# Supplementary material for: BODIPY-directed dynamic covalent templating of carbon nanohoop rotaxanes with near-unity Förster resonance energy transfer
Source: Chem Sci. 2026 Jul 28. Online ahead of print. doi: 10.1039/d6sc02763f (PMC13410999; doi:10.1039/d6sc02763f)
Supplement: SC-OLF-D6SC02763F-s002 [file SC-OLF-D6SC02763F-s002.cif]

# Supplementary Information (SI) for Chemical Science.
# This journal is © The Royal Society of Chemistry 2026

####################################################################### 
# 
# This file contains crystal structure data downloaded from the 
# Cambridge Structural Database (CSD) hosted by the Cambridge 
# Crystallographic Data Centre (CCDC).
# 
# Full information about CCDC data access policies and citation 
# guidelines are available at http://www.ccdc.cam.ac.uk/access/V1 
# 
# Audit and citation data items may have been added by the CCDC. 
# Please retain this information to preserve the provenance of 
# this file and to allow appropriate attribution of the data. 
# 
#######################################################################

data_gsz2_0m
_database_code_depnum_ccdc_archive 'CCDC 2516995'
loop_
_audit_author_name
_audit_author_address
'Shengzhu Guo'
;Beijing Normal University
China
;
_audit_update_record             
;
2026-07-18 deposited with the CCDC.	2026-07-21 downloaded from the CCDC.
;
_audit_creation_date             2026-07-15
_audit_creation_method           
;
Olex2 1.5-beta
(compiled 2026.05.24 svn.rec792b02 for OlexSys, GUI svn.r7575)
;
_shelx_SHELXL_version_number     2018/3
_chemical_name_common            ?
_chemical_name_systematic        ?
_chemical_formula_moiety         
'C68 H49 B I2 N2 O2, C68 H51 B I2 N2 O2, 3(C H Cl3)'
_chemical_formula_sum            'C139 H103 B2 Cl9 I4 N4 O4'
_chemical_formula_weight         2741.52
_chemical_melting_point          ?
loop_
_atom_type_symbol
_atom_type_description
_atom_type_scat_dispersion_real
_atom_type_scat_dispersion_imag
_atom_type_scat_source
C C 0.0033 0.0016 'International Tables Vol C Tables 4.2.6.8 and 6.1.1.4'
H H 0.0000 0.0000 'International Tables Vol C Tables 4.2.6.8 and 6.1.1.4'
B B 0.0013 0.0007 'International Tables Vol C Tables 4.2.6.8 and 6.1.1.4'
Cl Cl 0.1484 0.1585 'International Tables Vol C Tables 4.2.6.8 and 6.1.1.4'
I I -0.4742 1.8119 'International Tables Vol C Tables 4.2.6.8 and 6.1.1.4'
N N 0.0061 0.0033 'International Tables Vol C Tables 4.2.6.8 and 6.1.1.4'
O O 0.0106 0.0060 'International Tables Vol C Tables 4.2.6.8 and 6.1.1.4'

_shelx_space_group_comment       
;
The symmetry employed for this shelxl refinement is uniquely defined
by the following loop, which should always be used as a source of
symmetry information in preference to the above space-group names.
They are only intended as comments.
;
_space_group_crystal_system      triclinic
_space_group_IT_number           2
_space_group_name_H-M_alt        P-1
_space_group_name_Hall           '-P 1'
loop_
_space_group_symop_operation_xyz
'x, y, z'
'-x, -y, -z'

_cell_length_a                   16.2128(13)
_cell_length_b                   17.9501(16)
_cell_length_c                   26.561(2)
_cell_angle_alpha                70.701(2)
_cell_angle_beta                 76.903(2)
_cell_angle_gamma                69.938(2)
_cell_volume                     6796.8(10)
_cell_formula_units_Z            2
_cell_measurement_reflns_used    9868
_cell_measurement_temperature    170
_cell_measurement_theta_max      25.20
_cell_measurement_theta_min      2.31
_shelx_estimated_absorpt_T_max   0.945
_shelx_estimated_absorpt_T_min   0.875
_exptl_absorpt_coefficient_mu    1.145
_exptl_absorpt_correction_T_max  0.7454
_exptl_absorpt_correction_T_min  0.5285
_exptl_absorpt_correction_type   none
_exptl_absorpt_process_details   
;
SADABS-2016/2 (Bruker,2016/2) was used for absorption correction.
wR2(int) was 0.1006 before and 0.0764 after correction.
The Ratio of minimum to maximum transmission is 0.7090.
The \l/2 correction factor is Not present.
;
_exptl_absorpt_special_details   ?
_exptl_crystal_colour            colourless
_exptl_crystal_colour_primary    colourless
_exptl_crystal_density_diffrn    1.340
_exptl_crystal_density_meas      ?
_exptl_crystal_density_method    ?
_exptl_crystal_description       needle
_exptl_crystal_F_000             2744
_exptl_crystal_size_max          0.12
_exptl_crystal_size_mid          0.06
_exptl_crystal_size_min          0.05
_exptl_transmission_factor_max   ?
_exptl_transmission_factor_min   ?
_diffrn_reflns_av_R_equivalents  0.0777
_diffrn_reflns_av_unetI/netI     0.0992
_diffrn_reflns_Laue_measured_fraction_full 0.992
_diffrn_reflns_Laue_measured_fraction_max 0.984
_diffrn_reflns_limit_h_max       20
_diffrn_reflns_limit_h_min       -20
_diffrn_reflns_limit_k_max       22
_diffrn_reflns_limit_k_min       -22
_diffrn_reflns_limit_l_max       32
_diffrn_reflns_limit_l_min       -33
_diffrn_reflns_number            76093
_diffrn_reflns_point_group_measured_fraction_full 0.992
_diffrn_reflns_point_group_measured_fraction_max 0.984
_diffrn_reflns_theta_full        25.242
_diffrn_reflns_theta_max         26.556
_diffrn_reflns_theta_min         1.983
_diffrn_ambient_temperature      170
_diffrn_detector_area_resol_mean ?
_diffrn_measured_fraction_theta_full 0.992
_diffrn_measured_fraction_theta_max 0.984
_diffrn_measurement_device_type  'Bruker APEX-II CCD'
_diffrn_measurement_method       '\f and \w scans'
_diffrn_oxdiff_ac3_digest_hkl    41cc69cdb547f172828d9624ddbf28a27f414b
_diffrn_radiation_type           MoK\a
_diffrn_radiation_wavelength     0.71073
_diffrn_source                   ?
_diffrn_source_current           1.4
_diffrn_source_power             0.07
_diffrn_source_voltage           50.0
_diffrn_standards_number         0
_reflns_Friedel_coverage         0.000
_reflns_Friedel_fraction_full    .
_reflns_Friedel_fraction_max     .
_reflns_number_gt                16207
_reflns_number_total             27897
_reflns_special_details          
;
 Reflections were merged by SHELXL according to the crystal
 class for the calculation of statistics and refinement.
 
 Structure factors included contributions from the .fab file.
 
 _reflns_Friedel_fraction is defined as the number of unique
 Friedel pairs measured divided by the number that would be
 possible theoretically, ignoring centric projections and
 systematic absences.
;
_reflns_threshold_expression     'I > 2\s(I)'
_computing_cell_refinement       'SAINT V8.40A (Bruker, 2019)'
_computing_data_collection       ?
_computing_data_reduction        'SAINT V8.40A (Bruker, 2019)'
_computing_molecular_graphics    'Olex2 1.5-beta (Dolomanov et al., 2009)'
_computing_publication_material  'Olex2 1.5-beta (Dolomanov et al., 2009)'
_computing_structure_refinement  'SHELXL 2018/3 (Sheldrick, 2015)'
_computing_structure_solution    'SHELXT 2018/2 (Sheldrick, 2018)'
_refine_diff_density_max         4.840
_refine_diff_density_min         -2.602
_refine_diff_density_rms         0.133
_refine_ls_extinction_coef       .
_refine_ls_extinction_method     none
_refine_ls_goodness_of_fit_ref   1.042
_refine_ls_hydrogen_treatment    constr
_refine_ls_matrix_type           full
_refine_ls_number_parameters     1469
_refine_ls_number_reflns         27897
_refine_ls_number_restraints     6
_refine_ls_R_factor_all          0.1442
_refine_ls_R_factor_gt           0.0924
_refine_ls_restrained_S_all      1.042
_refine_ls_shift/su_max          0.001
_refine_ls_shift/su_mean         0.000
_refine_ls_structure_factor_coef Fsqd
_refine_ls_weighting_details     
'w=1/[\s^2^(Fo^2^)+(0.1241P)^2^+29.3319P] where P=(Fo^2^+2Fc^2^)/3'
_refine_ls_weighting_scheme      calc
_refine_ls_wR_factor_gt          0.2443
_refine_ls_wR_factor_ref         0.2799
_refine_special_details          ?
_olex2_refinement_description    
;
1. Fixed Uiso
 At 1.2 times of:
  All C(H) groups, All C(H,H) groups
 At 1.5 times of:
  All C(H,H,H) groups
2. Restrained distances
 N4-B2 \\sim N3-B2 \\sim N2-B1 \\sim N1-B1
 with sigma of 0.01
3.a Ternary CH refined with riding coordinates:
 C02G(H02G), C04R(H04R), C04T(H04T)
3.b Secondary CH2 refined with riding coordinates:
 C71(H71A,H71B), C81(H81A,H81B)
3.c Aromatic/amide H refined with riding coordinates:
 C108(H108), C112(H112), C107(H107), C31(H31), C52(H52), C115(H115),
 C102(H102), C88(H88), C103(H103), C106(H106), C89(H89), C32(H32), C111(H111),
 C116(H116), C70(H70), C99(H99), C98(H98), C85(H85), C105(H105), C24(H24),
 C114(H114), C22(H22), C25(H25), C51(H51), C39(H39), C113(H113), C84(H84),
 C122(H122), C109(H109), C29(H29), C6(H6), C48(H48), C15(H15), C2(H2), C78(H78),
  C41(H41), C3(H3), C19(H19), C121(H121), C43(H43), C53(H53), C28(H28),
 C79(H79), C14(H14), C75(H75), C44(H44), C18(H18), C8(H8), C54(H54), C82(H82),
 C117(H117), C110(H110), C21(H21), C12(H12), C5(H5), C74(H74), C11(H11),
 C118(H118), C40(H40), C50(H50), C9(H9), C46(H46), C47(H47), C49(H49),
 C120(H120), C119(H119)
3.d Idealised Me refined as rotating group:
 C133(H13A,H13B,H13C), C67(H67A,H67B,H67C), C66(H66A,H66B,H66C), C126(H12A,
 H12B,H12C), C60(H60A,H60B,H60C), C68(H68A,H68B,H68C), C61(H61A,H61B,H61C),
 C135(H13D,H13E,H13F), C134(H13G,H13H,H13I), C136(H13J,H13K,H13L)
;
_atom_sites_solution_hydrogens   geom
_atom_sites_solution_primary     dual
_atom_sites_solution_secondary   ?
loop_
_atom_site_label
_atom_site_type_symbol
_atom_site_fract_x
_atom_site_fract_y
_atom_site_fract_z
_atom_site_U_iso_or_equiv
_atom_site_adp_type
_atom_site_occupancy
_atom_site_site_symmetry_order
_atom_site_calc_flag
_atom_site_refinement_flags_posn
_atom_site_refinement_flags_adp
_atom_site_refinement_flags_occupancy
_atom_site_disorder_assembly
_atom_site_disorder_group
I1 I 0.99444(4) 0.16384(4) 0.38506(2) 0.06029(19) Uani 1 1 d . . . . .
I3 I 0.29455(4) 0.56745(4) -0.02945(3) 0.0702(2) Uani 1 1 d . . . . .
I2 I 0.70188(5) -0.02593(5) 0.79767(2) 0.0745(2) Uani 1 1 d . . . . .
I4 I 0.74073(5) 0.07434(5) 0.22853(3) 0.0765(2) Uani 1 1 d . . . . .
Cl5 Cl 0.92730(19) 0.11902(19) 0.89779(12) 0.0764(8) Uani 1 1 d . . . . .
Cl4 Cl 0.77986(18) 0.0675(2) 0.89537(12) 0.0780(8) Uani 1 1 d . . . . .
Cl1 Cl 0.87852(19) 0.8390(2) 0.07523(14) 0.0823(8) Uani 1 1 d . . . . .
Cl3 Cl 0.9295(2) -0.05056(18) 0.94445(15) 0.0894(9) Uani 1 1 d . . . . .
Cl Cl 0.9662(2) 0.7142(2) 0.16222(18) 0.1101(12) Uani 1 1 d . . . . .
Cl8 Cl 0.4394(3) 0.2059(3) 0.26994(15) 0.1245(14) Uani 1 1 d . . . . .
Cl2 Cl 0.8389(4) 0.8628(3) 0.18022(18) 0.1379(17) Uani 1 1 d . . . . .
O3 O 0.5071(3) 0.2131(3) 0.04935(19) 0.0339(11) Uani 1 1 d . . . . .
O4 O 0.3971(3) 0.2192(3) 0.1283(2) 0.0381(11) Uani 1 1 d . . . . .
O2 O 0.7627(3) 0.2376(3) 0.5919(2) 0.0435(13) Uani 1 1 d . . . . .
O1 O 0.9125(3) 0.1727(3) 0.6158(2) 0.0411(12) Uani 1 1 d . . . . .
Cl7 Cl 0.4014(5) 0.1681(4) 0.38316(16) 0.170(2) Uani 1 1 d . . . . .
N4 N 0.4434(4) 0.3451(3) 0.0682(3) 0.0358(14) Uani 1 1 d D . . . .
N2 N 0.8772(4) 0.1335(4) 0.5473(2) 0.0384(14) Uani 1 1 d D . . . .
N1 N 0.8001(4) 0.0939(4) 0.6413(2) 0.0414(15) Uani 1 1 d D . . . .
N3 N 0.5386(4) 0.2286(4) 0.1335(3) 0.0436(16) Uani 1 1 d D . . . .
Cl6 Cl 0.4941(6) 0.2840(3) 0.3283(4) 0.222(4) Uani 1 1 d . . . . .
C93 C 0.3502(5) 0.1559(5) 0.0767(3) 0.0376(16) Uani 1 1 d . . . . .
C95 C 0.5160(5) 0.1323(4) 0.0537(3) 0.0356(16) Uani 1 1 d . . . . .
C92 C 0.3309(5) 0.2149(4) 0.1060(3) 0.0360(16) Uani 1 1 d . . . . .
C62 C 0.8570(5) 0.0707(5) 0.5367(3) 0.0384(17) Uani 1 1 d . . . . .
C63 C 0.8937(5) 0.0673(5) 0.4834(3) 0.0441(18) Uani 1 1 d . . . . .
C90 C 0.2304(5) 0.3322(5) 0.1401(3) 0.0402(18) Uani 1 1 d . . . . .
C129 C 0.4588(5) 0.4009(5) 0.0886(4) 0.0430(19) Uani 1 1 d . . . . .
C94 C 0.4416(5) 0.1036(4) 0.0669(3) 0.0378(16) Uani 1 1 d . . . . .
C65 C 0.9264(5) 0.1685(5) 0.5027(3) 0.0401(17) Uani 1 1 d . . . . .
C108 C 0.6875(5) 0.1852(5) 0.0024(3) 0.0441(19) Uani 1 1 d . . . . .
H108 H 0.642984 0.217738 -0.020362 0.053 Uiso 1 1 calc R U . . .
C64 C 0.9352(5) 0.1279(5) 0.4640(3) 0.0433(18) Uani 1 1 d . . . . .
C30 C 0.9838(6) 0.0945(6) 0.7130(3) 0.053(2) Uani 1 1 d . . . . .
C112 C 0.2802(5) 0.1495(5) 0.0582(3) 0.0456(19) Uani 1 1 d . . . . .
H112 H 0.291438 0.110571 0.038654 0.055 Uiso 1 1 calc R U . . .
C91 C 0.2464(5) 0.2650(5) 0.1145(3) 0.0408(18) Uani 1 1 d . . . . .
C107 C 0.7570(5) 0.2131(5) 0.0003(3) 0.0414(18) Uani 1 1 d . . . . .
H107 H 0.761004 0.263472 -0.025493 0.050 Uiso 1 1 calc R U . . .
C96 C 0.6039(5) 0.0790(5) 0.0449(3) 0.0431(18) Uani 1 1 d . . . . .
C56 C 0.7944(5) 0.0259(5) 0.6294(3) 0.0421(18) Uani 1 1 d . . . . .
C124 C 0.6467(5) 0.1705(6) 0.1849(3) 0.052(2) Uani 1 1 d . . . . .
C87 C 0.2251(5) 0.4671(5) 0.1765(3) 0.0426(18) Uani 1 1 d . . . . .
C132 C 0.3920(4) 0.3888(4) 0.0282(3) 0.0380(18) Uani 1 1 d . . . . .
C55 C 0.8129(5) 0.0178(5) 0.5772(3) 0.0387(17) Uani 1 1 d . . . . .
C101 C 0.8820(5) 0.2145(5) 0.0412(3) 0.0416(18) Uani 1 1 d . . . . .
C31 C 1.0406(5) 0.0496(6) 0.6796(3) 0.0446(19) Uani 1 1 d . . . . .
H31 H 1.062791 0.078246 0.645010 0.054 Uiso 1 1 calc R U . . .
C100 C 0.8226(5) 0.1708(5) 0.0345(3) 0.0448(19) Uani 1 1 d . . . . .
C37 C 0.7762(5) 0.3112(5) 0.5621(3) 0.046(2) Uani 1 1 d . . . . .
C34 C 0.9058(5) 0.2227(5) 0.6480(3) 0.0414(18) Uani 1 1 d . . . . .
C69 C 0.9404(5) 0.4138(6) 0.0651(4) 0.051(2) Uani 1 1 d . . . . .
C97 C 0.6812(5) 0.1093(5) 0.0375(3) 0.0443(19) Uani 1 1 d . . . . .
C59 C 0.7672(5) 0.0896(5) 0.6933(3) 0.0415(18) Uani 1 1 d . . . . .
C128 C 0.5164(5) 0.3741(5) 0.1259(4) 0.049(2) Uani 1 1 d . . . . .
C127 C 0.5636(5) 0.2913(6) 0.1433(3) 0.0451(19) Uani 1 1 d . . . . .
C52 C 0.9739(6) -0.2723(6) 0.7640(3) 0.059(3) Uani 1 1 d . . . . .
H52 H 0.922322 -0.290351 0.775008 0.071 Uiso 1 1 calc R U . . .
C58 C 0.7476(6) 0.0149(6) 0.7171(3) 0.053(2) Uani 1 1 d . . . . .
C115 C 0.2615(6) 0.3204(6) 0.1875(3) 0.050(2) Uani 1 1 d . . . . .
H115 H 0.286776 0.265711 0.208119 0.060 Uiso 1 1 calc R U . . .
C102 C 0.8884(6) 0.2138(6) 0.0921(4) 0.055(2) Uani 1 1 d . . . . .
H102 H 0.872715 0.172436 0.122244 0.066 Uiso 1 1 calc R U . . .
C88 C 0.1863(6) 0.4800(5) 0.1316(4) 0.048(2) Uani 1 1 d . . . . .
H88 H 0.157536 0.534696 0.112459 0.057 Uiso 1 1 calc R U . . .
C130 C 0.4160(5) 0.4828(5) 0.0599(4) 0.052(2) Uani 1 1 d . . . . .
C133 C 0.3646(5) 0.3543(5) -0.0059(3) 0.0469(19) Uani 1 1 d . . . . .
H13A H 0.309350 0.340789 0.011316 0.070 Uiso 1 1 calc R U . . .
H13B H 0.410801 0.304202 -0.010943 0.070 Uiso 1 1 calc R U . . .
H13C H 0.355199 0.394937 -0.040960 0.070 Uiso 1 1 calc R U . . .
C103 C 0.9168(6) 0.2718(6) 0.0996(4) 0.055(2) Uani 1 1 d . . . . .
H103 H 0.919989 0.270435 0.135201 0.066 Uiso 1 1 calc R U . . .
C86 C 0.2410(5) 0.5340(5) 0.1900(3) 0.049(2) Uani 1 1 d . . . . .
C125 C 0.5840(5) 0.1551(6) 0.1612(3) 0.049(2) Uani 1 1 d . . . . .
C67 C 0.8942(6) 0.0078(6) 0.4541(4) 0.056(2) Uani 1 1 d . . . . .
H67A H 0.885385 -0.042940 0.480361 0.083 Uiso 1 1 calc R U . . .
H67B H 0.951246 -0.005400 0.431614 0.083 Uiso 1 1 calc R U . . .
H67C H 0.846441 0.033095 0.431386 0.083 Uiso 1 1 calc R U . . .
C106 C 0.9186(5) 0.2663(5) -0.0029(4) 0.049(2) Uani 1 1 d . . . . .
H106 H 0.923175 0.261179 -0.037952 0.059 Uiso 1 1 calc R U . . .
C89 C 0.1890(5) 0.4142(5) 0.1141(4) 0.054(2) Uani 1 1 d . . . . .
H89 H 0.161555 0.425362 0.083275 0.065 Uiso 1 1 calc R U . . .
C32 C 1.0669(5) -0.0351(7) 0.6942(3) 0.054(2) Uani 1 1 d . . . . .
H32 H 1.108539 -0.063330 0.670208 0.065 Uiso 1 1 calc R U . . .
C36 C 0.8200(5) 0.3491(5) 0.5819(3) 0.048(2) Uani 1 1 d . . . . .
C111 C 0.4555(6) 0.0196(5) 0.0708(4) 0.053(2) Uani 1 1 d . . . . .
H111 H 0.406503 -0.001884 0.079486 0.064 Uiso 1 1 calc R U . . .
C116 C 0.2569(6) 0.3852(6) 0.2055(3) 0.052(2) Uani 1 1 d . . . . .
H116 H 0.276377 0.373637 0.239136 0.062 Uiso 1 1 calc R U . . .
C35 C 0.8611(6) 0.3082(5) 0.6310(3) 0.050(2) Uani 1 1 d . . . . .
C70 C 0.9098(6) 0.4860(6) 0.0266(3) 0.053(2) Uani 1 1 d . . . . .
H70 H 0.911049 0.485300 -0.009212 0.064 Uiso 1 1 calc R U . . .
C66 C 0.9657(6) 0.2345(5) 0.4977(3) 0.049(2) Uani 1 1 d . . . . .
H66A H 0.930380 0.287348 0.476667 0.074 Uiso 1 1 calc R U . . .
H66B H 1.026461 0.221469 0.479473 0.074 Uiso 1 1 calc R U . . .
H66C H 0.966094 0.238368 0.533561 0.074 Uiso 1 1 calc R U . . .
C99 C 0.8193(6) 0.0936(5) 0.0675(4) 0.052(2) Uani 1 1 d . . . . .
H99 H 0.864700 0.060696 0.089579 0.062 Uiso 1 1 calc R U . . .
C104 C 0.9420(5) 0.3347(6) 0.0555(3) 0.052(2) Uani 1 1 d . . . . .
C98 C 0.7492(5) 0.0636(5) 0.0686(4) 0.048(2) Uani 1 1 d . . . . .
H98 H 0.748447 0.010307 0.091398 0.058 Uiso 1 1 calc R U . . .
C83 C 0.3164(6) 0.6538(5) 0.1954(4) 0.058(2) Uani 1 1 d . . . . .
C131 C 0.3744(5) 0.4740(5) 0.0232(4) 0.047(2) Uani 1 1 d . . . . .
C23 C 1.0512(6) -0.3228(6) 0.7431(3) 0.057(2) Uani 1 1 d . . . . .
C72 C 0.8755(5) 0.5638(5) 0.0934(4) 0.050(2) Uani 1 1 d . . . . .
C85 C 0.2172(6) 0.6166(6) 0.1595(4) 0.055(2) Uani 1 1 d . . . . .
H85 H 0.174198 0.633297 0.135793 0.066 Uiso 1 1 calc R U . . .
C105 C 0.9489(5) 0.3260(6) 0.0043(4) 0.053(2) Uani 1 1 d . . . . .
H105 H 0.974326 0.360868 -0.025984 0.063 Uiso 1 1 calc R U . . .
C24 C 1.1275(6) -0.2968(6) 0.7323(3) 0.057(2) Uani 1 1 d . . . . .
H24 H 1.183248 -0.331723 0.721663 0.068 Uiso 1 1 calc R U . . .
C26 C 1.0445(6) -0.1698(6) 0.7527(3) 0.055(2) Uani 1 1 d . . . . .
C114 C 0.1768(5) 0.2572(6) 0.0946(4) 0.049(2) Uani 1 1 d . . . . .
H114 H 0.118346 0.292218 0.099887 0.059 Uiso 1 1 calc R U . . .
C02G C 0.8644(5) 0.0508(5) 0.9326(4) 0.051(2) Uani 1 1 d . . . . .
H02G H 0.836709 0.062310 0.967919 0.061 Uiso 1 1 calc R U . . .
C33 C 0.9445(6) 0.1866(5) 0.6944(3) 0.049(2) Uani 1 1 d . . . . .
C126 C 0.5646(6) 0.0756(6) 0.1724(3) 0.055(2) Uani 1 1 d . . . . .
H12A H 0.538729 0.059177 0.209989 0.082 Uiso 1 1 calc R U . . .
H12B H 0.619559 0.032946 0.165808 0.082 Uiso 1 1 calc R U . . .
H12C H 0.522658 0.082220 0.148715 0.082 Uiso 1 1 calc R U . . .
C22 C 1.0643(6) -0.4240(6) 0.6390(4) 0.065(3) Uani 1 1 d . . . . .
H22 H 1.096105 -0.425774 0.604482 0.078 Uiso 1 1 calc R U . . .
C27 C 1.0333(6) -0.0807(6) 0.7437(3) 0.055(2) Uani 1 1 d . . . . .
C13 C 0.8318(7) -0.3591(6) 0.5296(4) 0.061(2) Uani 1 1 d . . . . .
C25 C 1.1220(6) -0.2218(6) 0.7372(3) 0.055(2) Uani 1 1 d . . . . .
H25 H 1.174423 -0.205443 0.729325 0.066 Uiso 1 1 calc R U . . .
C71 C 0.8767(6) 0.5608(6) 0.0405(4) 0.059(2) Uani 1 1 d . . . . .
H71A H 0.814976 0.585480 0.032050 0.071 Uiso 1 1 calc R U . . .
H71B H 0.910894 0.597889 0.015891 0.071 Uiso 1 1 calc R U . . .
C51 C 0.9694(6) -0.1982(6) 0.7695(3) 0.055(2) Uani 1 1 d . . . . .
H51 H 0.915783 -0.165838 0.784539 0.066 Uiso 1 1 calc R U . . .
C39 C 0.7483(6) 0.4292(6) 0.4851(4) 0.065(3) Uani 1 1 d . . . . .
H39 H 0.723654 0.456513 0.452286 0.079 Uiso 1 1 calc R U . . .
C113 C 0.1936(6) 0.1989(6) 0.0676(4) 0.053(2) Uani 1 1 d . . . . .
H113 H 0.146493 0.192254 0.055394 0.063 Uiso 1 1 calc R U . . .
C84 C 0.2522(6) 0.6747(6) 0.1617(4) 0.059(2) Uani 1 1 d . . . . .
H84 H 0.232625 0.729935 0.140123 0.071 Uiso 1 1 calc R U . . .
C122 C 0.9527(6) 0.4163(6) 0.1130(4) 0.058(2) Uani 1 1 d . . . . .
H122 H 0.983352 0.367161 0.137044 0.069 Uiso 1 1 calc R U . . .
C109 C 0.6106(6) -0.0019(5) 0.0504(4) 0.054(2) Uani 1 1 d . . . . .
H109 H 0.667840 -0.039250 0.045692 0.065 Uiso 1 1 calc R U . . .
C42 C 0.7031(6) 0.3067(6) 0.4903(4) 0.057(2) Uani 1 1 d . . . . .
C73 C 0.8116(7) 0.6309(6) 0.1129(4) 0.060(2) Uani 1 1 d . . . . .
B2 B 0.4694(5) 0.2489(4) 0.0944(3) 0.0334(17) Uani 1 1 d D . . . .
C29 C 0.9557(7) 0.0502(7) 0.7641(3) 0.061(3) Uani 1 1 d . . . . .
H29 H 0.919071 0.079085 0.789153 0.074 Uiso 1 1 calc R U . . .
C6 C 0.6792(6) 0.1016(9) 0.3923(4) 0.075(3) Uani 1 1 d . . . . .
H6 H 0.698962 0.139506 0.361377 0.090 Uiso 1 1 calc R U . . .
C60 C 0.7435(6) 0.1594(7) 0.7190(4) 0.066(3) Uani 1 1 d . . . . .
H60A H 0.683504 0.166468 0.738395 0.099 Uiso 1 1 calc R U . . .
H60B H 0.746190 0.210595 0.690935 0.099 Uiso 1 1 calc R U . . .
H60C H 0.785592 0.146359 0.744134 0.099 Uiso 1 1 calc R U . . .
C48 C 0.8606(7) 0.3548(6) 0.6667(4) 0.062(3) Uani 1 1 d . . . . .
H48 H 0.832714 0.412691 0.657468 0.074 Uiso 1 1 calc R U . . .
C15 C 0.8424(6) -0.4140(6) 0.6236(4) 0.058(2) Uani 1 1 d . . . . .
H15 H 0.813635 -0.422880 0.659516 0.069 Uiso 1 1 calc R U . . .
C80 C 0.3781(6) 0.7013(5) 0.1883(4) 0.055(2) Uani 1 1 d . . . . .
C17 C 0.9869(6) -0.4496(6) 0.6559(4) 0.055(2) Uani 1 1 d . . . . .
C38 C 0.7402(6) 0.3509(6) 0.5134(4) 0.057(2) Uani 1 1 d . . . . .
C2 C 0.6023(6) 0.0730(8) 0.4809(4) 0.068(3) Uani 1 1 d . . . . .
H2 H 0.568672 0.089889 0.511575 0.081 Uiso 1 1 calc R U . . .
C57 C 0.7616(6) -0.0256(5) 0.6794(3) 0.049(2) Uani 1 1 d . . . . .
C45 C 0.6518(6) 0.1997(7) 0.4513(4) 0.069(3) Uani 1 1 d . . . . .
C78 C 0.4898(8) 0.7578(7) 0.1226(5) 0.077(3) Uani 1 1 d . . . . .
H78 H 0.509136 0.783616 0.086505 0.092 Uiso 1 1 calc R U . . .
C20 C 1.0447(6) -0.3874(7) 0.7221(4) 0.064(3) Uani 1 1 d . . . . .
C68 C 0.7824(6) -0.0418(6) 0.5639(4) 0.055(2) Uani 1 1 d . . . . .
H68A H 0.763446 -0.017753 0.527994 0.083 Uiso 1 1 calc R U . . .
H68B H 0.732659 -0.054275 0.590447 0.083 Uiso 1 1 calc R U . . .
H68C H 0.831119 -0.092763 0.564464 0.083 Uiso 1 1 calc R U . . .
C16 C 0.9353(6) -0.4421(6) 0.6138(4) 0.059(3) Uani 1 1 d . . . . .
C41 C 0.8267(6) 0.4276(6) 0.5514(4) 0.058(2) Uani 1 1 d . . . . .
H41 H 0.856501 0.454035 0.563830 0.069 Uiso 1 1 calc R U . . .
C77 C 0.5440(6) 0.7364(6) 0.1643(4) 0.056(2) Uani 1 1 d . . . . .
C3 C 0.6105(6) -0.0044(8) 0.4793(4) 0.073(3) Uani 1 1 d . . . . .
H3 H 0.583549 -0.039617 0.508506 0.087 Uiso 1 1 calc R U . . .
C19 C 0.9788(6) -0.4266(6) 0.7416(4) 0.061(2) Uani 1 1 d . . . . .
H19 H 0.952644 -0.431855 0.777993 0.073 Uiso 1 1 calc R U . . .
C121 C 0.9218(6) 0.4886(6) 0.1278(4) 0.061(3) Uani 1 1 d . . . . .
H121 H 0.931632 0.488250 0.161807 0.074 Uiso 1 1 calc R U . . .
C1 C 0.6387(6) 0.1275(7) 0.4417(4) 0.062(3) Uani 1 1 d . . . . .
C43 C 0.7458(6) 0.2832(6) 0.4431(4) 0.064(3) Uani 1 1 d . . . . .
H43 H 0.793523 0.304080 0.423060 0.076 Uiso 1 1 calc R U . . .
C53 C 0.9718(7) -0.4407(6) 0.5610(4) 0.056(2) Uani 1 1 d . . . . .
H53 H 1.032557 -0.468961 0.553596 0.068 Uiso 1 1 calc R U . . .
C123 C 0.6348(5) 0.2506(7) 0.1747(4) 0.059(2) Uani 1 1 d . . . . .
C28 C 0.9803(6) -0.0352(7) 0.7791(3) 0.065(3) Uani 1 1 d . . . . .
H28 H 0.960499 -0.063620 0.814451 0.078 Uiso 1 1 calc R U . . .
C79 C 0.4097(7) 0.7409(6) 0.1353(4) 0.065(3) Uani 1 1 d . . . . .
H79 H 0.374288 0.756209 0.107397 0.078 Uiso 1 1 calc R U . . .
C14 C 0.7946(7) -0.3752(6) 0.5831(4) 0.064(3) Uani 1 1 d . . . . .
H14 H 0.732006 -0.357607 0.591080 0.076 Uiso 1 1 calc R U . . .
C75 C 0.6781(7) 0.7453(6) 0.0965(5) 0.066(3) Uani 1 1 d . . . . .
H75 H 0.646159 0.791900 0.071433 0.079 Uiso 1 1 calc R U . . .
C44 C 0.7213(7) 0.2310(7) 0.4248(4) 0.067(3) Uani 1 1 d . . . . .
H44 H 0.753353 0.216496 0.393028 0.080 Uiso 1 1 calc R U . . .
C4 C 0.6604(6) -0.0329(8) 0.4331(4) 0.067(3) Uani 1 1 d . . . . .
B1 B 0.8379(6) 0.1637(5) 0.5997(3) 0.041(2) Uani 1 1 d D . . . .
C18 C 0.9501(6) -0.4579(6) 0.7105(4) 0.062(3) Uani 1 1 d . . . . .
H18 H 0.905611 -0.485175 0.725516 0.075 Uiso 1 1 calc R U . . .
C10 C 0.7830(7) -0.2896(7) 0.4898(4) 0.068(3) Uani 1 1 d . . . . .
C8 C 0.6486(7) -0.1789(9) 0.4735(4) 0.074(3) Uani 1 1 d . . . . .
H8 H 0.585773 -0.159574 0.479086 0.089 Uiso 1 1 calc R U . . .
C54 C 0.9216(7) -0.3990(6) 0.5187(5) 0.068(3) Uani 1 1 d . . . . .
H54 H 0.948061 -0.397675 0.482784 0.082 Uiso 1 1 calc R U . . .
C82 C 0.5050(6) 0.7145(6) 0.2151(5) 0.062(3) Uani 1 1 d . . . . .
H82 H 0.533089 0.712945 0.243332 0.075 Uiso 1 1 calc R U . . .
C117 C 0.2950(7) 0.5175(7) 0.2293(4) 0.065(3) Uani 1 1 d . . . . .
H117 H 0.305609 0.465488 0.255594 0.078 Uiso 1 1 calc R U . . .
C110 C 0.5398(7) -0.0307(5) 0.0620(4) 0.057(2) Uani 1 1 d . . . . .
H110 H 0.548415 -0.086729 0.064170 0.068 Uiso 1 1 calc R U . . .
C61 C 0.7526(8) -0.1097(6) 0.6891(4) 0.066(3) Uani 1 1 d . . . . .
H61A H 0.757468 -0.140340 0.727008 0.099 Uiso 1 1 calc R U . . .
H61B H 0.799673 -0.139390 0.666265 0.099 Uiso 1 1 calc R U . . .
H61C H 0.694816 -0.104469 0.680583 0.099 Uiso 1 1 calc R U . . .
C21 C 1.0940(6) -0.3967(6) 0.6719(4) 0.060(2) Uani 1 1 d . . . . .
H21 H 1.148645 -0.383772 0.660994 0.072 Uiso 1 1 calc R U . . .
C12 C 0.7852(7) -0.1558(8) 0.4262(4) 0.075(3) Uani 1 1 d . . . . .
H12 H 0.817436 -0.121798 0.400032 0.090 Uiso 1 1 calc R U . . .
C5 C 0.6889(7) 0.0243(7) 0.3902(4) 0.067(3) Uani 1 1 d . . . . .
H5 H 0.716421 0.009429 0.357942 0.081 Uiso 1 1 calc R U . . .
C81 C 0.4256(6) 0.6939(7) 0.2288(5) 0.070(3) Uani 1 1 d . . . . .
H81A H 0.385467 0.728278 0.252046 0.084 Uiso 1 1 calc R U . . .
H81B H 0.438587 0.635881 0.251181 0.084 Uiso 1 1 calc R U . . .
C7 C 0.6937(7) -0.1237(8) 0.4421(4) 0.069(3) Uani 1 1 d . . . . .
C74 C 0.7611(7) 0.7019(6) 0.0794(4) 0.062(2) Uani 1 1 d . . . . .
H74 H 0.785621 0.720733 0.043212 0.075 Uiso 1 1 calc R U . . .
C11 C 0.8270(7) -0.2387(8) 0.4501(4) 0.070(3) Uani 1 1 d . . . . .
H11 H 0.887973 -0.261144 0.438633 0.084 Uiso 1 1 calc R U . . .
C76 C 0.6392(7) 0.7242(6) 0.1484(4) 0.065(3) Uani 1 1 d . . . . .
C118 C 0.3327(8) 0.5738(7) 0.2311(4) 0.068(3) Uani 1 1 d . . . . .
H118 H 0.371312 0.558518 0.257225 0.082 Uiso 1 1 calc R U . . .
C135 C 0.5264(8) 0.4339(7) 0.1518(5) 0.077(3) Uani 1 1 d . . . . .
H13D H 0.530020 0.407307 0.190289 0.115 Uiso 1 1 calc R U . . .
H13E H 0.475065 0.483245 0.147166 0.115 Uiso 1 1 calc R U . . .
H13F H 0.580464 0.449708 0.134776 0.115 Uiso 1 1 calc R U . . .
C40 C 0.7902(7) 0.4680(6) 0.5027(5) 0.069(3) Uani 1 1 d . . . . .
H40 H 0.794731 0.521381 0.482563 0.083 Uiso 1 1 calc R U . . .
C134 C 0.4167(7) 0.5633(6) 0.0647(5) 0.072(3) Uani 1 1 d . . . . .
H13G H 0.401968 0.606493 0.031278 0.108 Uiso 1 1 calc R U . . .
H13H H 0.475739 0.558418 0.071194 0.108 Uiso 1 1 calc R U . . .
H13I H 0.372995 0.577640 0.094738 0.108 Uiso 1 1 calc R U . . .
C136 C 0.6896(7) 0.2898(8) 0.1912(4) 0.076(3) Uani 1 1 d . . . . .
H13J H 0.703231 0.334633 0.160709 0.114 Uiso 1 1 calc R U . . .
H13K H 0.744924 0.248253 0.202109 0.114 Uiso 1 1 calc R U . . .
H13L H 0.656342 0.312057 0.221343 0.114 Uiso 1 1 calc R U . . .
C50 C 0.9424(8) 0.2374(8) 0.7267(4) 0.073(3) Uani 1 1 d . . . . .
H50 H 0.971672 0.214342 0.757937 0.087 Uiso 1 1 calc R U . . .
C9 C 0.6881(8) -0.2585(9) 0.4967(5) 0.077(3) Uani 1 1 d . . . . .
H9 H 0.653434 -0.294064 0.517606 0.092 Uiso 1 1 calc R U . . .
C46 C 0.6037(7) 0.2276(9) 0.4959(5) 0.086(4) Uani 1 1 d . . . . .
H46 H 0.552285 0.211137 0.513695 0.104 Uiso 1 1 calc R U . . .
C47 C 0.6292(6) 0.2781(7) 0.5144(5) 0.074(3) Uani 1 1 d . . . . .
H47 H 0.595102 0.294530 0.545144 0.089 Uiso 1 1 calc R U . . .
C49 C 0.8980(8) 0.3191(8) 0.7119(5) 0.077(3) Uani 1 1 d . . . . .
H49 H 0.893358 0.351869 0.734689 0.093 Uiso 1 1 calc R U . . .
C120 C 0.7779(8) 0.6191(10) 0.1676(5) 0.098(4) Uani 1 1 d . . . . .
H120 H 0.814295 0.579479 0.193566 0.118 Uiso 1 1 calc R U . . .
C04R C 0.8682(7) 0.7904(7) 0.1447(5) 0.080(3) Uani 1 1 d . . . . .
H04R H 0.819935 0.763556 0.153623 0.096 Uiso 1 1 calc R U . . .
C04T C 0.4771(10) 0.1938(9) 0.3264(9) 0.138(7) Uani 1 1 d . . . . .
H04T H 0.534329 0.148672 0.329362 0.165 Uiso 1 1 calc R U . . .
C119 C 0.6961(8) 0.6618(11) 0.1847(5) 0.106(5) Uani 1 1 d . . . . .
H119 H 0.675831 0.649687 0.222126 0.127 Uiso 1 1 calc R U . . .

loop_
_atom_site_aniso_label
_atom_site_aniso_U_11
_atom_site_aniso_U_22
_atom_site_aniso_U_33
_atom_site_aniso_U_23
_atom_site_aniso_U_13
_atom_site_aniso_U_12
I1 0.0536(3) 0.0871(5) 0.0323(3) -0.0142(3) 0.0047(2) -0.0196(3)
I3 0.0448(3) 0.0416(3) 0.1020(5) -0.0038(3) 0.0045(3) -0.0097(2)
I2 0.0833(5) 0.0976(5) 0.0423(3) -0.0046(3) 0.0141(3) -0.0544(4)
I4 0.0586(4) 0.1147(6) 0.0487(4) -0.0068(4) -0.0191(3) -0.0234(4)
Cl5 0.0715(16) 0.0899(19) 0.0834(18) -0.0296(15) 0.0118(14) -0.0513(15)
Cl4 0.0581(15) 0.104(2) 0.0832(18) -0.0306(16) -0.0123(13) -0.0303(14)
Cl1 0.0678(17) 0.089(2) 0.099(2) -0.0383(17) -0.0029(15) -0.0272(14)
Cl3 0.0718(18) 0.0632(17) 0.115(2) -0.0224(16) -0.0053(17) -0.0030(13)
Cl 0.078(2) 0.109(3) 0.140(3) -0.039(2) -0.032(2) -0.0077(18)
Cl8 0.097(3) 0.195(4) 0.079(2) -0.037(2) 0.017(2) -0.058(3)
Cl2 0.162(4) 0.131(3) 0.110(3) -0.068(3) -0.016(3) 0.001(3)
O3 0.032(2) 0.034(3) 0.037(3) -0.014(2) 0.004(2) -0.012(2)
O4 0.029(2) 0.056(3) 0.035(3) -0.016(2) 0.003(2) -0.021(2)
O2 0.037(3) 0.042(3) 0.049(3) -0.013(2) 0.009(2) -0.017(2)
O1 0.037(3) 0.047(3) 0.042(3) -0.017(2) 0.006(2) -0.018(2)
Cl7 0.273(7) 0.203(5) 0.060(2) -0.026(3) 0.002(3) -0.126(5)
N4 0.027(3) 0.037(3) 0.051(4) -0.020(3) 0.005(3) -0.015(3)
N2 0.039(3) 0.043(4) 0.032(3) -0.011(3) 0.004(3) -0.015(3)
N1 0.044(4) 0.044(4) 0.036(3) -0.010(3) 0.003(3) -0.018(3)
N3 0.029(3) 0.065(5) 0.042(4) -0.021(3) -0.001(3) -0.018(3)
Cl6 0.323(10) 0.105(4) 0.294(9) -0.006(4) -0.143(8) -0.110(5)
C93 0.041(4) 0.039(4) 0.037(4) -0.009(3) 0.001(3) -0.021(3)
C95 0.036(4) 0.029(4) 0.036(4) -0.011(3) -0.002(3) -0.003(3)
C92 0.039(4) 0.038(4) 0.035(4) -0.009(3) 0.000(3) -0.021(3)
C62 0.044(4) 0.042(4) 0.037(4) -0.010(3) -0.008(3) -0.021(3)
C63 0.046(4) 0.053(5) 0.035(4) -0.010(4) -0.007(3) -0.017(4)
C90 0.024(3) 0.049(5) 0.042(4) -0.018(4) 0.009(3) -0.007(3)
C129 0.030(4) 0.045(5) 0.065(5) -0.031(4) 0.012(4) -0.020(3)
C94 0.047(4) 0.034(4) 0.037(4) -0.008(3) -0.008(3) -0.018(3)
C65 0.040(4) 0.044(4) 0.036(4) -0.010(3) 0.003(3) -0.017(3)
C108 0.046(4) 0.045(5) 0.036(4) -0.014(3) 0.003(3) -0.009(4)
C64 0.042(4) 0.055(5) 0.032(4) -0.009(3) -0.008(3) -0.013(4)
C30 0.049(5) 0.086(7) 0.036(4) -0.016(4) -0.004(4) -0.035(5)
C112 0.050(5) 0.055(5) 0.038(4) -0.006(4) -0.002(4) -0.031(4)
C91 0.037(4) 0.052(5) 0.033(4) -0.006(3) 0.003(3) -0.023(3)
C107 0.035(4) 0.044(4) 0.040(4) -0.011(3) 0.004(3) -0.011(3)
C96 0.046(4) 0.041(4) 0.045(4) -0.015(4) -0.006(4) -0.013(3)
C56 0.048(4) 0.043(4) 0.034(4) 0.001(3) -0.001(3) -0.026(4)
C124 0.030(4) 0.081(7) 0.041(4) -0.016(4) -0.001(3) -0.016(4)
C87 0.035(4) 0.046(5) 0.039(4) -0.011(4) 0.008(3) -0.012(3)
C132 0.025(3) 0.025(4) 0.061(5) -0.014(3) 0.009(3) -0.010(3)
C55 0.038(4) 0.037(4) 0.046(4) -0.013(3) -0.006(3) -0.015(3)
C101 0.030(4) 0.046(4) 0.042(4) -0.005(3) -0.001(3) -0.012(3)
C31 0.039(4) 0.062(6) 0.038(4) -0.004(4) -0.007(3) -0.029(4)
C100 0.033(4) 0.044(5) 0.048(4) -0.014(4) 0.006(3) -0.007(3)
C37 0.039(4) 0.042(4) 0.049(5) -0.012(4) 0.013(4) -0.015(3)
C34 0.051(5) 0.055(5) 0.033(4) -0.026(4) 0.010(3) -0.029(4)
C69 0.038(4) 0.057(5) 0.053(5) -0.004(4) -0.006(4) -0.019(4)
C97 0.035(4) 0.039(4) 0.048(4) -0.018(4) 0.009(3) -0.001(3)
C59 0.037(4) 0.050(5) 0.035(4) -0.008(3) 0.007(3) -0.022(3)
C128 0.042(4) 0.046(5) 0.065(5) -0.033(4) 0.014(4) -0.018(4)
C127 0.038(4) 0.071(6) 0.038(4) -0.021(4) 0.000(3) -0.027(4)
C52 0.040(5) 0.074(7) 0.040(4) 0.013(4) 0.003(4) -0.021(4)
C58 0.046(5) 0.082(6) 0.032(4) -0.004(4) 0.001(4) -0.033(4)
C115 0.054(5) 0.053(5) 0.039(4) -0.014(4) 0.005(4) -0.016(4)
C102 0.045(5) 0.056(5) 0.054(5) 0.007(4) -0.004(4) -0.025(4)
C88 0.046(5) 0.048(5) 0.052(5) -0.018(4) -0.008(4) -0.012(4)
C130 0.033(4) 0.043(5) 0.077(6) -0.024(4) 0.015(4) -0.015(3)
C133 0.042(4) 0.041(4) 0.054(5) -0.003(4) -0.008(4) -0.018(4)
C103 0.047(5) 0.055(5) 0.051(5) -0.001(4) 0.000(4) -0.017(4)
C86 0.039(4) 0.057(5) 0.050(5) -0.025(4) 0.009(4) -0.011(4)
C125 0.041(4) 0.075(6) 0.035(4) -0.013(4) 0.000(4) -0.027(4)
C67 0.060(6) 0.069(6) 0.047(5) -0.025(4) -0.010(4) -0.020(5)
C106 0.041(4) 0.049(5) 0.052(5) -0.008(4) 0.002(4) -0.016(4)
C89 0.038(4) 0.054(5) 0.067(6) -0.013(4) -0.019(4) -0.006(4)
C32 0.036(4) 0.097(8) 0.033(4) -0.020(4) 0.002(3) -0.025(4)
C36 0.043(4) 0.051(5) 0.045(4) -0.016(4) 0.020(4) -0.022(4)
C111 0.067(6) 0.045(5) 0.059(5) -0.018(4) -0.005(5) -0.029(4)
C116 0.049(5) 0.066(6) 0.041(4) -0.019(4) 0.001(4) -0.019(4)
C35 0.067(6) 0.046(5) 0.048(5) -0.025(4) 0.018(4) -0.035(4)
C70 0.051(5) 0.067(6) 0.039(4) 0.004(4) -0.008(4) -0.030(4)
C66 0.055(5) 0.057(5) 0.038(4) -0.008(4) 0.008(4) -0.033(4)
C99 0.039(4) 0.055(5) 0.050(5) -0.013(4) -0.002(4) -0.001(4)
C104 0.030(4) 0.066(6) 0.047(5) 0.002(4) -0.006(4) -0.016(4)
C98 0.039(4) 0.036(4) 0.061(5) -0.013(4) 0.001(4) -0.006(3)
C83 0.057(5) 0.045(5) 0.076(6) -0.031(5) 0.003(5) -0.013(4)
C131 0.027(4) 0.038(4) 0.068(6) -0.008(4) 0.002(4) -0.010(3)
C23 0.044(5) 0.081(7) 0.038(4) -0.005(4) 0.002(4) -0.023(4)
C72 0.038(4) 0.058(5) 0.052(5) -0.003(4) -0.008(4) -0.022(4)
C85 0.044(5) 0.053(5) 0.066(6) -0.014(5) -0.008(4) -0.014(4)
C105 0.029(4) 0.063(6) 0.049(5) -0.005(4) 0.008(4) -0.011(4)
C24 0.034(4) 0.079(7) 0.046(5) -0.008(5) 0.003(4) -0.016(4)
C26 0.042(5) 0.085(7) 0.030(4) -0.008(4) -0.004(4) -0.017(4)
C114 0.027(4) 0.061(5) 0.060(5) -0.007(4) -0.001(4) -0.025(4)
C02G 0.043(4) 0.056(5) 0.060(5) -0.028(4) 0.013(4) -0.025(4)
C33 0.055(5) 0.058(5) 0.042(4) -0.016(4) 0.005(4) -0.032(4)
C126 0.043(5) 0.073(6) 0.039(4) -0.008(4) -0.009(4) -0.010(4)
C22 0.051(5) 0.075(7) 0.064(6) -0.020(5) 0.019(5) -0.027(5)
C27 0.045(5) 0.084(7) 0.034(4) -0.008(4) -0.002(4) -0.028(4)
C13 0.059(6) 0.065(6) 0.067(6) -0.018(5) 0.003(5) -0.035(5)
C25 0.041(5) 0.082(7) 0.039(4) -0.009(4) -0.013(4) -0.016(4)
C71 0.039(5) 0.066(6) 0.059(6) 0.007(5) -0.002(4) -0.026(4)
C51 0.047(5) 0.068(6) 0.031(4) 0.002(4) 0.006(4) -0.016(4)
C39 0.051(5) 0.060(6) 0.062(6) 0.009(5) 0.003(5) -0.018(5)
C113 0.048(5) 0.066(6) 0.056(5) -0.021(5) -0.004(4) -0.029(4)
C84 0.058(6) 0.040(5) 0.086(7) -0.027(5) -0.010(5) -0.012(4)
C122 0.048(5) 0.060(6) 0.059(6) 0.000(5) -0.018(4) -0.018(4)
C109 0.056(5) 0.035(4) 0.060(5) -0.013(4) -0.004(4) -0.004(4)
C42 0.038(4) 0.065(6) 0.058(5) -0.003(4) -0.005(4) -0.016(4)
C73 0.058(6) 0.069(6) 0.062(6) -0.014(5) -0.016(5) -0.027(5)
B2 0.026(4) 0.037(4) 0.038(4) -0.012(4) 0.003(3) -0.013(3)
C29 0.078(7) 0.077(7) 0.036(4) -0.021(5) 0.002(4) -0.032(5)
C6 0.042(5) 0.125(11) 0.047(5) 0.002(6) -0.017(4) -0.029(6)
C60 0.056(6) 0.085(7) 0.060(6) -0.039(5) 0.030(5) -0.031(5)
C48 0.087(7) 0.048(5) 0.059(6) -0.035(5) 0.016(5) -0.027(5)
C15 0.051(5) 0.069(6) 0.053(5) -0.021(5) 0.014(4) -0.027(5)
C80 0.044(5) 0.045(5) 0.077(6) -0.027(5) -0.004(5) -0.009(4)
C17 0.051(5) 0.059(6) 0.054(5) -0.014(4) 0.004(4) -0.024(4)
C38 0.035(4) 0.062(6) 0.057(5) -0.004(4) 0.007(4) -0.014(4)
C2 0.038(5) 0.098(8) 0.063(6) -0.019(6) 0.005(4) -0.025(5)
C57 0.047(5) 0.052(5) 0.048(5) -0.003(4) -0.001(4) -0.029(4)
C45 0.035(5) 0.104(8) 0.056(6) 0.000(5) -0.012(4) -0.022(5)
C78 0.084(8) 0.077(7) 0.082(8) -0.013(6) -0.011(6) -0.045(6)
C20 0.039(5) 0.091(7) 0.044(5) 0.005(5) 0.005(4) -0.024(5)
C68 0.058(5) 0.057(5) 0.064(6) -0.019(5) -0.011(5) -0.029(4)
C16 0.055(5) 0.054(5) 0.077(6) -0.034(5) 0.022(5) -0.030(4)
C41 0.055(5) 0.050(5) 0.066(6) -0.016(5) 0.013(5) -0.026(4)
C77 0.051(5) 0.054(5) 0.073(6) -0.025(5) -0.003(5) -0.023(4)
C3 0.046(5) 0.107(9) 0.062(6) -0.002(6) -0.014(5) -0.036(6)
C19 0.055(5) 0.069(6) 0.048(5) 0.002(5) 0.000(4) -0.026(5)
C121 0.047(5) 0.077(7) 0.059(6) -0.002(5) -0.019(4) -0.025(5)
C1 0.036(4) 0.097(8) 0.054(5) -0.015(5) -0.009(4) -0.021(5)
C43 0.047(5) 0.074(7) 0.047(5) 0.002(5) 0.010(4) -0.020(5)
C53 0.057(5) 0.061(6) 0.062(6) -0.025(5) 0.004(5) -0.030(5)
C123 0.032(4) 0.091(8) 0.061(6) -0.032(5) -0.001(4) -0.020(4)
C28 0.059(6) 0.103(9) 0.032(4) -0.014(5) 0.001(4) -0.030(6)
C79 0.061(6) 0.064(6) 0.069(6) -0.007(5) -0.020(5) -0.020(5)
C14 0.062(6) 0.069(6) 0.069(6) -0.034(5) 0.015(5) -0.031(5)
C75 0.058(6) 0.052(6) 0.095(8) -0.021(5) -0.005(6) -0.026(5)
C44 0.062(6) 0.099(8) 0.037(5) 0.000(5) -0.011(4) -0.036(6)
C4 0.042(5) 0.114(9) 0.051(5) -0.013(6) -0.009(4) -0.036(5)
B1 0.041(5) 0.042(5) 0.039(5) -0.012(4) 0.002(4) -0.014(4)
C18 0.054(5) 0.062(6) 0.057(5) -0.004(5) 0.012(5) -0.023(5)
C10 0.065(6) 0.100(8) 0.061(6) -0.038(6) 0.010(5) -0.045(6)
C8 0.060(6) 0.121(10) 0.059(6) -0.028(7) 0.005(5) -0.054(7)
C54 0.070(6) 0.064(6) 0.088(8) -0.046(6) 0.022(6) -0.036(5)
C82 0.053(5) 0.063(6) 0.082(7) -0.039(5) -0.005(5) -0.013(5)
C117 0.074(7) 0.066(6) 0.056(6) -0.017(5) -0.012(5) -0.020(5)
C110 0.066(6) 0.039(5) 0.068(6) -0.019(4) -0.008(5) -0.013(4)
C61 0.084(7) 0.065(6) 0.054(5) -0.006(5) 0.004(5) -0.044(5)
C21 0.050(5) 0.069(6) 0.058(6) -0.009(5) 0.004(4) -0.026(5)
C12 0.066(7) 0.121(10) 0.055(6) -0.024(6) 0.013(5) -0.061(7)
C5 0.063(6) 0.082(8) 0.059(6) -0.013(5) -0.029(5) -0.017(5)
C81 0.053(6) 0.070(7) 0.102(8) -0.060(6) -0.013(6) 0.000(5)
C7 0.064(6) 0.094(8) 0.062(6) -0.017(6) -0.013(5) -0.040(6)
C74 0.062(6) 0.057(6) 0.066(6) -0.006(5) -0.011(5) -0.023(5)
C11 0.065(6) 0.091(8) 0.069(7) -0.036(6) 0.008(5) -0.039(6)
C76 0.070(6) 0.055(6) 0.073(7) -0.022(5) -0.024(6) -0.009(5)
C118 0.080(7) 0.068(7) 0.062(6) -0.025(5) -0.009(5) -0.023(6)
C135 0.086(8) 0.073(7) 0.095(8) -0.046(6) -0.018(7) -0.028(6)
C40 0.060(6) 0.037(5) 0.099(8) -0.015(5) 0.017(6) -0.023(4)
C134 0.066(6) 0.054(6) 0.111(9) -0.051(6) 0.032(6) -0.036(5)
C136 0.050(6) 0.135(10) 0.068(7) -0.042(7) -0.012(5) -0.042(6)
C50 0.086(8) 0.106(9) 0.043(5) -0.029(6) -0.006(5) -0.043(7)
C9 0.065(7) 0.109(10) 0.068(7) -0.021(7) -0.005(6) -0.046(7)
C46 0.054(6) 0.131(11) 0.083(8) -0.025(7) 0.005(6) -0.051(7)
C47 0.036(5) 0.106(9) 0.091(8) -0.044(7) 0.015(5) -0.033(5)
C49 0.102(9) 0.079(8) 0.070(7) -0.051(6) 0.005(6) -0.032(7)
C120 0.058(7) 0.166(13) 0.056(6) -0.021(7) -0.012(6) -0.020(8)
C04R 0.057(6) 0.079(7) 0.114(10) -0.052(7) -0.014(6) -0.007(5)
C04T 0.074(9) 0.098(11) 0.23(2) 0.000(12) -0.087(12) -0.017(8)
C119 0.060(7) 0.182(15) 0.065(7) -0.048(9) -0.006(6) -0.010(8)

_geom_special_details            
;
 All esds (except the esd in the dihedral angle between two l.s. planes)
 are estimated using the full covariance matrix.  The cell esds are taken
 into account individually in the estimation of esds in distances, angles
 and torsion angles; correlations between esds in cell parameters are only
 used when they are defined by crystal symmetry.  An approximate (isotropic)
 treatment of cell esds is used for estimating esds involving l.s. planes.
;
loop_
_geom_bond_atom_site_label_1
_geom_bond_atom_site_label_2
_geom_bond_distance
_geom_bond_site_symmetry_2
_geom_bond_publ_flag
I1 C64 2.086(8) . ?
I3 C131 2.055(8) . ?
I2 C58 2.069(8) . ?
I4 C124 2.079(9) . ?
Cl5 C02G 1.754(8) . ?
Cl4 C02G 1.755(10) . ?
Cl1 C04R 1.758(14) . ?
Cl3 C02G 1.725(9) . ?
Cl C04R 1.743(11) . ?
Cl8 C04T 1.666(19) . ?
Cl2 C04R 1.728(11) . ?
O3 C95 1.376(8) . ?
O3 B2 1.459(9) . ?
O4 C92 1.373(9) . ?
O4 B2 1.449(9) . ?
O2 C37 1.360(9) . ?
O2 B1 1.452(10) . ?
O1 C34 1.397(9) . ?
O1 B1 1.444(11) . ?
Cl7 C04T 1.76(2) . ?
N4 C129 1.398(9) . ?
N4 C132 1.355(10) . ?
N4 B2 1.576(7) . ?
N2 C62 1.401(10) . ?
N2 C65 1.365(9) . ?
N2 B1 1.580(7) . ?
N1 C56 1.396(10) . ?
N1 C59 1.350(9) . ?
N1 B1 1.572(7) . ?
N3 C127 1.432(11) . ?
N3 C125 1.328(11) . ?
N3 B2 1.570(7) . ?
Cl6 C04T 1.750(17) . ?
C93 C92 1.425(10) . ?
C93 C94 1.475(11) . ?
C93 C112 1.385(11) . ?
C95 C94 1.399(11) . ?
C95 C96 1.436(10) . ?
C92 C91 1.373(11) . ?
C62 C63 1.420(11) . ?
C62 C55 1.418(10) . ?
C63 C64 1.369(12) . ?
C63 C67 1.512(12) . ?
C90 C91 1.493(11) . ?
C90 C115 1.386(12) . ?
C90 C89 1.398(12) . ?
C129 C128 1.371(13) . ?
C129 C130 1.422(12) . ?
C94 C111 1.417(11) . ?
C65 C64 1.403(11) . ?
C65 C66 1.483(11) . ?
C108 H108 0.9500 . ?
C108 C107 1.365(11) . ?
C108 C97 1.396(11) . ?
C30 C31 1.370(12) . ?
C30 C33 1.505(13) . ?
C30 C29 1.392(12) . ?
C112 H112 0.9500 . ?
C112 C113 1.398(12) . ?
C91 C114 1.414(11) . ?
C107 H107 0.9500 . ?
C107 C100 1.400(11) . ?
C96 C97 1.480(12) . ?
C96 C109 1.380(11) . ?
C56 C55 1.396(11) . ?
C56 C57 1.450(10) . ?
C124 C125 1.448(12) . ?
C124 C123 1.324(14) . ?
C87 C88 1.390(12) . ?
C87 C86 1.475(12) . ?
C87 C116 1.389(12) . ?
C132 C133 1.463(12) . ?
C132 C131 1.422(10) . ?
C55 C68 1.485(11) . ?
C101 C100 1.504(12) . ?
C101 C102 1.374(12) . ?
C101 C106 1.390(11) . ?
C31 H31 0.9500 . ?
C31 C32 1.372(13) . ?
C100 C99 1.385(12) . ?
C37 C36 1.406(12) . ?
C37 C38 1.404(13) . ?
C34 C35 1.418(12) . ?
C34 C33 1.369(12) . ?
C69 C70 1.371(12) . ?
C69 C104 1.515(14) . ?
C69 C122 1.351(13) . ?
C97 C98 1.383(12) . ?
C59 C58 1.393(12) . ?
C59 C60 1.516(12) . ?
C128 C127 1.391(12) . ?
C128 C135 1.521(12) . ?
C127 C123 1.421(12) . ?
C52 H52 0.9500 . ?
C52 C23 1.393(13) . ?
C52 C51 1.362(14) . ?
C58 C57 1.361(13) . ?
C115 H115 0.9500 . ?
C115 C116 1.371(12) . ?
C102 H102 0.9500 . ?
C102 C103 1.358(13) . ?
C88 H88 0.9500 . ?
C88 C89 1.389(12) . ?
C130 C131 1.379(13) . ?
C130 C134 1.496(12) . ?
C133 H13A 0.9800 . ?
C133 H13B 0.9800 . ?
C133 H13C 0.9800 . ?
C103 H103 0.9500 . ?
C103 C104 1.428(12) . ?
C86 C85 1.399(13) . ?
C86 C117 1.407(13) . ?
C125 C126 1.487(13) . ?
C67 H67A 0.9800 . ?
C67 H67B 0.9800 . ?
C67 H67C 0.9800 . ?
C106 H106 0.9500 . ?
C106 C105 1.401(13) . ?
C89 H89 0.9500 . ?
C32 H32 0.9500 . ?
C32 C27 1.403(12) . ?
C36 C35 1.452(13) . ?
C36 C41 1.401(12) . ?
C111 H111 0.9500 . ?
C111 C110 1.373(13) . ?
C116 H116 0.9500 . ?
C35 C48 1.454(12) . ?
C70 H70 0.9500 . ?
C70 C71 1.404(14) . ?
C66 H66A 0.9800 . ?
C66 H66B 0.9800 . ?
C66 H66C 0.9800 . ?
C99 H99 0.9500 . ?
C99 C98 1.407(12) . ?
C104 C105 1.395(13) . ?
C98 H98 0.9500 . ?
C83 C84 1.398(14) . ?
C83 C80 1.469(13) . ?
C83 C118 1.409(14) . ?
C23 C24 1.407(13) . ?
C23 C20 1.483(15) . ?
C72 C71 1.420(13) . ?
C72 C73 1.451(14) . ?
C72 C121 1.422(13) . ?
C85 H85 0.9500 . ?
C85 C84 1.371(13) . ?
C105 H105 0.9500 . ?
C24 H24 0.9500 . ?
C24 C25 1.366(14) . ?
C26 C27 1.489(14) . ?
C26 C25 1.355(13) . ?
C26 C51 1.402(13) . ?
C114 H114 0.9500 . ?
C114 C113 1.377(13) . ?
C02G H02G 1.0000 . ?
C33 C50 1.432(13) . ?
C126 H12A 0.9800 . ?
C126 H12B 0.9800 . ?
C126 H12C 0.9800 . ?
C22 H22 0.9500 . ?
C22 C17 1.411(13) . ?
C22 C21 1.368(14) . ?
C27 C28 1.396(13) . ?
C13 C14 1.389(14) . ?
C13 C10 1.460(16) . ?
C13 C54 1.396(14) . ?
C25 H25 0.9500 . ?
C71 H71A 0.9900 . ?
C71 H71B 0.9900 . ?
C51 H51 0.9500 . ?
C39 H39 0.9500 . ?
C39 C38 1.393(13) . ?
C39 C40 1.359(15) . ?
C113 H113 0.9500 . ?
C84 H84 0.9500 . ?
C122 H122 0.9500 . ?
C122 C121 1.374(14) . ?
C109 H109 0.9500 . ?
C109 C110 1.348(13) . ?
C42 C38 1.479(14) . ?
C42 C43 1.406(14) . ?
C42 C47 1.403(13) . ?
C73 C74 1.396(14) . ?
C73 C120 1.403(15) . ?
C29 H29 0.9500 . ?
C29 C28 1.384(14) . ?
C6 H6 0.9500 . ?
C6 C1 1.474(15) . ?
C6 C5 1.360(16) . ?
C60 H60A 0.9800 . ?
C60 H60B 0.9800 . ?
C60 H60C 0.9800 . ?
C48 H48 0.9500 . ?
C48 C49 1.333(15) . ?
C15 H15 0.9500 . ?
C15 C16 1.407(13) . ?
C15 C14 1.323(14) . ?
C80 C79 1.419(14) . ?
C80 C81 1.406(14) . ?
C17 C16 1.488(14) . ?
C17 C18 1.416(13) . ?
C2 H2 0.9500 . ?
C2 C3 1.363(16) . ?
C2 C1 1.354(14) . ?
C57 C61 1.497(12) . ?
C45 C1 1.490(16) . ?
C45 C44 1.377(14) . ?
C45 C46 1.405(16) . ?
C78 H78 0.9500 . ?
C78 C77 1.440(15) . ?
C78 C79 1.377(15) . ?
C20 C19 1.389(13) . ?
C20 C21 1.419(13) . ?
C68 H68A 0.9800 . ?
C68 H68B 0.9800 . ?
C68 H68C 0.9800 . ?
C16 C53 1.390(13) . ?
C41 H41 0.9500 . ?
C41 C40 1.407(15) . ?
C77 C82 1.345(14) . ?
C77 C76 1.463(14) . ?
C3 H3 0.9500 . ?
C3 C4 1.452(16) . ?
C19 H19 0.9500 . ?
C19 C18 1.371(14) . ?
C121 H121 0.9500 . ?
C43 H43 0.9500 . ?
C43 C44 1.385(15) . ?
C53 H53 0.9500 . ?
C53 C54 1.386(15) . ?
C123 C136 1.513(13) . ?
C28 H28 0.9500 . ?
C79 H79 0.9500 . ?
C14 H14 0.9500 . ?
C75 H75 0.9500 . ?
C75 C74 1.365(14) . ?
C75 C76 1.364(15) . ?
C44 H44 0.9500 . ?
C4 C5 1.370(15) . ?
C4 C7 1.484(16) . ?
C18 H18 0.9500 . ?
C10 C11 1.386(15) . ?
C10 C9 1.437(15) . ?
C8 H8 0.9500 . ?
C8 C7 1.373(15) . ?
C8 C9 1.341(17) . ?
C54 H54 0.9500 . ?
C82 H82 0.9500 . ?
C82 C81 1.396(14) . ?
C117 H117 0.9500 . ?
C117 C118 1.365(15) . ?
C110 H110 0.9500 . ?
C61 H61A 0.9800 . ?
C61 H61B 0.9800 . ?
C61 H61C 0.9800 . ?
C21 H21 0.9500 . ?
C12 H12 0.9500 . ?
C12 C7 1.414(15) . ?
C12 C11 1.399(16) . ?
C5 H5 0.9500 . ?
C81 H81A 0.9900 . ?
C81 H81B 0.9900 . ?
C74 H74 0.9500 . ?
C11 H11 0.9500 . ?
C76 C119 1.420(17) . ?
C118 H118 0.9500 . ?
C135 H13D 0.9800 . ?
C135 H13E 0.9800 . ?
C135 H13F 0.9800 . ?
C40 H40 0.9500 . ?
C134 H13G 0.9800 . ?
C134 H13H 0.9800 . ?
C134 H13I 0.9800 . ?
C136 H13J 0.9800 . ?
C136 H13K 0.9800 . ?
C136 H13L 0.9800 . ?
C50 H50 0.9500 . ?
C50 C49 1.358(16) . ?
C9 H9 0.9500 . ?
C46 H46 0.9500 . ?
C46 C47 1.369(16) . ?
C47 H47 0.9500 . ?
C49 H49 0.9500 . ?
C120 H120 0.9500 . ?
C120 C119 1.346(17) . ?
C04R H04R 1.0000 . ?
C04T H04T 1.0000 . ?
C119 H119 0.9500 . ?

loop_
_geom_angle_atom_site_label_1
_geom_angle_atom_site_label_2
_geom_angle_atom_site_label_3
_geom_angle
_geom_angle_site_symmetry_1
_geom_angle_site_symmetry_3
_geom_angle_publ_flag
C95 O3 B2 122.3(5) . . ?
C92 O4 B2 120.7(5) . . ?
C37 O2 B1 119.3(6) . . ?
C34 O1 B1 124.5(6) . . ?
C129 N4 B2 124.1(6) . . ?
C132 N4 C129 108.2(6) . . ?
C132 N4 B2 127.0(6) . . ?
C62 N2 B1 124.1(6) . . ?
C65 N2 C62 108.1(6) . . ?
C65 N2 B1 127.3(6) . . ?
C56 N1 B1 124.4(6) . . ?
C59 N1 C56 108.8(6) . . ?
C59 N1 B1 126.8(6) . . ?
C127 N3 B2 122.6(6) . . ?
C125 N3 C127 109.1(6) . . ?
C125 N3 B2 128.3(7) . . ?
C92 C93 C94 120.7(7) . . ?
C112 C93 C92 117.6(7) . . ?
C112 C93 C94 121.7(7) . . ?
O3 C95 C94 120.6(6) . . ?
O3 C95 C96 117.5(7) . . ?
C94 C95 C96 121.8(7) . . ?
O4 C92 C93 119.5(7) . . ?
C91 C92 O4 119.2(7) . . ?
C91 C92 C93 121.3(7) . . ?
N2 C62 C63 109.1(6) . . ?
N2 C62 C55 121.5(6) . . ?
C55 C62 C63 129.2(7) . . ?
C62 C63 C67 129.3(8) . . ?
C64 C63 C62 104.6(7) . . ?
C64 C63 C67 125.9(7) . . ?
C115 C90 C91 123.9(7) . . ?
C115 C90 C89 115.2(8) . . ?
C89 C90 C91 120.6(8) . . ?
N4 C129 C130 109.2(8) . . ?
C128 C129 N4 120.8(7) . . ?
C128 C129 C130 129.5(8) . . ?
C95 C94 C93 123.7(6) . . ?
C95 C94 C111 117.6(7) . . ?
C111 C94 C93 118.7(7) . . ?
N2 C65 C64 106.8(7) . . ?
N2 C65 C66 125.8(7) . . ?
C64 C65 C66 127.3(7) . . ?
C107 C108 H108 119.6 . . ?
C107 C108 C97 120.7(8) . . ?
C97 C108 H108 119.6 . . ?
C63 C64 I1 125.1(6) . . ?
C63 C64 C65 111.4(7) . . ?
C65 C64 I1 123.3(6) . . ?
C31 C30 C33 122.6(8) . . ?
C31 C30 C29 116.9(9) . . ?
C29 C30 C33 120.2(8) . . ?
C93 C112 H112 119.1 . . ?
C93 C112 C113 121.7(8) . . ?
C113 C112 H112 119.1 . . ?
C92 C91 C90 119.6(7) . . ?
C92 C91 C114 119.5(7) . . ?
C114 C91 C90 120.6(7) . . ?
C108 C107 H107 118.5 . . ?
C108 C107 C100 123.0(8) . . ?
C100 C107 H107 118.5 . . ?
C95 C96 C97 119.9(7) . . ?
C109 C96 C95 116.1(8) . . ?
C109 C96 C97 123.6(7) . . ?
N1 C56 C57 106.7(7) . . ?
C55 C56 N1 122.6(6) . . ?
C55 C56 C57 130.6(7) . . ?
C125 C124 I4 121.5(7) . . ?
C123 C124 I4 127.1(7) . . ?
C123 C124 C125 111.4(8) . . ?
C88 C87 C86 123.0(8) . . ?
C116 C87 C88 115.6(8) . . ?
C116 C87 C86 121.0(8) . . ?
N4 C132 C133 126.0(6) . . ?
N4 C132 C131 107.7(7) . . ?
C131 C132 C133 126.2(8) . . ?
C62 C55 C68 120.8(7) . . ?
C56 C55 C62 118.7(7) . . ?
C56 C55 C68 120.4(7) . . ?
C102 C101 C100 119.1(7) . . ?
C102 C101 C106 119.0(8) . . ?
C106 C101 C100 121.0(8) . . ?
C30 C31 H31 118.7 . . ?
C30 C31 C32 122.6(8) . . ?
C32 C31 H31 118.7 . . ?
C107 C100 C101 120.2(7) . . ?
C99 C100 C107 116.5(8) . . ?
C99 C100 C101 122.5(8) . . ?
O2 C37 C36 120.2(8) . . ?
O2 C37 C38 118.6(8) . . ?
C38 C37 C36 121.0(8) . . ?
O1 C34 C35 119.0(7) . . ?
C33 C34 O1 117.9(7) . . ?
C33 C34 C35 123.1(7) . . ?
C70 C69 C104 117.1(8) . . ?
C122 C69 C70 119.9(9) . . ?
C122 C69 C104 122.0(8) . . ?
C108 C97 C96 123.1(8) . . ?
C98 C97 C108 117.1(8) . . ?
C98 C97 C96 119.7(7) . . ?
N1 C59 C58 108.5(7) . . ?
N1 C59 C60 125.3(7) . . ?
C58 C59 C60 125.7(7) . . ?
C129 C128 C127 121.5(7) . . ?
C129 C128 C135 120.5(8) . . ?
C127 C128 C135 118.0(9) . . ?
C128 C127 N3 120.8(7) . . ?
C128 C127 C123 131.9(8) . . ?
C123 C127 N3 107.1(8) . . ?
C23 C52 H52 118.7 . . ?
C51 C52 H52 118.7 . . ?
C51 C52 C23 122.6(9) . . ?
C59 C58 I2 124.4(7) . . ?
C57 C58 I2 125.8(7) . . ?
C57 C58 C59 109.8(7) . . ?
C90 C115 H115 119.0 . . ?
C116 C115 C90 122.1(8) . . ?
C116 C115 H115 119.0 . . ?
C101 C102 H102 119.7 . . ?
C103 C102 C101 120.7(8) . . ?
C103 C102 H102 119.7 . . ?
C87 C88 H88 119.5 . . ?
C89 C88 C87 121.1(8) . . ?
C89 C88 H88 119.5 . . ?
C129 C130 C134 129.6(10) . . ?
C131 C130 C129 105.2(7) . . ?
C131 C130 C134 125.2(9) . . ?
C132 C133 H13A 109.5 . . ?
C132 C133 H13B 109.5 . . ?
C132 C133 H13C 109.5 . . ?
H13A C133 H13B 109.5 . . ?
H13A C133 H13C 109.5 . . ?
H13B C133 H13C 109.5 . . ?
C102 C103 H103 119.1 . . ?
C102 C103 C104 121.7(9) . . ?
C104 C103 H103 119.1 . . ?
C85 C86 C87 123.4(8) . . ?
C85 C86 C117 114.0(9) . . ?
C117 C86 C87 121.8(8) . . ?
N3 C125 C124 105.8(8) . . ?
N3 C125 C126 126.4(7) . . ?
C124 C125 C126 127.2(8) . . ?
C63 C67 H67A 109.5 . . ?
C63 C67 H67B 109.5 . . ?
C63 C67 H67C 109.5 . . ?
H67A C67 H67B 109.5 . . ?
H67A C67 H67C 109.5 . . ?
H67B C67 H67C 109.5 . . ?
C101 C106 H106 119.9 . . ?
C101 C106 C105 120.2(8) . . ?
C105 C106 H106 119.9 . . ?
C90 C89 H89 118.7 . . ?
C88 C89 C90 122.6(9) . . ?
C88 C89 H89 118.7 . . ?
C31 C32 H32 119.3 . . ?
C31 C32 C27 121.3(8) . . ?
C27 C32 H32 119.3 . . ?
C37 C36 C35 122.3(7) . . ?
C41 C36 C37 117.9(9) . . ?
C41 C36 C35 119.7(8) . . ?
C94 C111 H111 119.9 . . ?
C110 C111 C94 120.1(8) . . ?
C110 C111 H111 119.9 . . ?
C87 C116 H116 118.6 . . ?
C115 C116 C87 122.8(8) . . ?
C115 C116 H116 118.6 . . ?
C34 C35 C36 124.8(7) . . ?
C34 C35 C48 114.3(9) . . ?
C36 C35 C48 120.8(8) . . ?
C69 C70 H70 120.3 . . ?
C69 C70 C71 119.4(9) . . ?
C71 C70 H70 120.3 . . ?
C65 C66 H66A 109.5 . . ?
C65 C66 H66B 109.5 . . ?
C65 C66 H66C 109.5 . . ?
H66A C66 H66B 109.5 . . ?
H66A C66 H66C 109.5 . . ?
H66B C66 H66C 109.5 . . ?
C100 C99 H99 119.8 . . ?
C100 C99 C98 120.5(8) . . ?
C98 C99 H99 119.8 . . ?
C103 C104 C69 119.3(8) . . ?
C105 C104 C69 123.0(8) . . ?
C105 C104 C103 116.3(9) . . ?
C97 C98 C99 122.0(8) . . ?
C97 C98 H98 119.0 . . ?
C99 C98 H98 119.0 . . ?
C84 C83 C80 124.5(9) . . ?
C84 C83 C118 115.6(9) . . ?
C118 C83 C80 118.6(10) . . ?
C132 C131 I3 123.8(7) . . ?
C130 C131 I3 126.4(6) . . ?
C130 C131 C132 109.7(7) . . ?
C52 C23 C24 116.2(10) . . ?
C52 C23 C20 119.0(9) . . ?
C24 C23 C20 123.3(8) . . ?
C71 C72 C73 119.8(8) . . ?
C71 C72 C121 114.7(9) . . ?
C121 C72 C73 123.4(9) . . ?
C86 C85 H85 118.0 . . ?
C84 C85 C86 123.9(9) . . ?
C84 C85 H85 118.0 . . ?
C106 C105 H105 119.7 . . ?
C104 C105 C106 120.6(8) . . ?
C104 C105 H105 119.7 . . ?
C23 C24 H24 119.8 . . ?
C25 C24 C23 120.5(9) . . ?
C25 C24 H24 119.8 . . ?
C25 C26 C27 122.0(9) . . ?
C25 C26 C51 118.1(10) . . ?
C51 C26 C27 119.0(8) . . ?
C91 C114 H114 119.9 . . ?
C113 C114 C91 120.2(8) . . ?
C113 C114 H114 119.9 . . ?
Cl5 C02G H02G 108.6 . . ?
Cl4 C02G Cl5 109.4(5) . . ?
Cl4 C02G H02G 108.6 . . ?
Cl3 C02G Cl5 111.3(5) . . ?
Cl3 C02G Cl4 110.3(5) . . ?
Cl3 C02G H02G 108.6 . . ?
C34 C33 C30 120.7(7) . . ?
C34 C33 C50 118.9(9) . . ?
C50 C33 C30 120.3(9) . . ?
C125 C126 H12A 109.5 . . ?
C125 C126 H12B 109.5 . . ?
C125 C126 H12C 109.5 . . ?
H12A C126 H12B 109.5 . . ?
H12A C126 H12C 109.5 . . ?
H12B C126 H12C 109.5 . . ?
C17 C22 H22 119.7 . . ?
C21 C22 H22 119.7 . . ?
C21 C22 C17 120.7(9) . . ?
C32 C27 C26 119.8(8) . . ?
C28 C27 C32 115.8(9) . . ?
C28 C27 C26 123.8(8) . . ?
C14 C13 C10 119.3(9) . . ?
C14 C13 C54 116.9(11) . . ?
C54 C13 C10 122.3(9) . . ?
C24 C25 H25 118.8 . . ?
C26 C25 C24 122.4(9) . . ?
C26 C25 H25 118.8 . . ?
C70 C71 C72 121.5(8) . . ?
C70 C71 H71A 106.9 . . ?
C70 C71 H71B 106.9 . . ?
C72 C71 H71A 106.9 . . ?
C72 C71 H71B 106.9 . . ?
H71A C71 H71B 106.7 . . ?
C52 C51 C26 119.6(8) . . ?
C52 C51 H51 120.2 . . ?
C26 C51 H51 120.2 . . ?
C38 C39 H39 118.7 . . ?
C40 C39 H39 118.7 . . ?
C40 C39 C38 122.5(10) . . ?
C112 C113 H113 120.1 . . ?
C114 C113 C112 119.7(8) . . ?
C114 C113 H113 120.1 . . ?
C83 C84 H84 119.6 . . ?
C85 C84 C83 120.8(9) . . ?
C85 C84 H84 119.6 . . ?
C69 C122 H122 119.4 . . ?
C69 C122 C121 121.3(9) . . ?
C121 C122 H122 119.4 . . ?
C96 C109 H109 118.4 . . ?
C110 C109 C96 123.3(8) . . ?
C110 C109 H109 118.4 . . ?
C43 C42 C38 121.1(8) . . ?
C47 C42 C38 124.7(9) . . ?
C47 C42 C43 114.0(10) . . ?
C74 C73 C72 123.1(9) . . ?
C74 C73 C120 113.4(10) . . ?
C120 C73 C72 121.1(10) . . ?
O3 B2 N4 105.0(5) . . ?
O3 B2 N3 112.6(5) . . ?
O4 B2 O3 113.4(6) . . ?
O4 B2 N4 114.2(5) . . ?
O4 B2 N3 104.9(5) . . ?
N3 B2 N4 106.7(6) . . ?
C30 C29 H29 119.4 . . ?
C28 C29 C30 121.2(9) . . ?
C28 C29 H29 119.4 . . ?
C1 C6 H6 119.4 . . ?
C5 C6 H6 119.4 . . ?
C5 C6 C1 121.2(10) . . ?
C59 C60 H60A 109.5 . . ?
C59 C60 H60B 109.5 . . ?
C59 C60 H60C 109.5 . . ?
H60A C60 H60B 109.5 . . ?
H60A C60 H60C 109.5 . . ?
H60B C60 H60C 109.5 . . ?
C35 C48 H48 118.9 . . ?
C49 C48 C35 122.2(9) . . ?
C49 C48 H48 118.9 . . ?
C16 C15 H15 119.7 . . ?
C14 C15 H15 119.7 . . ?
C14 C15 C16 120.5(9) . . ?
C79 C80 C83 118.4(9) . . ?
C81 C80 C83 124.1(10) . . ?
C81 C80 C79 115.4(9) . . ?
C22 C17 C16 117.9(8) . . ?
C22 C17 C18 117.1(9) . . ?
C18 C17 C16 122.5(8) . . ?
C37 C38 C42 120.2(8) . . ?
C39 C38 C37 118.4(9) . . ?
C39 C38 C42 121.1(9) . . ?
C3 C2 H2 117.7 . . ?
C1 C2 H2 117.7 . . ?
C1 C2 C3 124.6(10) . . ?
C56 C57 C61 127.5(8) . . ?
C58 C57 C56 105.9(7) . . ?
C58 C57 C61 126.3(8) . . ?
C44 C45 C1 122.7(10) . . ?
C44 C45 C46 116.4(11) . . ?
C46 C45 C1 119.7(9) . . ?
C77 C78 H78 120.1 . . ?
C79 C78 H78 120.1 . . ?
C79 C78 C77 119.8(10) . . ?
C19 C20 C23 123.6(9) . . ?
C19 C20 C21 115.9(10) . . ?
C21 C20 C23 118.8(8) . . ?
C55 C68 H68A 109.5 . . ?
C55 C68 H68B 109.5 . . ?
C55 C68 H68C 109.5 . . ?
H68A C68 H68B 109.5 . . ?
H68A C68 H68C 109.5 . . ?
H68B C68 H68C 109.5 . . ?
C15 C16 C17 117.9(8) . . ?
C53 C16 C15 116.4(10) . . ?
C53 C16 C17 123.6(8) . . ?
C36 C41 H41 119.3 . . ?
C36 C41 C40 121.4(9) . . ?
C40 C41 H41 119.3 . . ?
C78 C77 C76 117.8(9) . . ?
C82 C77 C78 116.0(9) . . ?
C82 C77 C76 125.1(10) . . ?
C2 C3 H3 120.1 . . ?
C2 C3 C4 119.9(10) . . ?
C4 C3 H3 120.1 . . ?
C20 C19 H19 118.8 . . ?
C18 C19 C20 122.5(9) . . ?
C18 C19 H19 118.8 . . ?
C72 C121 H121 119.2 . . ?
C122 C121 C72 121.6(9) . . ?
C122 C121 H121 119.2 . . ?
C6 C1 C45 122.1(9) . . ?
C2 C1 C6 114.5(11) . . ?
C2 C1 C45 122.5(10) . . ?
C42 C43 H43 118.6 . . ?
C44 C43 C42 122.8(9) . . ?
C44 C43 H43 118.6 . . ?
C16 C53 H53 119.2 . . ?
C16 C53 C54 121.6(9) . . ?
C54 C53 H53 119.2 . . ?
C124 C123 C127 106.2(8) . . ?
C124 C123 C136 126.3(9) . . ?
C127 C123 C136 127.4(10) . . ?
C27 C28 H28 119.1 . . ?
C29 C28 C27 121.7(9) . . ?
C29 C28 H28 119.1 . . ?
C80 C79 H79 118.8 . . ?
C78 C79 C80 122.5(10) . . ?
C78 C79 H79 118.8 . . ?
C13 C14 H14 118.4 . . ?
C15 C14 C13 123.1(10) . . ?
C15 C14 H14 118.4 . . ?
C74 C75 H75 118.8 . . ?
C74 C75 C76 122.4(11) . . ?
C76 C75 H75 118.8 . . ?
C45 C44 C43 121.8(10) . . ?
C45 C44 H44 119.1 . . ?
C43 C44 H44 119.1 . . ?
C3 C4 C7 116.0(9) . . ?
C5 C4 C3 116.5(11) . . ?
C5 C4 C7 125.6(10) . . ?
O2 B1 N2 113.3(6) . . ?
O2 B1 N1 105.4(6) . . ?
O1 B1 O2 114.4(6) . . ?
O1 B1 N2 104.5(6) . . ?
O1 B1 N1 113.3(6) . . ?
N1 B1 N2 105.8(6) . . ?
C17 C18 H18 120.0 . . ?
C19 C18 C17 120.0(9) . . ?
C19 C18 H18 120.0 . . ?
C11 C10 C13 120.0(10) . . ?
C11 C10 C9 115.9(12) . . ?
C9 C10 C13 122.4(10) . . ?
C7 C8 H8 118.1 . . ?
C9 C8 H8 118.1 . . ?
C9 C8 C7 123.8(11) . . ?
C13 C54 H54 120.3 . . ?
C53 C54 C13 119.3(10) . . ?
C53 C54 H54 120.3 . . ?
C77 C82 H82 118.1 . . ?
C77 C82 C81 123.8(10) . . ?
C81 C82 H82 118.1 . . ?
C86 C117 H117 118.9 . . ?
C118 C117 C86 122.3(10) . . ?
C118 C117 H117 118.9 . . ?
C111 C110 H110 119.5 . . ?
C109 C110 C111 121.0(8) . . ?
C109 C110 H110 119.5 . . ?
C57 C61 H61A 109.5 . . ?
C57 C61 H61B 109.5 . . ?
C57 C61 H61C 109.5 . . ?
H61A C61 H61B 109.5 . . ?
H61A C61 H61C 109.5 . . ?
H61B C61 H61C 109.5 . . ?
C22 C21 C20 121.2(9) . . ?
C22 C21 H21 119.4 . . ?
C20 C21 H21 119.4 . . ?
C7 C12 H12 120.8 . . ?
C11 C12 H12 120.8 . . ?
C11 C12 C7 118.3(10) . . ?
C6 C5 C4 122.3(11) . . ?
C6 C5 H5 118.8 . . ?
C4 C5 H5 118.8 . . ?
C80 C81 H81A 107.3 . . ?
C80 C81 H81B 107.3 . . ?
C82 C81 C80 120.2(11) . . ?
C82 C81 H81A 107.3 . . ?
C82 C81 H81B 107.3 . . ?
H81A C81 H81B 106.9 . . ?
C8 C7 C4 125.3(11) . . ?
C8 C7 C12 117.5(12) . . ?
C12 C7 C4 115.8(9) . . ?
C73 C74 H74 118.6 . . ?
C75 C74 C73 122.8(10) . . ?
C75 C74 H74 118.6 . . ?
C10 C11 C12 122.6(10) . . ?
C10 C11 H11 118.7 . . ?
C12 C11 H11 118.7 . . ?
C75 C76 C77 124.4(10) . . ?
C75 C76 C119 114.8(10) . . ?
C119 C76 C77 116.7(11) . . ?
C83 C118 H118 118.9 . . ?
C117 C118 C83 122.2(10) . . ?
C117 C118 H118 118.9 . . ?
C128 C135 H13D 109.5 . . ?
C128 C135 H13E 109.5 . . ?
C128 C135 H13F 109.5 . . ?
H13D C135 H13E 109.5 . . ?
H13D C135 H13F 109.5 . . ?
H13E C135 H13F 109.5 . . ?
C39 C40 C41 118.8(9) . . ?
C39 C40 H40 120.6 . . ?
C41 C40 H40 120.6 . . ?
C130 C134 H13G 109.5 . . ?
C130 C134 H13H 109.5 . . ?
C130 C134 H13I 109.5 . . ?
H13G C134 H13H 109.5 . . ?
H13G C134 H13I 109.5 . . ?
H13H C134 H13I 109.5 . . ?
C123 C136 H13J 109.5 . . ?
C123 C136 H13K 109.5 . . ?
C123 C136 H13L 109.5 . . ?
H13J C136 H13K 109.5 . . ?
H13J C136 H13L 109.5 . . ?
H13K C136 H13L 109.5 . . ?
C33 C50 H50 120.5 . . ?
C49 C50 C33 119.0(10) . . ?
C49 C50 H50 120.5 . . ?
C10 C9 H9 120.2 . . ?
C8 C9 C10 119.7(11) . . ?
C8 C9 H9 120.2 . . ?
C45 C46 H46 119.3 . . ?
C47 C46 C45 121.4(10) . . ?
C47 C46 H46 119.3 . . ?
C42 C47 H47 118.3 . . ?
C46 C47 C42 123.3(10) . . ?
C46 C47 H47 118.3 . . ?
C48 C49 C50 122.4(9) . . ?
C48 C49 H49 118.8 . . ?
C50 C49 H49 118.8 . . ?
C73 C120 H120 118.7 . . ?
C119 C120 C73 122.6(12) . . ?
C119 C120 H120 118.7 . . ?
Cl1 C04R H04R 108.3 . . ?
Cl C04R Cl1 110.4(7) . . ?
Cl C04R H04R 108.3 . . ?
Cl2 C04R Cl1 110.1(7) . . ?
Cl2 C04R Cl 111.4(7) . . ?
Cl2 C04R H04R 108.3 . . ?
Cl8 C04T Cl7 111.2(8) . . ?
Cl8 C04T Cl6 112.4(10) . . ?
Cl8 C04T H04T 109.0 . . ?
Cl7 C04T Cl6 106.2(12) . . ?
Cl7 C04T H04T 109.0 . . ?
Cl6 C04T H04T 109.0 . . ?
C76 C119 H119 119.0 . . ?
C120 C119 C76 121.9(12) . . ?
C120 C119 H119 119.0 . . ?

loop_
_geom_torsion_atom_site_label_1
_geom_torsion_atom_site_label_2
_geom_torsion_atom_site_label_3
_geom_torsion_atom_site_label_4
_geom_torsion
_geom_torsion_site_symmetry_1
_geom_torsion_site_symmetry_2
_geom_torsion_site_symmetry_3
_geom_torsion_site_symmetry_4
_geom_torsion_publ_flag
I2 C58 C57 C56 -179.3(6) . . . . ?
I2 C58 C57 C61 -4.5(14) . . . . ?
I4 C124 C125 N3 -175.7(5) . . . . ?
I4 C124 C125 C126 12.9(11) . . . . ?
I4 C124 C123 C127 179.5(6) . . . . ?
I4 C124 C123 C136 2.4(14) . . . . ?
O3 C95 C94 C93 0.3(11) . . . . ?
O3 C95 C94 C111 -179.9(7) . . . . ?
O3 C95 C96 C97 6.7(11) . . . . ?
O3 C95 C96 C109 179.0(7) . . . . ?
O4 C92 C91 C90 9.6(10) . . . . ?
O4 C92 C91 C114 -176.0(7) . . . . ?
O2 C37 C36 C35 7.1(11) . . . . ?
O2 C37 C36 C41 -175.6(7) . . . . ?
O2 C37 C38 C39 175.1(7) . . . . ?
O2 C37 C38 C42 -11.1(11) . . . . ?
O1 C34 C35 C36 0.7(12) . . . . ?
O1 C34 C35 C48 -178.1(7) . . . . ?
O1 C34 C33 C30 -6.9(11) . . . . ?
O1 C34 C33 C50 176.8(8) . . . . ?
N4 C129 C128 C127 2.2(11) . . . . ?
N4 C129 C128 C135 -174.2(8) . . . . ?
N4 C129 C130 C131 0.9(8) . . . . ?
N4 C129 C130 C134 -176.4(8) . . . . ?
N4 C132 C131 I3 -177.1(5) . . . . ?
N4 C132 C131 C130 0.6(8) . . . . ?
N2 C62 C63 C64 0.4(9) . . . . ?
N2 C62 C63 C67 176.5(8) . . . . ?
N2 C62 C55 C56 -3.9(11) . . . . ?
N2 C62 C55 C68 172.7(7) . . . . ?
N2 C65 C64 I1 174.0(5) . . . . ?
N2 C65 C64 C63 -0.8(9) . . . . ?
N1 C56 C55 C62 13.8(12) . . . . ?
N1 C56 C55 C68 -162.8(8) . . . . ?
N1 C56 C57 C58 1.6(9) . . . . ?
N1 C56 C57 C61 -173.2(9) . . . . ?
N1 C59 C58 I2 176.4(6) . . . . ?
N1 C59 C58 C57 -4.7(10) . . . . ?
N3 C127 C123 C124 -3.2(9) . . . . ?
N3 C127 C123 C136 173.9(9) . . . . ?
C93 C92 C91 C90 -173.3(7) . . . . ?
C93 C92 C91 C114 1.1(11) . . . . ?
C93 C94 C111 C110 -179.9(8) . . . . ?
C93 C112 C113 C114 1.8(13) . . . . ?
C95 O3 B2 O4 -36.8(8) . . . . ?
C95 O3 B2 N4 -162.1(6) . . . . ?
C95 O3 B2 N3 82.2(8) . . . . ?
C95 C94 C111 C110 0.3(12) . . . . ?
C95 C96 C97 C108 -48.3(11) . . . . ?
C95 C96 C97 C98 127.9(8) . . . . ?
C95 C96 C109 C110 1.6(13) . . . . ?
C92 O4 B2 O3 -46.2(8) . . . . ?
C92 O4 B2 N4 74.1(8) . . . . ?
C92 O4 B2 N3 -169.5(6) . . . . ?
C92 C93 C94 C95 -40.3(11) . . . . ?
C92 C93 C94 C111 139.9(8) . . . . ?
C92 C93 C112 C113 0.2(11) . . . . ?
C92 C91 C114 C113 0.9(12) . . . . ?
C62 N2 C65 C64 1.1(9) . . . . ?
C62 N2 C65 C66 -176.7(8) . . . . ?
C62 N2 B1 O2 -98.0(8) . . . . ?
C62 N2 B1 O1 136.9(7) . . . . ?
C62 N2 B1 N1 17.0(10) . . . . ?
C62 C63 C64 I1 -174.5(6) . . . . ?
C62 C63 C64 C65 0.2(9) . . . . ?
C63 C62 C55 C56 170.3(8) . . . . ?
C63 C62 C55 C68 -13.1(13) . . . . ?
C90 C91 C114 C113 175.3(8) . . . . ?
C90 C115 C116 C87 -3.2(13) . . . . ?
C129 N4 C132 C133 176.3(7) . . . . ?
C129 N4 C132 C131 -0.1(7) . . . . ?
C129 N4 B2 O3 -137.1(6) . . . . ?
C129 N4 B2 O4 98.0(7) . . . . ?
C129 N4 B2 N3 -17.4(8) . . . . ?
C129 C128 C127 N3 -15.5(12) . . . . ?
C129 C128 C127 C123 169.7(8) . . . . ?
C129 C130 C131 I3 176.8(5) . . . . ?
C129 C130 C131 C132 -0.9(8) . . . . ?
C94 C93 C92 O4 -4.2(10) . . . . ?
C94 C93 C92 C91 178.7(7) . . . . ?
C94 C93 C112 C113 179.8(7) . . . . ?
C94 C95 C96 C97 -172.6(7) . . . . ?
C94 C95 C96 C109 -0.3(11) . . . . ?
C94 C111 C110 C109 1.0(14) . . . . ?
C65 N2 C62 C63 -1.0(9) . . . . ?
C65 N2 C62 C55 174.3(7) . . . . ?
C65 N2 B1 O2 73.6(10) . . . . ?
C65 N2 B1 O1 -51.6(9) . . . . ?
C65 N2 B1 N1 -171.5(7) . . . . ?
C108 C107 C100 C101 -162.8(7) . . . . ?
C108 C107 C100 C99 6.5(11) . . . . ?
C108 C97 C98 C99 3.5(12) . . . . ?
C30 C31 C32 C27 2.9(13) . . . . ?
C30 C33 C50 C49 -172.8(9) . . . . ?
C30 C29 C28 C27 -0.6(15) . . . . ?
C112 C93 C92 O4 175.4(6) . . . . ?
C112 C93 C92 C91 -1.6(11) . . . . ?
C112 C93 C94 C95 140.1(8) . . . . ?
C112 C93 C94 C111 -39.7(11) . . . . ?
C91 C90 C115 C116 170.1(7) . . . . ?
C91 C90 C89 C88 -168.6(8) . . . . ?
C91 C114 C113 C112 -2.3(13) . . . . ?
C107 C108 C97 C96 174.7(7) . . . . ?
C107 C108 C97 C98 -1.6(11) . . . . ?
C107 C100 C99 C98 -4.5(12) . . . . ?
C96 C95 C94 C93 179.5(7) . . . . ?
C96 C95 C94 C111 -0.6(11) . . . . ?
C96 C97 C98 C99 -172.9(7) . . . . ?
C96 C109 C110 C111 -2.0(15) . . . . ?
C56 N1 C59 C58 5.7(9) . . . . ?
C56 N1 C59 C60 -166.4(8) . . . . ?
C56 N1 B1 O2 113.0(8) . . . . ?
C56 N1 B1 O1 -121.2(8) . . . . ?
C56 N1 B1 N2 -7.3(10) . . . . ?
C87 C88 C89 C90 -0.3(13) . . . . ?
C87 C86 C85 C84 -160.9(9) . . . . ?
C87 C86 C117 C118 159.2(9) . . . . ?
C132 N4 C129 C128 -173.3(7) . . . . ?
C132 N4 C129 C130 -0.5(8) . . . . ?
C132 N4 B2 O3 53.5(8) . . . . ?
C132 N4 B2 O4 -71.4(8) . . . . ?
C132 N4 B2 N3 173.2(6) . . . . ?
C55 C62 C63 C64 -174.4(8) . . . . ?
C55 C62 C63 C67 1.7(15) . . . . ?
C55 C56 C57 C58 -174.4(9) . . . . ?
C55 C56 C57 C61 10.8(15) . . . . ?
C101 C100 C99 C98 164.6(7) . . . . ?
C101 C102 C103 C104 -0.7(13) . . . . ?
C101 C106 C105 C104 -0.5(12) . . . . ?
C31 C30 C33 C34 49.0(12) . . . . ?
C31 C30 C33 C50 -134.7(9) . . . . ?
C31 C30 C29 C28 -3.7(14) . . . . ?
C31 C32 C27 C26 164.5(8) . . . . ?
C31 C32 C27 C28 -6.9(12) . . . . ?
C100 C101 C102 C103 -159.0(8) . . . . ?
C100 C101 C106 C105 159.4(7) . . . . ?
C100 C99 C98 C97 -0.4(13) . . . . ?
C37 O2 B1 O1 47.8(8) . . . . ?
C37 O2 B1 N2 -71.9(9) . . . . ?
C37 O2 B1 N1 172.9(6) . . . . ?
C37 C36 C35 C34 36.6(12) . . . . ?
C37 C36 C35 C48 -144.7(8) . . . . ?
C37 C36 C41 C40 0.6(12) . . . . ?
C34 O1 B1 O2 33.1(9) . . . . ?
C34 O1 B1 N2 157.6(6) . . . . ?
C34 O1 B1 N1 -87.7(8) . . . . ?
C34 C35 C48 C49 -1.1(14) . . . . ?
C34 C33 C50 C49 3.6(15) . . . . ?
C69 C70 C71 C72 1.2(13) . . . . ?
C69 C104 C105 C106 -156.5(8) . . . . ?
C69 C122 C121 C72 0.0(14) . . . . ?
C97 C108 C107 C100 -3.5(12) . . . . ?
C97 C96 C109 C110 173.6(9) . . . . ?
C59 N1 C56 C55 171.9(8) . . . . ?
C59 N1 C56 C57 -4.5(9) . . . . ?
C59 N1 B1 O2 -66.0(10) . . . . ?
C59 N1 B1 O1 59.8(10) . . . . ?
C59 N1 B1 N2 173.7(7) . . . . ?
C59 C58 C57 C56 1.8(10) . . . . ?
C59 C58 C57 C61 176.7(9) . . . . ?
C128 C129 C130 C131 172.9(8) . . . . ?
C128 C129 C130 C134 -4.4(14) . . . . ?
C128 C127 C123 C124 172.2(9) . . . . ?
C128 C127 C123 C136 -10.7(15) . . . . ?
C127 N3 C125 C124 -6.2(8) . . . . ?
C127 N3 C125 C126 165.3(8) . . . . ?
C127 N3 B2 O3 118.7(7) . . . . ?
C127 N3 B2 O4 -117.4(7) . . . . ?
C127 N3 B2 N4 4.1(9) . . . . ?
C52 C23 C24 C25 -6.7(13) . . . . ?
C52 C23 C20 C19 -29.9(14) . . . . ?
C52 C23 C20 C21 134.6(9) . . . . ?
C115 C90 C91 C92 -50.5(11) . . . . ?
C115 C90 C91 C114 135.2(8) . . . . ?
C115 C90 C89 C88 5.8(12) . . . . ?
C102 C101 C100 C107 125.7(8) . . . . ?
C102 C101 C100 C99 -43.0(11) . . . . ?
C102 C101 C106 C105 -10.0(12) . . . . ?
C102 C103 C104 C69 157.5(8) . . . . ?
C102 C103 C104 C105 -9.5(12) . . . . ?
C88 C87 C86 C85 1.2(12) . . . . ?
C88 C87 C86 C117 -167.6(8) . . . . ?
C88 C87 C116 C115 8.7(12) . . . . ?
C130 C129 C128 C127 -169.0(8) . . . . ?
C130 C129 C128 C135 14.6(13) . . . . ?
C133 C132 C131 I3 6.5(11) . . . . ?
C133 C132 C131 C130 -175.8(7) . . . . ?
C103 C104 C105 C106 9.9(12) . . . . ?
C86 C87 C88 C89 166.5(8) . . . . ?
C86 C87 C116 C115 -164.9(8) . . . . ?
C86 C85 C84 C83 0.6(15) . . . . ?
C86 C117 C118 C83 3.5(16) . . . . ?
C125 N3 C127 C128 -169.9(7) . . . . ?
C125 N3 C127 C123 6.1(8) . . . . ?
C125 N3 B2 O3 -59.8(9) . . . . ?
C125 N3 B2 O4 64.0(9) . . . . ?
C125 N3 B2 N4 -174.5(7) . . . . ?
C125 C124 C123 C127 -0.6(10) . . . . ?
C125 C124 C123 C136 -177.7(9) . . . . ?
C67 C63 C64 I1 9.2(12) . . . . ?
C67 C63 C64 C65 -176.0(8) . . . . ?
C106 C101 C100 C107 -43.7(11) . . . . ?
C106 C101 C100 C99 147.7(8) . . . . ?
C106 C101 C102 C103 10.6(13) . . . . ?
C89 C90 C91 C92 123.4(8) . . . . ?
C89 C90 C91 C114 -50.9(10) . . . . ?
C89 C90 C115 C116 -4.1(12) . . . . ?
C32 C27 C28 C29 5.8(14) . . . . ?
C36 C37 C38 C39 -0.5(12) . . . . ?
C36 C37 C38 C42 173.3(7) . . . . ?
C36 C35 C48 C49 -179.8(10) . . . . ?
C36 C41 C40 C39 -0.5(14) . . . . ?
C116 C87 C88 C89 -6.9(12) . . . . ?
C116 C87 C86 C85 174.3(8) . . . . ?
C116 C87 C86 C117 5.5(12) . . . . ?
C35 C34 C33 C30 174.4(7) . . . . ?
C35 C34 C33 C50 -1.9(12) . . . . ?
C35 C36 C41 C40 177.9(8) . . . . ?
C35 C48 C49 C50 2.9(18) . . . . ?
C70 C69 C104 C103 -139.9(8) . . . . ?
C70 C69 C104 C105 26.1(12) . . . . ?
C70 C69 C122 C121 10.9(14) . . . . ?
C66 C65 C64 I1 -8.3(12) . . . . ?
C66 C65 C64 C63 176.9(8) . . . . ?
C104 C69 C70 C71 157.2(8) . . . . ?
C104 C69 C122 C121 -157.1(8) . . . . ?
C83 C80 C79 C78 -153.5(10) . . . . ?
C83 C80 C81 C82 155.2(9) . . . . ?
C23 C52 C51 C26 1.0(13) . . . . ?
C23 C24 C25 C26 0.7(14) . . . . ?
C23 C20 C19 C18 152.0(10) . . . . ?
C23 C20 C21 C22 -149.8(10) . . . . ?
C72 C73 C74 C75 149.3(10) . . . . ?
C72 C73 C120 C119 -149.8(14) . . . . ?
C85 C86 C117 C118 -10.6(13) . . . . ?
C24 C23 C20 C19 164.9(9) . . . . ?
C24 C23 C20 C21 -30.5(14) . . . . ?
C26 C27 C28 C29 -165.2(9) . . . . ?
C33 C30 C31 C32 -170.8(8) . . . . ?
C33 C30 C29 C28 169.9(9) . . . . ?
C33 C34 C35 C36 179.3(8) . . . . ?
C33 C34 C35 C48 0.6(12) . . . . ?
C33 C50 C49 C48 -4.1(18) . . . . ?
C22 C17 C16 C15 -138.9(9) . . . . ?
C22 C17 C16 C53 24.2(14) . . . . ?
C22 C17 C18 C19 12.6(14) . . . . ?
C27 C26 C25 C24 -162.9(8) . . . . ?
C27 C26 C51 C52 162.4(8) . . . . ?
C13 C10 C11 C12 -152.0(11) . . . . ?
C13 C10 C9 C8 152.2(11) . . . . ?
C25 C26 C27 C32 43.7(12) . . . . ?
C25 C26 C27 C28 -145.6(9) . . . . ?
C25 C26 C51 C52 -7.3(12) . . . . ?
C71 C72 C73 C74 -12.4(14) . . . . ?
C71 C72 C73 C120 148.9(10) . . . . ?
C71 C72 C121 C122 -9.6(12) . . . . ?
C51 C52 C23 C24 5.9(13) . . . . ?
C51 C52 C23 C20 -160.3(8) . . . . ?
C51 C26 C27 C32 -125.5(9) . . . . ?
C51 C26 C27 C28 45.2(12) . . . . ?
C51 C26 C25 C24 6.5(13) . . . . ?
C84 C83 C80 C79 -34.5(13) . . . . ?
C84 C83 C80 C81 162.4(9) . . . . ?
C84 C83 C118 C117 6.2(14) . . . . ?
C122 C69 C70 C71 -11.4(13) . . . . ?
C122 C69 C104 C103 28.4(12) . . . . ?
C122 C69 C104 C105 -165.6(8) . . . . ?
C109 C96 C97 C108 139.9(8) . . . . ?
C109 C96 C97 C98 -43.9(12) . . . . ?
C42 C43 C44 C45 1.2(16) . . . . ?
C73 C72 C71 C70 -154.8(8) . . . . ?
C73 C72 C121 C122 153.4(9) . . . . ?
C73 C120 C119 C76 -3(3) . . . . ?
B2 O3 C95 C94 61.0(9) . . . . ?
B2 O3 C95 C96 -118.3(7) . . . . ?
B2 O4 C92 C93 68.8(9) . . . . ?
B2 O4 C92 C91 -114.1(7) . . . . ?
B2 N4 C129 C128 15.6(10) . . . . ?
B2 N4 C129 C130 -171.6(6) . . . . ?
B2 N4 C132 C133 -12.9(11) . . . . ?
B2 N4 C132 C131 170.7(6) . . . . ?
B2 N3 C127 C128 11.3(11) . . . . ?
B2 N3 C127 C123 -172.7(7) . . . . ?
B2 N3 C125 C124 172.5(7) . . . . ?
B2 N3 C125 C126 -16.0(13) . . . . ?
C29 C30 C31 C32 2.6(12) . . . . ?
C29 C30 C33 C34 -124.2(9) . . . . ?
C29 C30 C33 C50 52.1(12) . . . . ?
C60 C59 C58 I2 -11.5(13) . . . . ?
C60 C59 C58 C57 167.3(9) . . . . ?
C15 C16 C53 C54 12.5(13) . . . . ?
C80 C83 C84 C85 158.8(9) . . . . ?
C80 C83 C118 C117 -161.5(10) . . . . ?
C17 C22 C21 C20 -4.8(16) . . . . ?
C17 C16 C53 C54 -150.8(9) . . . . ?
C38 C37 C36 C35 -177.3(7) . . . . ?
C38 C37 C36 C41 -0.1(11) . . . . ?
C38 C39 C40 C41 -0.1(15) . . . . ?
C38 C42 C43 C44 169.8(9) . . . . ?
C38 C42 C47 C46 -170.7(11) . . . . ?
C2 C3 C4 C5 -6.9(14) . . . . ?
C2 C3 C4 C7 158.6(9) . . . . ?
C57 C56 C55 C62 -170.7(8) . . . . ?
C57 C56 C55 C68 12.7(14) . . . . ?
C45 C46 C47 C42 1(2) . . . . ?
C78 C77 C82 C81 15.0(14) . . . . ?
C78 C77 C76 C75 11.7(15) . . . . ?
C78 C77 C76 C119 -144.3(11) . . . . ?
C20 C23 C24 C25 158.8(9) . . . . ?
C20 C19 C18 C17 -1.1(15) . . . . ?
C16 C15 C14 C13 -0.7(15) . . . . ?
C16 C17 C18 C19 -148.9(9) . . . . ?
C16 C53 C54 C13 -1.5(14) . . . . ?
C41 C36 C35 C34 -140.6(8) . . . . ?
C41 C36 C35 C48 38.0(12) . . . . ?
C77 C78 C79 C80 -1.0(17) . . . . ?
C77 C82 C81 C80 -4.9(15) . . . . ?
C77 C76 C119 C120 149.5(14) . . . . ?
C3 C2 C1 C6 8.0(14) . . . . ?
C3 C2 C1 C45 -161.0(10) . . . . ?
C3 C4 C5 C6 6.4(14) . . . . ?
C3 C4 C7 C8 38.5(14) . . . . ?
C3 C4 C7 C12 -127.7(10) . . . . ?
C19 C20 C21 C22 15.9(15) . . . . ?
C121 C72 C71 C70 8.9(12) . . . . ?
C121 C72 C73 C74 -174.7(9) . . . . ?
C121 C72 C73 C120 -13.4(15) . . . . ?
C1 C6 C5 C4 1.2(15) . . . . ?
C1 C2 C3 C4 -0.6(15) . . . . ?
C1 C45 C44 C43 -163.3(10) . . . . ?
C1 C45 C46 C47 162.6(11) . . . . ?
C43 C42 C38 C37 -110.2(10) . . . . ?
C43 C42 C38 C39 63.4(12) . . . . ?
C43 C42 C47 C46 3.8(16) . . . . ?
C123 C124 C125 N3 4.4(10) . . . . ?
C123 C124 C125 C126 -167.1(8) . . . . ?
C79 C80 C81 C82 -8.3(13) . . . . ?
C79 C78 C77 C82 -11.9(15) . . . . ?
C79 C78 C77 C76 156.2(10) . . . . ?
C14 C13 C10 C11 137.8(10) . . . . ?
C14 C13 C10 C9 -26.8(15) . . . . ?
C14 C13 C54 C53 -10.5(13) . . . . ?
C14 C15 C16 C17 152.9(9) . . . . ?
C14 C15 C16 C53 -11.4(14) . . . . ?
C75 C76 C119 C120 -9(2) . . . . ?
C44 C45 C1 C6 -20.5(14) . . . . ?
C44 C45 C1 C2 147.7(10) . . . . ?
C44 C45 C46 C47 -5.0(18) . . . . ?
B1 O2 C37 C36 -69.7(9) . . . . ?
B1 O2 C37 C38 114.6(8) . . . . ?
B1 O1 C34 C35 -57.8(9) . . . . ?
B1 O1 C34 C33 123.5(8) . . . . ?
B1 N2 C62 C63 172.0(7) . . . . ?
B1 N2 C62 C55 -12.7(11) . . . . ?
B1 N2 C65 C64 -171.6(7) . . . . ?
B1 N2 C65 C66 10.7(13) . . . . ?
B1 N1 C56 C55 -7.2(12) . . . . ?
B1 N1 C56 C57 176.4(7) . . . . ?
B1 N1 C59 C58 -175.2(7) . . . . ?
B1 N1 C59 C60 12.7(13) . . . . ?
C18 C17 C16 C15 22.4(13) . . . . ?
C18 C17 C16 C53 -174.5(9) . . . . ?
C10 C13 C14 C15 -154.3(10) . . . . ?
C10 C13 C54 C53 155.2(9) . . . . ?
C54 C13 C14 C15 11.9(15) . . . . ?
C54 C13 C10 C11 -27.6(15) . . . . ?
C54 C13 C10 C9 167.8(10) . . . . ?
C82 C77 C76 C75 178.7(10) . . . . ?
C82 C77 C76 C119 22.7(15) . . . . ?
C117 C86 C85 C84 8.7(13) . . . . ?
C21 C22 C17 C16 152.8(9) . . . . ?
C21 C22 C17 C18 -9.6(15) . . . . ?
C21 C20 C19 C18 -13.0(15) . . . . ?
C5 C6 C1 C2 -8.4(13) . . . . ?
C5 C6 C1 C45 160.6(9) . . . . ?
C5 C4 C7 C8 -157.5(11) . . . . ?
C5 C4 C7 C12 36.3(14) . . . . ?
C81 C80 C79 C78 11.0(14) . . . . ?
C7 C4 C5 C6 -157.5(10) . . . . ?
C7 C8 C9 C10 0.9(18) . . . . ?
C7 C12 C11 C10 -2.3(16) . . . . ?
C74 C73 C120 C119 13(2) . . . . ?
C74 C75 C76 C77 -147.6(10) . . . . ?
C74 C75 C76 C119 8.8(16) . . . . ?
C11 C10 C9 C8 -13.0(16) . . . . ?
C11 C12 C7 C4 157.2(10) . . . . ?
C11 C12 C7 C8 -10.1(15) . . . . ?
C76 C77 C82 C81 -152.2(10) . . . . ?
C76 C75 C74 C73 2.4(16) . . . . ?
C118 C83 C84 C85 -8.2(14) . . . . ?
C118 C83 C80 C79 132.1(10) . . . . ?
C118 C83 C80 C81 -31.0(13) . . . . ?
C135 C128 C127 N3 161.0(8) . . . . ?
C135 C128 C127 C123 -13.8(14) . . . . ?
C40 C39 C38 C37 0.6(14) . . . . ?
C40 C39 C38 C42 -173.2(9) . . . . ?
C134 C130 C131 I3 -5.8(12) . . . . ?
C134 C130 C131 C132 176.5(7) . . . . ?
C9 C10 C11 C12 13.6(15) . . . . ?
C9 C8 C7 C4 -155.0(11) . . . . ?
C9 C8 C7 C12 10.9(17) . . . . ?
C46 C45 C1 C6 172.7(10) . . . . ?
C46 C45 C1 C2 -19.2(15) . . . . ?
C46 C45 C44 C43 3.9(15) . . . . ?
C47 C42 C38 C37 63.9(13) . . . . ?
C47 C42 C38 C39 -122.5(11) . . . . ?
C47 C42 C43 C44 -5.0(14) . . . . ?
C120 C73 C74 C75 -13.3(15) . . . . ?

_smtbx_masks_special_details     ?
loop_
_smtbx_masks_void_nr
_smtbx_masks_void_average_x
_smtbx_masks_void_average_y
_smtbx_masks_void_average_z
_smtbx_masks_void_volume
_smtbx_masks_void_count_electrons
_smtbx_masks_void_content
1 0.500 0.500 0.500 1275.0 365.4 ?
2 0.181 0.256 0.364 36.5 0.0 ?
3 0.819 0.744 0.636 36.5 0.0 ?

_smtbx_masks_void_probe_radius   1.2
_smtbx_masks_void_truncation_radius 1.2
_shelx_fab_file                  
;
-19 -11 1 -1.8170 -0.1346
-19 -10 1 -1.0670 0.0597
-19 -10 2 3.7023 -0.2242
-19 -9 1 -2.7569 0.1145
-19 -9 2 -1.4323 0.0568
-19 -9 3 2.6632 -0.1503
-19 -8 1 1.8630 -0.2560
-19 -8 2 0.0142 -0.2551
-19 -8 3 -1.0975 0.1226
-19 -7 1 -1.6873 0.2307
-19 -7 2 1.1260 0.0645
-19 -7 3 -0.5884 -0.0017
-19 -7 4 0.9705 0.2436
-19 -6 1 -0.0018 -0.2676
-19 -6 2 2.2696 -0.2712
-19 -6 3 -1.0662 0.0675
-19 -6 4 -3.4766 -0.2152
-19 -5 1 -2.1495 0.2276
-19 -5 2 -0.6670 0.0931
-19 -5 3 3.7405 0.0927
-19 -5 4 -1.2715 0.2763
-19 -4 1 -0.9388 -0.3119
-19 -4 2 2.3335 -0.0864
-19 -4 3 -1.0528 0.0696
-19 -4 4 -2.6244 -0.3032
-19 -3 1 -1.5731 -0.0089
-19 -3 2 -1.7076 -0.0621
-19 -3 3 3.9595 0.2635
-19 -3 4 -1.3339 0.0966
-19 -2 1 0.4634 -0.0776
-19 -2 2 -1.5146 0.1459
-19 -2 3 2.2684 -0.1616
-19 -1 1 1.0567 -0.2487
-19 -1 2 -0.0995 -0.1305
-18 -13 1 -2.0546 0.1204
-18 -13 2 1.1778 0.0751
-18 -12 1 -6.8165 -0.3099
-18 -12 2 1.2607 -0.3256
-18 -12 3 5.0131 0.1446
-18 -11 1 4.0937 0.4194
-18 -11 2 -7.6231 0.1098
-18 -11 3 1.3529 -0.0558
-18 -11 4 3.5529 0.0944
-18 -10 1 0.9023 -0.2796
-18 -10 2 -0.1288 -0.1759
-18 -10 3 -0.6512 -0.0158
-18 -10 4 1.7040 -0.2086
-18 -10 5 -0.6677 0.2046
-18 -9 1 1.1077 0.2460
-18 -9 2 -1.6181 0.2485
-18 -9 3 -1.6088 -0.0232
-18 -9 4 0.0950 -0.0176
-18 -9 5 1.8148 0.0685
-18 -9 6 -1.0964 0.1091
-18 -8 1 0.9717 0.0418
-18 -8 2 0.8493 -0.0434
-18 -8 3 -0.3102 -0.1074
-18 -8 4 1.2962 -0.1971
-18 -8 5 -1.0053 0.1252
-18 -8 6 0.9240 -0.0441
-18 -8 7 -1.8726 -0.0577
-18 -7 1 -0.9781 -0.1316
-18 -7 2 -1.0970 0.0771
-18 -7 3 0.2519 0.0603
-18 -7 4 -2.1913 -0.0252
-18 -7 5 1.0596 0.1726
-18 -7 6 1.2180 0.1337
-18 -7 7 0.1159 -0.2295
-18 -6 1 1.4417 0.4226
-18 -6 2 -1.4571 0.2082
-18 -6 3 1.6822 -0.2564
-18 -6 4 2.9816 -0.0500
-18 -6 5 -3.5280 -0.0766
-18 -6 6 0.0378 -0.0144
-18 -6 7 -0.2383 -0.0484
-18 -6 8 -0.5100 -0.1117
-18 -5 1 1.6615 -0.4060
-18 -5 2 -0.5999 -0.1227
-18 -5 3 -3.9468 0.0464
-18 -5 4 1.5545 -0.0494
-18 -5 5 1.6938 0.3695
-18 -5 6 -0.9727 -0.0594
-18 -5 7 2.0115 -0.0691
-18 -5 8 0.0880 0.1683
-18 -4 1 -0.1740 0.6454
-18 -4 2 0.1889 0.2897
-18 -4 3 2.6311 -0.2728
-18 -4 4 -0.8741 0.1035
-18 -4 5 -1.7010 -0.1473
-18 -4 6 1.7969 -0.0788
-18 -4 7 -3.6911 -0.0404
-18 -4 8 1.4734 0.0031
-18 -3 1 1.8211 -0.3489
-18 -3 2 -1.2103 -0.2453
-18 -3 3 -2.1215 -0.0691
-18 -3 4 3.5300 0.0038
-18 -3 5 -2.7966 0.2841
-18 -3 6 1.0299 -0.0263
-18 -3 7 4.8859 -0.0577
-18 -3 8 -4.2473 0.1297
-18 -2 1 0.8446 0.4378
-18 -2 2 0.4839 0.3437
-18 -2 3 -2.7167 -0.1581
-18 -2 4 2.3750 0.0541
-18 -2 5 2.1879 -0.0364
-18 -2 6 -6.2800 -0.0645
-18 -2 7 1.8307 0.0240
-18 -2 8 3.6315 -0.0446
-18 -1 1 -1.5998 -0.1667
-18 -1 2 2.5817 -0.1055
-18 -1 3 -0.7920 -0.1195
-18 -1 4 -1.2767 -0.0452
-18 -1 5 0.1533 0.1180
-18 -1 6 3.1799 -0.0800
-18 -1 7 -2.2235 0.0615
-18 0 1 -1.2278 0.0609
-18 0 2 -0.0298 0.0347
-18 0 3 0.9458 0.0815
-18 0 4 -2.7430 0.1229
-18 0 5 2.3309 -0.1075
-18 0 6 -1.2212 0.1369
-18 1 1 0.9077 0.0572
-18 1 2 -1.3821 0.0612
-18 1 3 0.8993 -0.1335
-18 1 4 2.6620 -0.0115
-18 1 5 -4.3831 -0.1183
-18 2 1 0.4735 -0.2800
-18 2 2 0.7985 -0.1421
-18 2 3 -1.3848 0.1784
-17 -15 1 1.2507 0.3900
-17 -14 1 -2.0593 -0.0388
-17 -14 2 -1.7215 -0.0542
-17 -14 3 3.7501 -0.2088
-17 -13 1 -0.1114 0.2250
-17 -13 2 0.0844 0.2215
-17 -13 3 -2.6668 -0.1213
-17 -13 4 2.1077 0.1697
-17 -13 5 0.2854 0.0571
-17 -12 1 5.0577 0.1916
-17 -12 2 -3.3278 0.0602
-17 -12 3 -1.9788 -0.2533
-17 -12 4 3.8793 -0.0887
-17 -12 5 -0.5505 0.0199
-17 -12 6 -1.5917 -0.1672
-17 -11 1 -0.6029 -0.2304
-17 -11 2 7.2268 0.0678
-17 -11 3 -5.8013 0.0620
-17 -11 4 -2.1246 0.1371
-17 -11 5 3.5473 0.0676
-17 -11 6 0.4326 0.0407
-17 -11 7 -1.6912 -0.0703
-17 -10 1 -4.4379 0.5782
-17 -10 2 2.9837 0.1790
-17 -10 3 0.7120 -0.3367
-17 -10 4 -2.8375 0.0566
-17 -10 5 1.7661 -0.0877
-17 -10 6 -0.7489 -0.1471
-17 -10 7 1.4573 0.0713
-17 -10 8 -2.0195 0.0640
-17 -9 1 1.0798 -0.6051
-17 -9 2 -0.6025 -0.1110
-17 -9 3 2.4893 0.1572
-17 -9 4 -2.4162 -0.0099
-17 -9 5 -0.3240 0.1177
-17 -9 6 1.5670 0.0501
-17 -9 7 -2.6401 0.0643
-17 -9 8 2.8954 -0.0746
-17 -9 9 -0.5429 -0.0546
-17 -8 1 0.7445 0.5110
-17 -8 2 0.9491 0.3478
-17 -8 3 -2.1752 -0.1772
-17 -8 4 0.6056 0.1054
-17 -8 5 0.4501 -0.2016
-17 -8 6 0.7665 -0.0223
-17 -8 7 0.1791 0.0539
-17 -8 8 -2.2509 -0.0950
-17 -8 9 2.6560 -0.0489
-17 -8 10 0.0685 0.0982
-17 -7 1 -2.4999 -0.4957
-17 -7 2 3.7963 -0.2964
-17 -7 3 1.4232 0.1033
-17 -7 4 -3.2740 -0.0958
-17 -7 5 0.5443 0.0490
-17 -7 6 -0.8312 0.0159
-17 -7 7 0.8941 0.1867
-17 -7 8 -0.9390 -0.0169
-17 -7 9 0.7346 -0.0606
-17 -7 10 0.3212 0.0051
-17 -6 1 -0.3787 0.1732
-17 -6 2 -2.2882 0.2489
-17 -6 3 1.6620 0.1325
-17 -6 4 -0.2405 0.1766
-17 -6 5 -0.4365 -0.2076
-17 -6 6 2.9150 -0.0117
-17 -6 7 -1.4498 0.0763
-17 -6 8 -0.3925 -0.1387
-17 -6 9 -0.6248 -0.1347
-17 -6 10 0.7463 0.0970
-17 -6 11 -1.0870 0.1693
-17 -5 1 -0.5423 -0.1272
-17 -5 2 2.7973 -0.1581
-17 -5 3 -0.0182 -0.0940
-17 -5 4 -1.5654 -0.1985
-17 -5 5 -0.3503 -0.0303
-17 -5 6 -1.9991 0.0663
-17 -5 7 1.4024 0.1385
-17 -5 8 0.5489 -0.0041
-17 -5 9 1.6357 0.1242
-17 -5 10 -1.1575 -0.0576
-17 -5 11 -1.0659 -0.1314
-17 -4 1 -1.9693 -0.3671
-17 -4 2 -1.3173 0.0298
-17 -4 3 1.2169 0.4242
-17 -4 4 1.2982 0.1151
-17 -4 5 -0.4642 -0.1073
-17 -4 6 1.2919 0.0595
-17 -4 7 1.6030 -0.0361
-17 -4 8 -4.6527 -0.1001
-17 -4 9 -0.4467 -0.0698
-17 -4 10 4.1908 -0.0148
-17 -4 11 -3.2533 0.1113
-17 -3 1 -0.0351 0.4325
-17 -3 2 -0.4007 0.0127
-17 -3 3 0.2732 -0.2759
-17 -3 4 -1.4801 -0.1085
-17 -3 5 1.7166 -0.1146
-17 -3 6 -4.8225 -0.0002
-17 -3 7 0.6690 0.1858
-17 -3 8 7.1898 -0.1104
-17 -3 9 -3.2207 0.2123
-17 -3 10 -1.1849 0.0304
-17 -3 11 0.3729 -0.2944
-17 -2 1 0.6257 -0.6689
-17 -2 2 -0.1245 -0.1544
-17 -2 3 0.2206 0.4360
-17 -2 4 -1.2758 -0.0157
-17 -2 5 2.3911 0.0262
-17 -2 6 3.5607 0.0873
-17 -2 7 -5.9178 -0.0837
-17 -2 8 -1.8953 -0.0048
-17 -2 9 3.1129 -0.0626
-17 -2 10 1.3125 0.0353
-17 -2 11 -2.2188 -0.0320
-17 -1 1 1.3142 0.5139
-17 -1 2 -1.1551 0.2148
-17 -1 3 1.2476 -0.1471
-17 -1 4 -0.9156 -0.0432
-17 -1 5 -1.6945 -0.1805
-17 -1 6 -0.2048 0.0579
-17 -1 7 2.8557 -0.0097
-17 -1 8 0.1482 -0.0843
-17 -1 9 -0.8467 0.2039
-17 -1 10 0.8455 0.0156
-17 -1 11 -0.4450 -0.1651
-17 0 1 0.0401 -0.4946
-17 0 2 -1.2996 -0.2988
-17 0 3 0.2584 0.1771
-17 0 4 2.5416 -0.0521
-17 0 5 -1.9619 0.0920
-17 0 6 0.0100 0.0110
-17 0 7 -0.6301 0.0469
-17 0 8 -0.9661 0.0086
-17 0 9 0.1603 -0.0490
-17 0 10 1.4024 0.0632
-17 1 1 3.0442 0.4073
-17 1 2 -0.6918 0.2315
-17 1 3 -1.6478 -0.0349
-17 1 4 0.1913 0.1486
-17 1 5 3.4531 -0.1122
-17 1 6 -2.5364 -0.0946
-17 1 7 0.3601 -0.0700
-17 1 8 1.1529 0.0052
-17 1 9 -0.9542 0.1092
-17 1 10 -0.1577 -0.1272
-17 2 1 0.2640 -0.1802
-17 2 2 1.0603 -0.1872
-17 2 3 -0.9130 -0.1061
-17 2 4 0.2025 -0.0995
-17 2 5 -0.1028 0.1183
-17 2 6 -1.8368 0.0700
-17 2 7 0.5328 -0.1551
-17 2 8 1.6077 0.1863
-17 2 9 -1.6780 0.0560
-17 3 1 -2.1824 0.0959
-17 3 2 1.0629 0.2161
-17 3 3 -0.1521 0.0750
-17 3 4 -0.2812 0.0045
-17 3 5 2.9020 0.1428
-17 3 6 -0.3595 -0.0873
-17 3 7 -2.0872 -0.0773
-17 4 1 1.1100 -0.0127
-17 4 2 -2.4730 0.0650
-17 4 3 1.2824 -0.1279
-17 4 4 -0.5683 -0.0489
-17 4 5 -0.3805 -0.1164
-17 5 1 0.8917 -0.2468
-17 5 2 -0.8196 -0.1211
-16 -16 1 4.1254 0.0632
-16 -16 2 -4.1831 0.2052
-16 -15 1 1.4003 -0.4510
-16 -15 2 1.3256 0.0571
-16 -15 3 -2.6140 0.2318
-16 -15 4 1.5431 -0.1104
-16 -14 1 -3.4976 0.3101
-16 -14 2 2.8589 0.1816
-16 -14 3 -2.1603 -0.0142
-16 -14 4 -0.9356 -0.0810
-16 -14 5 6.3821 -0.0466
-16 -14 6 -6.7220 -0.0981
-16 -13 1 2.8534 -0.6861
-16 -13 2 -3.6229 -0.1971
-16 -13 3 4.0944 0.3399
-16 -13 4 -3.8914 -0.2163
-16 -13 5 -0.7373 0.0423
-16 -13 6 5.5752 0.1895
-16 -13 7 -5.2338 0.0078
-16 -12 1 -2.0041 0.3795
-16 -12 2 2.3831 0.2443
-16 -12 3 -0.3342 0.0587
-16 -12 4 -0.9660 0.0703
-16 -12 5 0.3320 -0.1731
-16 -12 6 0.3567 0.0370
-16 -12 7 0.2371 -0.1767
-16 -12 8 -0.4049 0.0444
-16 -11 1 0.1642 -0.5280
-16 -11 2 -3.2903 -0.3384
-16 -11 3 4.4409 0.1682
-16 -11 4 -0.1643 -0.2389
-16 -11 5 -3.4189 0.0600
-16 -11 6 0.8129 0.1302
-16 -11 7 1.7978 0.1095
-16 -11 8 -0.9882 -0.0543
-16 -11 9 -1.2854 -0.0093
-16 -10 1 2.7808 0.0842
-16 -10 2 -4.8965 0.2203
-16 -10 3 2.4665 0.2336
-16 -10 4 1.9816 0.1068
-16 -10 5 -2.5133 -0.1232
-16 -10 6 0.3535 0.0227
-16 -10 7 -0.2365 -0.1145
-16 -10 8 1.8346 -0.0459
-16 -10 9 -1.6781 0.0929
-16 -10 10 -1.0998 -0.1843
-16 -9 1 1.5453 0.0301
-16 -9 2 0.5348 -0.2117
-16 -9 3 -3.7761 -0.1195
-16 -9 4 4.6852 -0.2392
-16 -9 5 -1.1740 0.0449
-16 -9 6 -1.3516 0.0800
-16 -9 7 0.6290 0.0203
-16 -9 8 -0.4311 0.0706
-16 -9 9 0.4217 0.0514
-16 -9 10 0.9351 0.0377
-16 -9 11 -1.1728 -0.1673
-16 -8 1 -2.1100 -0.4625
-16 -8 2 1.3357 -0.0126
-16 -8 3 0.7929 0.4854
-16 -8 4 -1.7098 0.0332
-16 -8 5 0.6524 -0.0518
-16 -8 6 -0.7966 0.0788
-16 -8 7 1.6343 -0.0890
-16 -8 8 -1.4464 -0.0213
-16 -8 9 0.0019 -0.0358
-16 -8 10 0.2996 -0.0767
-16 -8 11 1.3363 -0.0304
-16 -8 12 -1.3719 0.2246
-16 -7 1 -1.3643 0.5660
-16 -7 2 -2.5766 0.0159
-16 -7 3 1.9420 -0.2650
-16 -7 4 2.5814 -0.0524
-16 -7 5 -2.1780 -0.1194
-16 -7 6 -0.0057 0.0069
-16 -7 7 0.2276 -0.0219
-16 -7 8 1.8619 0.0551
-16 -7 9 -4.2551 0.1509
-16 -7 10 2.6088 -0.0276
-16 -7 11 -0.7824 -0.0414
-16 -7 12 -0.5391 0.0491
-16 -7 13 2.0496 -0.0955
-16 -6 1 1.6071 -0.7051
-16 -6 2 -3.4792 -0.2927
-16 -6 3 0.1036 0.3224
-16 -6 4 1.7428 0.0243
-16 -6 5 -0.0199 0.1467
-16 -6 6 -2.8501 0.0193
-16 -6 7 1.3720 -0.0614
-16 -6 8 1.6408 0.0995
-16 -6 9 0.5546 -0.1342
-16 -6 10 -3.0339 -0.0105
-16 -6 11 3.3705 -0.0928
-16 -6 12 -1.3148 0.0660
-16 -6 13 -2.1623 0.1465
-16 -5 1 3.3144 0.7432
-16 -5 2 -0.4760 0.2566
-16 -5 3 -2.7504 -0.1807
-16 -5 4 3.5046 0.1022
-16 -5 5 0.0936 -0.2040
-16 -5 6 0.6909 -0.0677
-16 -5 7 -2.1320 -0.0565
-16 -5 8 -1.4981 0.0233
-16 -5 9 1.4438 0.0620
-16 -5 10 1.0527 0.0034
-16 -5 11 -2.0319 0.1889
-16 -5 12 -0.2072 -0.0941
-16 -5 13 3.8365 -0.1629
-16 -4 1 -0.4594 -0.5496
-16 -4 2 -0.3382 -0.4661
-16 -4 3 -0.8160 0.0701
-16 -4 4 -1.1292 -0.0728
-16 -4 5 1.0761 0.2225
-16 -4 6 -1.2149 0.0531
-16 -4 7 1.5158 -0.0178
-16 -4 8 3.5575 0.1273
-16 -4 9 -4.3103 -0.0822
-16 -4 10 -0.1447 -0.0831
-16 -4 11 4.1838 -0.0718
-16 -4 12 -3.7216 0.1051
-16 -4 13 -3.0847 -0.0027
-16 -4 14 4.9386 -0.1356
-16 -3 1 3.4740 0.4242
-16 -3 2 0.3701 0.3659
-16 -3 3 -1.5722 0.0126
-16 -3 4 2.6401 0.2075
-16 -3 5 -0.6316 -0.1969
-16 -3 6 1.0393 -0.0767
-16 -3 7 -3.1277 -0.1191
-16 -3 8 -3.2609 0.0191
-16 -3 9 6.1434 0.0069
-16 -3 10 -2.8899 -0.0132
-16 -3 11 0.9034 0.2152
-16 -3 12 2.0264 -0.1484
-16 -3 13 -1.4095 0.1088
-16 -3 14 -1.0692 -0.0852
-16 -2 1 -2.1070 -0.0664
-16 -2 2 2.7510 -0.3037
-16 -2 3 -2.6593 -0.2342
-16 -2 4 -0.9154 -0.1260
-16 -2 5 0.2485 0.2020
-16 -2 6 0.6081 -0.0003
-16 -2 7 4.1930 0.0819
-16 -2 8 -0.9109 0.0609
-16 -2 9 -3.5064 -0.0399
-16 -2 10 1.0824 -0.0341
-16 -2 11 0.2083 -0.0045
-16 -2 12 -0.9452 -0.0256
-16 -2 13 -0.5995 -0.0275
-16 -2 14 2.3836 0.0969
-16 -1 1 -3.8540 -0.2579
-16 -1 2 3.5839 0.1024
-16 -1 3 1.1257 0.3550
-16 -1 4 -1.2280 0.1434
-16 -1 5 0.9560 -0.1176
-16 -1 6 -1.4662 0.0036
-16 -1 7 -2.3765 -0.0886
-16 -1 8 0.9086 -0.0177
-16 -1 9 1.5116 -0.0719
-16 -1 10 -1.3989 -0.0117
-16 -1 11 3.7616 0.1873
-16 -1 12 0.2885 -0.1508
-16 -1 13 -4.6457 0.0262
-16 -1 14 1.6447 0.1901
-16 0 1 0.2183 0.4737
-16 0 2 -1.9474 -0.1031
-16 0 3 0.9791 -0.3076
-16 0 4 -0.8128 -0.0415
-16 0 5 -0.0907 -0.0280
-16 0 6 2.5607 -0.0268
-16 0 7 1.0194 0.1295
-16 0 8 -1.8034 -0.0124
-16 0 9 0.4408 0.0321
-16 0 10 -2.1595 -0.0615
-16 0 11 -2.3602 0.0734
-16 0 12 4.1514 0.0757
-16 0 13 -0.0205 -0.1925
-16 1 1 -2.6509 -0.5633
-16 1 2 2.4170 -0.1966
-16 1 3 0.0161 0.2922
-16 1 4 -0.9416 0.0580
-16 1 5 -1.3049 0.1293
-16 1 6 1.2151 0.0244
-16 1 7 -0.6500 -0.1041
-16 1 8 -0.3458 0.0999
-16 1 9 0.5355 -0.1913
-16 1 10 2.1803 0.0971
-16 1 11 -0.1167 -0.1323
-16 1 12 -1.6942 -0.0029
-16 1 13 -0.0247 0.2036
-16 2 1 -2.7538 0.6974
-16 2 2 2.2073 0.1814
-16 2 3 0.5497 -0.2286
-16 2 4 -0.4127 0.0009
-16 2 5 -0.4810 -0.1481
-16 2 6 1.7220 -0.0378
-16 2 7 0.1027 0.1045
-16 2 8 -2.2163 -0.1301
-16 2 9 1.9365 0.1340
-16 2 10 -3.5215 -0.0572
-16 2 11 1.3961 0.2119
-16 2 12 1.4623 -0.1958
-16 3 1 -0.9137 -0.5377
-16 3 2 -3.3875 -0.3419
-16 3 3 2.6075 0.1663
-16 3 4 -1.9375 -0.0566
-16 3 5 -1.0068 0.0874
-16 3 6 1.6784 0.1787
-16 3 7 1.3628 -0.0480
-16 3 8 -1.2816 0.1181
-16 3 9 -0.2253 -0.2261
-16 3 10 3.4153 0.0594
-16 3 11 -3.7517 -0.0809
-16 4 1 1.5841 0.4433
-16 4 2 2.4731 0.2673
-16 4 3 -1.5791 -0.0678
-16 4 4 1.1206 0.0737
-16 4 5 -1.6298 -0.1106
-16 4 6 0.6040 -0.1064
-16 4 7 0.5247 0.0175
-16 4 8 -1.2427 -0.0137
-16 4 9 -0.6514 0.0278
-16 4 10 0.1695 -0.0189
-16 5 1 -2.1553 -0.2327
-16 5 2 0.9418 -0.1727
-16 5 3 0.3962 -0.1055
-16 5 4 -1.8957 -0.0940
-16 5 5 -0.3641 0.0623
-16 5 6 2.1803 0.0744
-16 5 7 0.0777 0.1180
-16 5 8 -0.1600 -0.0289
-16 5 9 0.7587 0.0045
-16 6 1 -2.1579 0.2010
-16 6 2 0.1092 0.0367
-16 6 3 3.5794 0.1041
-16 6 4 -1.4631 0.0924
-16 6 5 -2.8223 -0.1222
-16 6 6 0.7297 0.0733
-16 7 1 1.3117 -0.0473
-15 -17 1 -0.0960 -0.3560
-15 -17 2 -1.6484 -0.2892
-15 -16 1 -0.7347 0.2183
-15 -16 2 5.3142 0.0846
-15 -16 3 -4.4248 0.0518
-15 -16 4 0.1660 0.1410
-15 -15 1 -4.3056 -0.2977
-15 -15 2 -1.1697 -0.3237
-15 -15 3 5.1107 0.0963
-15 -15 4 -3.8601 -0.0977
-15 -15 5 0.2026 -0.0027
-15 -15 6 -0.9100 0.0103
-15 -14 1 4.5638 -0.0165
-15 -14 2 -3.2275 0.0663
-15 -14 3 0.0146 0.1261
-15 -14 4 2.1350 0.2619
-15 -14 5 -4.0173 -0.1535
-15 -14 6 6.6239 0.0334
-15 -14 7 -3.6546 0.0471
-15 -14 8 -2.7461 -0.1659
-15 -13 1 -1.8109 0.1996
-15 -13 2 5.7834 -0.2467
-15 -13 3 -5.2060 -0.1945
-15 -13 4 3.3548 0.0083
-15 -13 5 -0.3386 -0.0035
-15 -13 6 -5.2889 -0.1555
-15 -13 7 7.0775 0.1119
-15 -13 8 -3.8457 0.0992
-15 -13 9 0.6981 -0.0387
-15 -12 1 -2.4897 -0.4415
-15 -12 2 0.1680 -0.0964
-15 -12 3 1.6671 0.2523
-15 -12 4 -2.6353 0.1327
-15 -12 5 2.5475 0.0270
-15 -12 6 -0.1948 0.0439
-15 -12 7 -1.9957 0.0219
-15 -12 8 1.7935 -0.1313
-15 -12 9 -1.4595 -0.0333
-15 -12 10 1.7802 0.1207
-15 -11 1 -1.0318 0.7239
-15 -11 2 0.8208 0.0186
-15 -11 3 -0.9611 -0.3290
-15 -11 4 0.5658 0.1085
-15 -11 5 0.9326 -0.1306
-15 -11 6 -0.1869 -0.1859
-15 -11 7 -1.0850 0.0988
-15 -11 8 -0.8055 0.0958
-15 -11 9 3.2880 -0.0182
-15 -11 10 -3.7371 -0.0092
-15 -11 11 1.0090 0.1447
-15 -10 1 -1.3547 -0.6531
-15 -10 2 3.8910 -0.3254
-15 -10 3 -3.5333 0.1535
-15 -10 4 -1.4598 0.0548
-15 -10 5 4.1355 0.2118
-15 -10 6 -1.6794 0.0065
-15 -10 7 -0.8207 -0.0361
-15 -10 8 0.5688 0.0540
-15 -10 9 -0.3050 -0.0974
-15 -10 10 1.9157 0.0835
-15 -10 11 -2.5051 -0.1521
-15 -10 12 -0.4946 -0.0551
-15 -9 1 -0.9697 0.7752
-15 -9 2 -1.6157 0.3695
-15 -9 3 4.3046 -0.2425
-15 -9 4 -4.4465 0.1550
-15 -9 5 0.4776 -0.1878
-15 -9 6 4.2338 -0.1267
-15 -9 7 -2.3386 0.0085
-15 -9 8 -2.7783 -0.0603
-15 -9 9 4.0020 0.0809
-15 -9 10 -2.0069 0.0234
-15 -9 11 -0.7701 0.1504
-15 -9 12 3.0028 -0.1571
-15 -9 13 -1.6047 0.0093
-15 -8 1 -0.7335 -0.5328
-15 -8 2 1.7727 -0.4407
-15 -8 3 -0.3194 -0.0374
-15 -8 4 -1.0308 -0.0635
-15 -8 5 0.2821 0.2480
-15 -8 6 0.5493 0.0061
-15 -8 7 -0.2895 0.0561
-15 -8 8 0.7775 0.0549
-15 -8 9 -2.3978 -0.0647
-15 -8 10 2.9631 0.0155
-15 -8 11 -1.9062 -0.0558
-15 -8 12 -1.1812 -0.1240
-15 -8 13 1.8998 0.1737
-15 -8 14 -0.8472 -0.0363
-15 -7 1 2.5608 0.3455
-15 -7 2 -5.6523 0.3153
-15 -7 3 3.2078 0.0648
-15 -7 4 0.3283 0.2317
-15 -7 5 -2.7184 -0.1689
-15 -7 6 3.0111 -0.1092
-15 -7 7 -0.1988 -0.0203
-15 -7 8 -2.2513 -0.1009
-15 -7 9 3.9840 0.0117
-15 -7 10 -3.1218 0.0496
-15 -7 11 1.2836 0.0913
-15 -7 12 -0.2109 -0.0606
-15 -7 13 -1.7752 0.0728
-15 -7 14 3.1194 0.0855
-15 -6 1 4.4088 0.1748
-15 -6 2 4.1294 -0.2893
-15 -6 3 -8.2908 -0.3721
-15 -6 4 3.4210 -0.1168
-15 -6 5 1.5020 0.2092
-15 -6 6 -1.8613 -0.0452
-15 -6 7 1.1492 0.0963
-15 -6 8 -1.7107 0.0378
-15 -6 9 -0.4442 0.0450
-15 -6 10 2.6472 -0.0076
-15 -6 11 -2.1918 -0.0636
-15 -6 12 1.2454 -0.0673
-15 -6 13 0.9484 -0.0578
-15 -6 14 -2.9364 0.2424
-15 -6 15 3.1396 -0.2375
-15 -5 1 -5.0379 -0.3202
-15 -5 2 4.4221 0.1471
-15 -5 3 1.6383 0.2612
-15 -5 4 -5.9070 0.1373
-15 -5 5 2.8817 0.0406
-15 -5 6 -0.4286 -0.0334
-15 -5 7 1.9357 -0.0785
-15 -5 8 0.6272 -0.0437
-15 -5 9 -3.0984 -0.0804
-15 -5 10 2.1045 0.0210
-15 -5 11 0.3410 0.0111
-15 -5 12 -1.5962 0.0582
-15 -5 13 -2.6992 0.0572
-15 -5 14 5.0481 -0.0632
-15 -5 15 -2.1834 0.0442
-15 -4 1 -0.6119 0.7800
-15 -4 2 1.8054 0.0744
-15 -4 3 0.8992 -0.5000
-15 -4 4 -2.6106 -0.0422
-15 -4 5 0.8043 -0.0185
-15 -4 6 0.8355 -0.1106
-15 -4 7 -3.7499 0.1169
-15 -4 8 2.5048 0.0116
-15 -4 9 1.6484 0.1237
-15 -4 10 -4.0560 0.0175
-15 -4 11 3.0398 -0.0993
-15 -4 12 2.1941 0.0234
-15 -4 13 -0.5752 -0.0321
-15 -4 14 -4.8562 0.0094
-15 -4 15 3.0883 -0.0659
-15 -4 16 0.4041 0.0950
-15 -3 1 -3.3090 -0.7717
-15 -3 2 -1.3813 -0.1645
-15 -3 3 3.4924 0.2746
-15 -3 4 -1.5669 -0.0224
-15 -3 5 -1.0948 0.2878
-15 -3 6 2.2121 0.0222
-15 -3 7 1.3365 -0.0963
-15 -3 8 -1.5790 0.0086
-15 -3 9 -1.1562 -0.1075
-15 -3 10 2.1303 0.0578
-15 -3 11 -4.5886 -0.1387
-15 -3 12 2.3177 0.0389
-15 -3 13 1.6688 0.1064
-15 -3 14 -0.5321 0.0326
-15 -3 15 -0.9254 -0.1048
-15 -3 16 0.8530 0.0655
-15 -2 1 2.2434 0.8574
-15 -2 2 -0.7893 0.4767
-15 -2 3 2.7013 -0.3611
-15 -2 4 -2.6871 -0.0133
-15 -2 5 -0.2428 -0.1495
-15 -2 6 -0.4929 -0.0809
-15 -2 7 -2.3311 -0.0067
-15 -2 8 3.4580 0.0024
-15 -2 9 0.4323 0.1282
-15 -2 10 -0.5432 0.0347
-15 -2 11 1.7591 -0.0013
-15 -2 12 -2.6274 -0.0181
-15 -2 13 0.9578 -0.0490
-15 -2 14 0.1425 0.0055
-15 -2 15 -1.8268 0.1092
-15 -2 16 0.6519 -0.2587
-15 -1 1 1.1683 -0.6895
-15 -1 2 -5.7949 -0.3563
-15 -1 3 2.1475 0.0840
-15 -1 4 4.4719 -0.1380
-15 -1 5 -4.6457 0.3067
-15 -1 6 3.5760 0.0768
-15 -1 7 1.5894 -0.0227
-15 -1 8 -4.2463 0.0413
-15 -1 9 0.5887 -0.1096
-15 -1 10 -0.8305 0.0468
-15 -1 11 -1.8568 -0.0954
-15 -1 12 3.4697 0.0169
-15 -1 13 1.4583 -0.0120
-15 -1 14 -2.3125 -0.0903
-15 -1 15 1.4254 0.2107
-15 -1 16 -0.7841 0.0651
-15 0 1 2.6406 0.4725
-15 0 2 0.3409 0.4333
-15 0 3 -2.0147 -0.0220
-15 0 4 0.6057 0.1599
-15 0 5 1.1614 -0.2204
-15 0 6 -5.6674 -0.1147
-15 0 7 1.8139 -0.0093
-15 0 8 5.2771 -0.0126
-15 0 9 -2.5013 0.0432
-15 0 10 2.3943 -0.0059
-15 0 11 -0.8666 0.0424
-15 0 12 -3.8421 0.0448
-15 0 13 1.0145 0.0241
-15 0 14 0.2603 -0.0935
-15 0 15 0.5530 0.0350
-15 0 16 0.8451 -0.0336
-15 1 1 3.8445 -0.0705
-15 1 2 -2.2967 -0.1885
-15 1 3 -2.1518 -0.2972
-15 1 4 3.5641 -0.1866
-15 1 5 0.1433 0.2699
-15 1 6 0.1371 -0.0127
-15 1 7 -1.3846 0.0446
-15 1 8 -0.6043 0.0468
-15 1 9 -0.1490 0.0527
-15 1 10 -2.4612 -0.0329
-15 1 11 3.1431 -0.0184
-15 1 12 0.1373 -0.0732
-15 1 13 2.2199 -0.0319
-15 1 14 -1.2181 -0.0006
-15 1 15 -3.5448 -0.0337
-15 1 16 3.2321 0.1746
-15 2 1 -0.6396 -0.3150
-15 2 2 -0.3151 0.3094
-15 2 3 1.0115 0.2617
-15 2 4 -2.4714 0.0846
-15 2 5 2.7245 -0.0102
-15 2 6 -2.8675 -0.0393
-15 2 7 -0.1964 -0.1245
-15 2 8 4.1554 -0.0099
-15 2 9 -0.2152 -0.0631
-15 2 10 0.4828 0.0597
-15 2 11 -3.8800 -0.0430
-15 2 12 1.9329 0.1616
-15 2 13 -2.1252 -0.0840
-15 2 14 0.1838 0.0167
-15 2 15 2.2440 0.0876
-15 3 1 5.3242 0.4587
-15 3 2 -0.7660 0.0261
-15 3 3 -2.3865 -0.3127
-15 3 4 2.9707 -0.1746
-15 3 5 -2.0336 0.0211
-15 3 6 1.3542 -0.0702
-15 3 7 -2.7850 0.1531
-15 3 8 0.2271 -0.0152
-15 3 9 0.7773 0.1040
-15 3 10 -1.5070 0.0128
-15 3 11 4.4189 -0.0605
-15 3 12 -3.5676 0.0116
-15 3 13 2.9608 0.0271
-15 3 14 -0.2058 -0.1993
-15 4 1 -1.9188 -0.6902
-15 4 2 0.6939 -0.0898
-15 4 3 -0.3358 0.3487
-15 4 4 0.9295 0.0669
-15 4 5 1.5083 0.1058
-15 4 6 -2.3207 0.0290
-15 4 7 1.3476 -0.1121
-15 4 8 0.4329 -0.0280
-15 4 9 0.5302 -0.0815
-15 4 10 -1.2771 0.0506
-15 4 11 -2.6016 -0.0158
-15 4 12 5.4009 -0.0590
-15 4 13 -5.0165 0.1164
-15 4 14 0.9427 0.1160
-15 5 1 0.6992 0.5943
-15 5 2 0.1876 0.2387
-15 5 3 0.6786 -0.2038
-15 5 4 -1.5068 -0.0534
-15 5 5 1.2686 -0.1172
-15 5 6 -1.4574 -0.0795
-15 5 7 -1.2837 0.0541
-15 5 8 1.3422 0.0153
-15 5 9 0.6510 0.0192
-15 5 10 0.6162 0.0821
-15 5 11 -1.2686 0.0018
-15 5 12 -0.1782 0.0559
-15 5 13 3.3258 -0.1532
-15 6 1 2.9626 -0.6256
-15 6 2 -4.1963 -0.2202
-15 6 3 -0.8618 0.1717
-15 6 4 5.0751 -0.0320
-15 6 5 -0.9068 0.2124
-15 6 6 -0.6121 -0.0472
-15 6 7 -0.0376 0.0755
-15 6 8 -1.4595 -0.0559
-15 6 9 0.4264 -0.0271
-15 6 10 2.0214 -0.0131
-15 6 11 -3.5158 -0.0933
-15 7 1 0.4999 0.3993
-15 7 2 2.3108 0.0971
-15 7 3 -2.7700 0.0391
-15 7 4 -0.9616 0.1219
-15 7 5 2.3031 -0.2142
-15 7 6 -0.7014 0.1192
-15 7 7 -0.4135 -0.2142
-15 7 8 1.8684 -0.0446
-15 7 9 -2.2381 0.1216
-15 8 1 0.5077 -0.3417
-15 8 2 1.9302 -0.1056
-15 8 3 -2.5775 -0.0826
-15 8 4 0.1023 -0.0878
-15 8 5 2.5357 0.1634
-15 8 6 -1.4151 -0.0808
-14 -18 1 -3.4203 0.1142
-14 -18 2 3.2763 -0.0761
-14 -17 1 0.3369 0.3716
-14 -17 2 -0.4621 -0.0596
-14 -17 3 -0.1515 -0.2386
-14 -17 4 -0.2084 0.0419
-14 -16 1 2.0798 -0.2693
-14 -16 2 -7.7235 -0.0027
-14 -16 3 6.4139 0.0042
-14 -16 4 -1.7910 0.0315
-14 -16 5 -2.5603 0.0959
-14 -16 6 2.5516 0.0463
-14 -15 1 5.0507 0.6937
-14 -15 2 5.0025 0.1147
-14 -15 3 -10.2469 -0.2741
-14 -15 4 6.6815 0.1239
-14 -15 5 1.2611 -0.0757
-14 -15 6 -2.7528 -0.1512
-14 -15 7 -1.1352 0.0834
-14 -15 8 1.4231 0.0249
-14 -14 1 -5.7258 -0.4587
-14 -14 2 1.0747 -0.2612
-14 -14 3 3.7181 0.0323
-14 -14 4 -5.9239 -0.0484
-14 -14 5 2.3414 0.2244
-14 -14 6 0.2129 -0.0211
-14 -14 7 0.6833 -0.0687
-14 -14 8 1.2215 0.2073
-14 -14 9 -1.0303 -0.0136
-14 -13 1 1.2716 0.8061
-14 -13 2 -3.7087 0.3534
-14 -13 3 4.7194 -0.2742
-14 -13 4 -2.0554 0.1712
-14 -13 5 -0.7466 -0.0645
-14 -13 6 3.2519 -0.0945
-14 -13 7 -4.0287 -0.0691
-14 -13 8 0.9112 -0.0307
-14 -13 9 0.0162 0.0361
-14 -13 10 1.3187 0.0460
-14 -13 11 -1.2313 -0.0670
-14 -12 1 3.1836 -0.2482
-14 -12 2 -3.2146 -0.2659
-14 -12 3 -0.2490 -0.1768
-14 -12 4 4.1191 -0.1277
-14 -12 5 -5.4598 0.2150
-14 -12 6 1.4489 0.0131
-14 -12 7 3.3335 -0.0021
-14 -12 8 -1.7891 0.1320
-14 -12 9 -0.2434 -0.0214
-14 -12 10 -0.5967 -0.0918
-14 -12 11 0.9359 0.1288
-14 -12 12 -1.5821 -0.1349
-14 -11 1 3.4956 0.2632
-14 -11 2 -2.1194 0.3894
-14 -11 3 -0.4903 0.0148
-14 -11 4 1.3619 0.1822
-14 -11 5 -0.5520 -0.0530
-14 -11 6 -0.6827 -0.0605
-14 -11 7 0.8063 -0.0725
-14 -11 8 0.8468 -0.0745
-14 -11 9 -2.9015 0.0222
-14 -11 10 2.3449 -0.0193
-14 -11 11 1.0535 0.0155
-14 -11 12 -4.0674 0.0932
-14 -11 13 2.6042 -0.0327
-14 -10 1 1.5296 0.3160
-14 -10 2 -0.6790 -0.0775
-14 -10 3 1.0196 -0.4240
-14 -10 4 1.7219 -0.1896
-14 -10 5 -3.7150 0.1830
-14 -10 6 1.2242 -0.0307
-14 -10 7 1.9412 0.0235
-14 -10 8 -1.8870 0.0896
-14 -10 9 1.3625 0.0482
-14 -10 10 -1.1706 -0.0429
-14 -10 11 0.4132 0.0147
-14 -10 12 1.8303 0.0172
-14 -10 13 -3.5021 -0.1595
-14 -10 14 1.4269 0.1224
-14 -9 1 0.1224 -0.5122
-14 -9 2 3.0898 0.1862
-14 -9 3 -5.4604 0.3071
-14 -9 4 3.8639 0.0275
-14 -9 5 0.3148 0.0863
-14 -9 6 -4.9713 0.0815
-14 -9 7 3.7536 -0.1070
-14 -9 8 3.0557 -0.0739
-14 -9 9 -6.6288 -0.0658
-14 -9 10 3.5337 0.0072
-14 -9 11 2.5555 -0.0152
-14 -9 12 -6.9069 0.0772
-14 -9 13 5.0479 -0.0214
-14 -9 14 0.4245 -0.0302
-14 -9 15 -1.1204 0.1753
-14 -8 1 -1.1058 0.8073
-14 -8 2 -1.8922 0.2200
-14 -8 3 2.8657 -0.4207
-14 -8 4 0.2500 -0.1115
-14 -8 5 -1.3226 -0.1269
-14 -8 6 0.0792 -0.0205
-14 -8 7 0.5627 0.0823
-14 -8 8 -1.4081 0.0241
-14 -8 9 2.9701 0.0642
-14 -8 10 -3.2650 0.0093
-14 -8 11 1.7043 0.0397
-14 -8 12 2.8952 0.0201
-14 -8 13 -5.8886 -0.1648
-14 -8 14 1.9425 0.0670
-14 -8 15 -0.3269 0.1417
-14 -8 16 0.7233 -0.2362
-14 -7 1 -2.3247 -0.8933
-14 -7 2 4.0898 -0.2272
-14 -7 3 -4.1834 0.3351
-14 -7 4 -0.1812 -0.0522
-14 -7 5 4.5270 0.2096
-14 -7 6 -5.9134 0.0997
-14 -7 7 0.6710 -0.0333
-14 -7 8 5.9929 -0.0075
-14 -7 9 -7.2128 -0.1438
-14 -7 10 3.1650 0.0122
-14 -7 11 1.4830 -0.0696
-14 -7 12 -2.2325 0.0739
-14 -7 13 1.7444 -0.0290
-14 -7 14 -1.4044 -0.0543
-14 -7 15 3.5187 0.2207
-14 -7 16 -4.2464 -0.0492
-14 -6 1 0.9534 0.8706
-14 -6 2 -2.4347 0.5394
-14 -6 3 5.6115 -0.2820
-14 -6 4 -2.7023 0.0543
-14 -6 5 -1.9716 -0.2845
-14 -6 6 3.6473 -0.0565
-14 -6 7 -2.1869 0.0214
-14 -6 8 -0.8781 0.0021
-14 -6 9 3.8077 0.0643
-14 -6 10 -4.5312 0.0095
-14 -6 11 1.0560 0.1412
-14 -6 12 1.9791 -0.0492
-14 -6 13 -1.6236 -0.0588
-14 -6 14 0.1711 -0.1292
-14 -6 15 -2.2253 0.2223
-14 -6 16 4.4212 -0.1142
-14 -6 17 -1.8331 -0.1596
-14 -5 1 0.0691 -0.7985
-14 -5 2 -0.5091 -0.3474
-14 -5 3 -0.4164 0.1410
-14 -5 4 1.6208 -0.2493
-14 -5 5 0.5586 0.2627
-14 -5 6 -1.7521 0.1327
-14 -5 7 -2.3655 0.0116
-14 -5 8 3.9515 0.0350
-14 -5 9 -1.1596 -0.0753
-14 -5 10 -0.6660 -0.0501
-14 -5 11 1.1600 -0.0464
-14 -5 12 0.0435 0.0500
-14 -5 13 1.4297 -0.0507
-14 -5 14 -3.5801 -0.0004
-14 -5 15 2.8876 0.0272
-14 -5 16 -1.3686 0.0885
-14 -5 17 -1.6923 0.0129
-14 -4 1 0.1432 0.2967
-14 -4 2 -2.7551 0.4787
-14 -4 3 2.0787 0.1543
-14 -4 4 3.4536 0.1543
-14 -4 5 -5.3735 -0.2907
-14 -4 6 3.1966 -0.0010
-14 -4 7 1.8786 -0.0672
-14 -4 8 -5.6502 -0.0821
-14 -4 9 4.1424 0.0621
-14 -4 10 -0.3494 -0.0080
-14 -4 11 -3.8656 0.1136
-14 -4 12 1.8096 -0.0010
-14 -4 13 1.2384 0.0091
-14 -4 14 1.5366 -0.0672
-14 -4 15 -1.8733 0.0190
-14 -4 16 0.4255 -0.0479
-14 -4 17 0.4008 -0.0315
-14 -4 18 -0.9120 0.1965
-14 -3 1 2.2261 -0.0379
-14 -3 2 0.4132 -0.2632
-14 -3 3 -4.3092 -0.2222
-14 -3 4 2.1252 -0.2384
-14 -3 5 3.5408 0.1162
-14 -3 6 -5.0217 0.0783
-14 -3 7 1.3016 0.1111
-14 -3 8 2.2198 0.0065
-14 -3 9 -2.1415 0.0340
-14 -3 10 1.6209 -0.0127
-14 -3 11 1.7393 -0.0421
-14 -3 12 -3.0092 -0.0283
-14 -3 13 -0.6683 -0.0416
-14 -3 14 1.4457 0.0346
-14 -3 15 -0.6965 -0.0035
-14 -3 16 0.1455 -0.0291
-14 -3 17 -0.2047 -0.0137
-14 -3 18 1.3781 0.1677
-14 -2 1 -4.0783 -0.5642
-14 -2 2 2.2109 0.1951
-14 -2 3 -1.4156 0.5220
-14 -2 4 2.4816 0.0870
-14 -2 5 -1.0689 -0.1332
-14 -2 6 0.4124 0.1201
-14 -2 7 0.5639 -0.0884
-14 -2 8 -2.7530 -0.1494
-14 -2 9 1.0731 -0.0644
-14 -2 10 -0.2152 0.0519
-14 -2 11 -1.0522 0.0682
-14 -2 12 2.7344 0.0002
-14 -2 13 -0.6155 0.0085
-14 -2 14 -2.4005 0.0521
-14 -2 15 5.6302 -0.0196
-14 -2 16 -2.8610 0.0314
-14 -2 17 -3.2600 -0.1705
-14 -2 18 1.9926 0.0199
-14 -1 1 -0.0059 0.6394
-14 -1 2 0.7588 -0.0049
-14 -1 3 -1.5490 -0.3214
-14 -1 4 -3.5211 -0.1144
-14 -1 5 5.1065 -0.1881
-14 -1 6 -2.9098 0.0095
-14 -1 7 -0.2449 0.1807
-14 -1 8 4.1513 -0.0118
-14 -1 9 -1.1528 0.1047
-14 -1 10 -0.7621 -0.0738
-14 -1 11 0.2890 0.0591
-14 -1 12 -1.8564 0.0248
-14 -1 13 -0.1580 -0.1046
-14 -1 14 0.8818 -0.0048
-14 -1 15 -2.3941 -0.0918
-14 -1 16 4.9867 0.0828
-14 -1 17 -1.4899 0.1023
-14 -1 18 -1.2441 -0.1816
-14 0 1 0.1488 -0.8966
-14 0 2 0.7700 -0.2808
-14 0 3 -0.6668 0.4536
-14 0 4 1.4610 0.0811
-14 0 5 -0.6294 0.1123
-14 0 6 2.5782 0.0865
-14 0 7 -3.6737 -0.0710
-14 0 8 -4.4818 -0.0383
-14 0 9 5.1786 -0.1072
-14 0 10 0.4574 0.0176
-14 0 11 -2.3693 -0.1147
-14 0 12 4.2065 0.0986
-14 0 13 0.5381 0.0698
-14 0 14 -4.4464 0.0060
-14 0 15 0.4478 0.0131
-14 0 16 1.4642 -0.0233
-14 0 17 -0.5263 0.0083
-14 0 18 -0.9503 -0.1092
-14 1 1 -2.8194 0.8801
-14 1 2 4.3065 0.3527
-14 1 3 0.6379 -0.2840
-14 1 4 -6.1273 0.0725
-14 1 5 2.7222 -0.3275
-14 1 6 1.1191 -0.0271
-14 1 7 1.8055 0.0597
-14 1 8 0.3839 -0.0399
-14 1 9 -2.5609 0.1198
-14 1 10 2.1997 0.0026
-14 1 11 -1.4018 0.0614
-14 1 12 -4.0689 -0.0286
-14 1 13 1.7340 0.0200
-14 1 14 4.9993 -0.0167
-14 1 15 -2.8047 -0.0880
-14 1 16 -2.1238 -0.0676
-14 1 17 3.9963 0.0912
-14 1 18 -1.2110 0.0663
-14 2 1 -1.6912 -0.7579
-14 2 2 -0.6082 -0.4183
-14 2 3 1.7787 0.1588
-14 2 4 1.3368 -0.1180
-14 2 5 -3.1486 0.2353
-14 2 6 2.8157 0.1485
-14 2 7 -1.5996 0.0071
-14 2 8 -5.1446 -0.0117
-14 2 9 3.8749 -0.0475
-14 2 10 1.8694 -0.0788
-14 2 11 0.5523 -0.0482
-14 2 12 -0.0239 -0.0255
-14 2 13 0.6055 0.0441
-14 2 14 -2.1453 0.0421
-14 2 15 -1.3806 0.0273
-14 2 16 0.0464 0.1096
-14 2 17 1.2429 -0.1545
-14 3 1 -2.1790 0.4079
-14 3 2 0.7644 0.4091
-14 3 3 2.1307 0.0559
-14 3 4 -1.9085 0.2171
-14 3 5 0.2819 -0.3486
-14 3 6 0.3878 -0.0480
-14 3 7 3.7362 -0.0385
-14 3 8 -1.1548 -0.0590
-14 3 9 -4.4045 0.1081
-14 3 10 3.1905 -0.0290
-14 3 11 -2.2059 0.0591
-14 3 12 -0.6747 0.0350
-14 3 13 -0.0366 0.0255
-14 3 14 3.0921 0.0171
-14 3 15 2.2853 -0.0942
-14 3 16 -2.8190 -0.0156
-14 3 17 -3.0606 -0.0272
-14 4 1 -0.7545 -0.1302
-14 4 2 -1.4309 -0.3110
-14 4 3 0.0829 -0.2351
-14 4 4 0.1194 -0.1600
-14 4 5 -1.0129 0.1791
-14 4 6 0.4307 0.0913
-14 4 7 0.7048 0.1116
-14 4 8 -1.4778 -0.0057
-14 4 9 0.6862 0.0274
-14 4 10 0.1365 -0.0351
-14 4 11 3.5624 -0.1070
-14 4 12 -3.6628 0.0136
-14 4 13 1.1921 -0.1062
-14 4 14 -0.6483 0.0815
-14 4 15 -2.4066 0.0685
-14 4 16 2.4928 0.0693
-14 5 1 0.0030 -0.2407
-14 5 2 -1.0271 0.1309
-14 5 3 0.8968 0.3629
-14 5 4 1.5966 0.1896
-14 5 5 -0.9651 -0.1902
-14 5 6 -0.3102 -0.0029
-14 5 7 1.4339 -0.0654
-14 5 8 0.4975 -0.0652
-14 5 9 -4.2681 -0.0013
-14 5 10 3.1224 -0.0405
-14 5 11 -1.2028 0.1163
-14 5 12 -0.8308 -0.0278
-14 5 13 0.6844 0.0687
-14 5 14 2.6450 -0.0784
-14 5 15 -1.9182 0.1081
-14 5 16 0.6835 -0.0038
-14 6 1 0.1048 0.4968
-14 6 2 3.0849 -0.0624
-14 6 3 -3.9523 -0.4022
-14 6 4 -1.9002 -0.0578
-14 6 5 2.1372 -0.0375
-14 6 6 0.4727 0.0063
-14 6 7 0.1273 0.0784
-14 6 8 0.8174 0.0981
-14 6 9 -0.1659 0.0657
-14 6 10 -3.4116 -0.0798
-14 6 11 6.9644 0.0254
-14 6 12 -5.2891 0.0138
-14 6 13 -1.7142 -0.1907
-14 6 14 5.0898 0.0987
-14 6 15 -3.0783 -0.1091
-14 7 1 -1.8106 -0.4915
-14 7 2 -0.7145 -0.1161
-14 7 3 3.0158 0.2864
-14 7 4 -1.3827 0.0831
-14 7 5 0.2401 0.0597
-14 7 6 -1.9559 -0.0033
-14 7 7 0.4842 0.0249
-14 7 8 1.1113 -0.0751
-14 7 9 0.3864 -0.0750
-14 7 10 -1.4859 -0.0490
-14 7 11 -1.1835 0.0627
-14 7 12 5.7895 0.0019
-14 7 13 -6.0491 0.0460
-14 8 1 -1.6508 0.6291
-14 8 2 1.3912 0.1867
-14 8 3 1.9097 -0.2674
-14 8 4 -3.5468 0.0602
-14 8 5 -0.2604 -0.2152
-14 8 6 4.9468 -0.0550
-14 8 7 -3.3290 -0.0374
-14 8 8 0.0719 0.1346
-14 8 9 1.2601 0.1584
-14 8 10 -1.0244 -0.1612
-14 8 11 -0.8747 0.0819
-14 9 1 2.0000 -0.4304
-14 9 2 -4.3187 -0.2234
-14 9 3 2.0890 0.2068
-14 9 4 1.9213 -0.1448
-14 9 5 -2.9942 0.2405
-14 9 6 -0.7938 0.0489
-14 9 7 1.2306 -0.0781
-14 9 8 -0.3922 0.0801
-14 9 9 1.0731 -0.0467
-14 10 1 0.3653 0.4134
-14 10 2 0.8259 0.2059
-14 10 3 -1.8597 -0.0934
-14 10 4 2.4928 0.2097
-13 -19 1 -0.2575 0.4004
-13 -18 1 1.2593 -0.3748
-13 -18 2 -1.5036 -0.0735
-13 -18 3 0.3715 0.0227
-13 -18 4 -1.1629 -0.2379
-13 -17 1 -0.2399 0.4186
-13 -17 2 0.4152 0.3180
-13 -17 3 1.4831 -0.1583
-13 -17 4 -1.8548 0.0833
-13 -17 5 -1.1143 0.0151
-13 -17 6 1.9387 0.0463
-13 -16 1 1.6414 -0.2843
-13 -16 2 6.2443 -0.0762
-13 -16 3 -9.1396 0.0195
-13 -16 4 5.0547 -0.3467
-13 -16 5 0.9642 0.1711
-13 -16 6 -5.2676 0.0665
-13 -16 7 2.8720 -0.0718
-13 -16 8 0.0308 0.0062
-13 -15 1 -8.0285 -0.0854
-13 -15 2 -0.4886 0.2594
-13 -15 3 11.1072 0.1785
-13 -15 4 -11.0750 0.0439
-13 -15 5 2.6076 -0.0653
-13 -15 6 4.6218 0.1484
-13 -15 7 -3.7271 -0.1478
-13 -15 8 0.4718 -0.0537
-13 -15 9 0.9166 0.1255
-13 -14 1 4.4512 0.2345
-13 -14 2 -0.3399 -0.0106
-13 -14 3 -3.1844 -0.2052
-13 -14 4 5.4048 -0.1983
-13 -14 5 -3.0430 0.0235
-13 -14 6 -2.0710 0.0225
-13 -14 7 2.0593 0.0275
-13 -14 8 -2.4812 -0.1171
-13 -14 9 2.3932 0.1582
-13 -14 10 2.0924 0.1899
-13 -14 11 -1.6419 -0.2934
-13 -13 1 -0.9767 -0.7040
-13 -13 2 -0.1316 0.0859
-13 -13 3 -0.6774 0.4026
-13 -13 4 1.0973 -0.0983
-13 -13 5 0.9942 0.0671
-13 -13 6 -1.6310 0.1705
-13 -13 7 2.2497 -0.0830
-13 -13 8 0.3374 -0.0728
-13 -13 9 -4.1256 -0.0236
-13 -13 10 2.0101 -0.0143
-13 -13 11 1.4161 -0.0153
-13 -13 12 -1.6362 -0.0109
-13 -12 1 -1.6468 0.6145
-13 -12 2 2.2452 0.2655
-13 -12 3 -0.4170 -0.2009
-13 -12 4 -2.4681 -0.1499
-13 -12 5 4.1139 -0.1424
-13 -12 6 -1.6687 0.0260
-13 -12 7 -4.0682 0.0014
-13 -12 8 3.6120 -0.0429
-13 -12 9 1.0521 0.0743
-13 -12 10 -1.9739 0.0754
-13 -12 11 3.0105 -0.0189
-13 -12 12 -1.5890 0.0411
-13 -12 13 -2.5522 0.0236
-13 -11 1 -2.0523 -1.0088
-13 -11 2 4.3830 -0.2924
-13 -11 3 -3.2420 0.4281
-13 -11 4 -0.4150 -0.1773
-13 -11 5 2.7789 0.1528
-13 -11 6 -1.4877 0.1833
-13 -11 7 1.1887 -0.0500
-13 -11 8 -1.8262 -0.0048
-13 -11 9 2.0102 -0.0421
-13 -11 10 -2.2113 -0.0188
-13 -11 11 -1.8750 -0.1138
-13 -11 12 7.0487 0.0754
-13 -11 13 -5.2133 -0.0173
-13 -11 14 -0.4341 -0.0731
-13 -10 1 -3.6543 0.6470
-13 -10 2 -2.0725 0.4622
-13 -10 3 3.9857 -0.0446
-13 -10 4 -4.2612 0.0297
-13 -10 5 2.5129 -0.2969
-13 -10 6 1.5480 0.0364
-13 -10 7 -4.4276 -0.0505
-13 -10 8 3.2687 -0.0741
-13 -10 9 -1.8314 0.1094
-13 -10 10 1.9264 0.0066
-13 -10 11 0.1602 0.0540
-13 -10 12 -2.5649 -0.0352
-13 -10 13 3.9542 0.1192
-13 -10 14 -3.4410 -0.1292
-13 -10 15 1.1535 -0.0656
-13 -9 1 0.3053 -0.7687
-13 -9 2 -0.9571 -0.3961
-13 -9 3 2.8423 0.1793
-13 -9 4 -2.4130 -0.3147
-13 -9 5 -0.4775 0.1707
-13 -9 6 3.6359 0.2016
-13 -9 7 -3.2585 0.0037
-13 -9 8 -1.6912 0.0116
-13 -9 9 6.1798 0.0106
-13 -9 10 -5.8406 -0.0025
-13 -9 11 -0.5661 -0.1034
-13 -9 12 6.7361 -0.0082
-13 -9 13 -5.8786 0.0105
-13 -9 14 -0.3593 -0.0285
-13 -9 15 3.3563 0.0049
-13 -9 16 -1.2996 0.1172
-13 -8 1 2.7745 0.0095
-13 -8 2 -3.7775 0.3518
-13 -8 3 -0.6835 0.3733
-13 -8 4 2.0695 0.1707
-13 -8 5 -1.6200 -0.3222
-13 -8 6 0.7640 0.0196
-13 -8 7 1.5518 -0.0470
-13 -8 8 -0.8062 -0.1146
-13 -8 9 -3.0627 0.0284
-13 -8 10 4.7199 -0.0095
-13 -8 11 -2.8798 0.0920
-13 -8 12 -1.2233 0.0160
-13 -8 13 6.0719 0.0303
-13 -8 14 -3.1643 -0.0323
-13 -8 15 -3.2447 -0.0704
-13 -8 16 2.8274 0.1168
-13 -8 17 -0.9967 0.0002
-13 -7 1 4.7159 0.1163
-13 -7 2 -0.1079 -0.3703
-13 -7 3 -1.3934 -0.2153
-13 -7 4 3.1164 -0.1728
-13 -7 5 -2.8409 0.0343
-13 -7 6 1.4762 0.0298
-13 -7 7 -0.3030 0.0977
-13 -7 8 -3.4269 0.0918
-13 -7 9 6.1596 0.0736
-13 -7 10 -4.2081 -0.0687
-13 -7 11 -0.6106 -0.0375
-13 -7 12 2.0391 -0.0109
-13 -7 13 -1.6177 0.0013
-13 -7 14 0.5603 -0.0458
-13 -7 15 1.0151 -0.1053
-13 -7 16 0.9536 0.0797
-13 -7 17 0.0023 0.0852
-13 -7 18 -1.5298 0.0235
-13 -6 1 -4.0072 -0.6749
-13 -6 2 4.3014 0.0321
-13 -6 3 -4.5860 0.5211
-13 -6 4 -0.6404 0.1578
-13 -6 5 5.5573 -0.0169
-13 -6 6 -4.3331 0.0342
-13 -6 7 1.0370 -0.1381
-13 -6 8 3.6437 -0.0918
-13 -6 9 -5.4889 -0.0371
-13 -6 10 2.9694 0.0113
-13 -6 11 0.8035 -0.0227
-13 -6 12 -2.4063 0.0773
-13 -6 13 0.8291 0.0917
-13 -6 14 2.4848 0.0176
-13 -6 15 -2.6022 -0.1375
-13 -6 16 -2.5567 0.0883
-13 -6 17 2.9010 0.0125
-13 -6 18 0.3265 -0.1248
-13 -5 1 -3.5608 0.8422
-13 -5 2 2.7727 0.0322
-13 -5 3 1.0168 -0.3909
-13 -5 4 -3.0312 -0.0595
-13 -5 5 -0.2273 -0.1573
-13 -5 6 3.7321 -0.0593
-13 -5 7 -1.6717 0.0906
-13 -5 8 -4.2345 0.0840
-13 -5 9 5.6530 0.1325
-13 -5 10 -1.8514 -0.0658
-13 -5 11 -2.4722 0.0053
-13 -5 12 2.7262 -0.0277
-13 -5 13 -1.5907 -0.0265
-13 -5 14 0.4462 0.0183
-13 -5 15 2.2240 -0.0757
-13 -5 16 -0.5186 -0.0371
-13 -5 17 0.0607 0.0594
-13 -5 18 -1.4754 0.0334
-13 -5 19 -0.9335 0.1273
-13 -4 1 -2.5442 -1.0681
-13 -4 2 -3.7252 -0.4168
-13 -4 3 4.6229 0.4839
-13 -4 4 -4.0612 0.0015
-13 -4 5 1.8852 0.2167
-13 -4 6 0.5071 0.1081
-13 -4 7 -1.2075 -0.1228
-13 -4 8 3.2842 -0.0125
-13 -4 9 -3.2632 -0.0987
-13 -4 10 0.9964 0.0117
-13 -4 11 2.1625 -0.0896
-13 -4 12 -2.1605 0.0437
-13 -4 13 -1.1332 0.1062
-13 -4 14 -0.0224 0.0048
-13 -4 15 -0.1459 -0.0231
-13 -4 16 2.1752 0.0332
-13 -4 17 -1.6199 0.0028
-13 -4 18 1.4027 -0.1928
-13 -4 19 -0.0928 0.0828
-13 -3 1 4.2317 0.9785
-13 -3 2 -2.9796 0.4114
-13 -3 3 0.7804 -0.2818
-13 -3 4 1.2217 0.1440
-13 -3 5 -4.4423 -0.3163
-13 -3 6 2.7359 -0.0891
-13 -3 7 1.2300 0.0025
-13 -3 8 -3.2092 -0.0003
-13 -3 9 2.1411 0.1421
-13 -3 10 -0.4187 -0.0258
-13 -3 11 -1.9595 0.0766
-13 -3 12 3.4172 -0.0539
-13 -3 13 0.0275 -0.0188
-13 -3 14 -1.7114 0.0426
-13 -3 15 1.1448 -0.0473
-13 -3 16 -2.1674 -0.0398
-13 -3 17 2.8628 0.0466
-13 -3 18 -2.4679 -0.0454
-13 -3 19 1.2380 -0.0532
-13 -2 1 4.3885 -0.8002
-13 -2 2 -2.5774 -0.6210
-13 -2 3 1.2443 0.1748
-13 -2 4 -0.0811 -0.1800
-13 -2 5 -0.7114 0.2928
-13 -2 6 1.3787 0.0914
-13 -2 7 -1.3925 0.0346
-13 -2 8 1.3617 0.0751
-13 -2 9 -0.2511 -0.1029
-13 -2 10 0.1659 -0.0425
-13 -2 11 0.4618 -0.0567
-13 -2 12 -3.0375 -0.0039
-13 -2 13 2.0428 0.0060
-13 -2 14 0.6348 -0.0305
-13 -2 15 -4.9166 0.0839
-13 -2 16 5.8362 0.0574
-13 -2 17 0.6628 -0.0066
-13 -2 18 -2.4989 -0.0266
-13 -2 19 -0.5634 -0.1784
-13 -2 20 2.2801 0.1667
-13 -1 1 1.0608 0.4067
-13 -1 2 3.2396 0.3398
-13 -1 3 -3.6325 0.1877
-13 -1 4 3.2966 0.3004
-13 -1 5 -1.9854 -0.3527
-13 -1 6 -2.2404 -0.0927
-13 -1 7 3.3179 -0.0630
-13 -1 8 -3.0547 -0.0487
-13 -1 9 0.6078 0.0370
-13 -1 10 2.0645 0.0157
-13 -1 11 -1.1504 0.0778
-13 -1 12 1.8738 0.0171
-13 -1 13 -1.4357 0.0211
-13 -1 14 1.7363 0.0239
-13 -1 15 -0.8645 -0.0693
-13 -1 16 -5.6803 -0.0446
-13 -1 17 5.2943 0.0269
-13 -1 18 -0.3468 0.0518
-13 -1 19 -0.2856 -0.1071
-13 -1 20 0.3634 -0.1024
-13 0 1 -1.0737 0.1637
-13 0 2 -1.6057 -0.5296
-13 0 3 4.0983 -0.3174
-13 0 4 -3.5958 -0.1376
-13 0 5 0.9392 0.2038
-13 0 6 2.7047 -0.0392
-13 0 7 -0.9048 0.1116
-13 0 8 1.8158 0.1520
-13 0 9 -5.2139 0.0122
-13 0 10 1.8721 -0.0661
-13 0 11 2.4106 -0.0414
-13 0 12 -6.3430 -0.0754
-13 0 13 4.6015 -0.0225
-13 0 14 2.2382 -0.0202
-13 0 15 -2.0480 0.0480
-13 0 16 -1.3361 0.0622
-13 0 17 2.3313 -0.0110
-13 0 18 -0.2212 0.1107
-13 0 19 -2.8805 -0.1283
-13 0 20 2.2732 -0.0873
-13 1 1 -1.7569 -0.3781
-13 1 2 0.7730 0.1636
-13 1 3 -1.3201 0.3955
-13 1 4 3.9958 0.2108
-13 1 5 -3.1902 -0.0085
-13 1 6 -2.4729 -0.0374
-13 1 7 1.4619 -0.1750
-13 1 8 0.4037 -0.0566
-13 1 9 2.6705 -0.0615
-13 1 10 -3.7831 0.0428
-13 1 11 3.2885 0.0406
-13 1 12 3.2652 0.0252
-13 1 13 -8.1801 0.0407
-13 1 14 2.0940 0.0475
-13 1 15 3.5368 -0.0318
-13 1 16 -2.7568 -0.0028
-13 1 17 -2.3381 -0.0774
-13 1 18 3.9211 -0.0465
-13 1 19 0.1551 0.1922
-13 1 20 -1.4056 -0.1792
-13 2 1 0.3633 0.7780
-13 2 2 -3.0471 -0.0666
-13 2 3 1.6385 -0.3942
-13 2 4 -0.7859 -0.1694
-13 2 5 1.2357 -0.0631
-13 2 6 0.7943 -0.0399
-13 2 7 0.5032 0.1019
-13 2 8 1.8853 0.1106
-13 2 9 -5.5363 0.0725
-13 2 10 0.3218 0.0208
-13 2 11 0.6111 -0.0026
-13 2 12 -0.3726 -0.0543
-13 2 13 2.0655 -0.1045
-13 2 14 0.8924 -0.0193
-13 2 15 0.8792 0.0020
-13 2 16 -1.9207 -0.0077
-13 2 17 -0.8982 0.1852
-13 2 18 0.0033 -0.0207
-13 2 19 0.0981 -0.2092
-13 3 1 1.6346 -0.8523
-13 3 2 -2.0130 -0.3513
-13 3 3 -2.0343 0.4752
-13 3 4 3.8437 0.0978
-13 3 5 -2.7257 0.1684
-13 3 6 -2.5438 0.1049
-13 3 7 1.9582 -0.1590
-13 3 8 0.3188 -0.0178
-13 3 9 4.0518 -0.1755
-13 3 10 -3.2994 0.0551
-13 3 11 1.4182 0.0008
-13 3 12 0.6707 -0.0388
-13 3 13 -3.6052 0.1199
-13 3 14 -1.8003 0.0166
-13 3 15 1.9654 0.0073
-13 3 16 2.9977 -0.0441
-13 3 17 0.5167 0.0409
-13 3 18 -3.2131 0.0002
-13 3 19 0.7649 -0.0904
-13 4 1 3.3573 0.9806
-13 4 2 2.1528 0.3120
-13 4 3 -2.6279 -0.3211
-13 4 4 -1.0704 0.0479
-13 4 5 4.9578 -0.2731
-13 4 6 -3.2324 -0.1106
-13 4 7 -2.9741 0.0534
-13 4 8 7.2288 0.0484
-13 4 9 -5.7613 0.0914
-13 4 10 -1.1079 0.0145
-13 4 11 0.3784 0.1491
-13 4 12 3.7882 -0.1086
-13 4 13 -0.7457 -0.0322
-13 4 14 -0.9027 -0.0543
-13 4 15 2.2365 -0.0357
-13 4 16 -3.1323 -0.0579
-13 4 17 -1.1263 0.0605
-13 4 18 3.7732 0.2309
-13 4 19 -2.0363 -0.2115
-13 5 1 -0.3262 -0.6573
-13 5 2 0.0589 -0.4853
-13 5 3 -0.0950 0.1401
-13 5 4 -1.1360 -0.0917
-13 5 5 -0.8938 0.3326
-13 5 6 3.9159 0.1048
-13 5 7 -3.7077 -0.0436
-13 5 8 -2.1975 0.0293
-13 5 9 10.1427 -0.1511
-13 5 10 -6.9151 0.0032
-13 5 11 0.1840 -0.0864
-13 5 12 1.3514 0.0641
-13 5 13 -1.5985 0.0097
-13 5 14 -1.6630 0.0519
-13 5 15 1.3704 -0.0686
-13 5 16 1.3783 0.0793
-13 5 17 0.3038 0.0374
-13 5 18 0.1138 -0.0627
-13 6 1 -0.0090 0.4812
-13 6 2 1.1815 0.3617
-13 6 3 2.8975 0.0681
-13 6 4 -1.5005 0.1397
-13 6 5 -1.1466 -0.2651
-13 6 6 -1.0697 -0.0789
-13 6 7 1.3904 -0.0937
-13 6 8 -0.2717 0.0061
-13 6 9 -2.1215 0.0599
-13 6 10 4.1207 0.0205
-13 6 11 -4.9602 0.1053
-13 6 12 4.7697 -0.0543
-13 6 13 -0.1396 0.1241
-13 6 14 -3.1172 -0.1077
-13 6 15 3.2985 0.0338
-13 6 16 -2.2672 -0.2650
-13 6 17 -1.9802 0.0855
-13 7 1 0.5135 -0.0754
-13 7 2 0.8273 -0.2916
-13 7 3 -2.5811 -0.2586
-13 7 4 2.1712 -0.1582
-13 7 5 -0.1533 0.2675
-13 7 6 2.2719 0.0495
-13 7 7 -2.9576 0.0369
-13 7 8 -0.6712 0.0869
-13 7 9 2.5217 -0.0569
-13 7 10 -0.8874 0.0063
-13 7 11 0.1134 -0.1122
-13 7 12 -2.3703 -0.0216
-13 7 13 4.3899 0.0289
-13 7 14 -3.6520 0.0508
-13 7 15 -0.0542 -0.1112
-13 7 16 3.2645 0.1870
-13 8 1 -1.7878 -0.1807
-13 8 2 -1.9690 0.1814
-13 8 3 3.0587 0.2995
-13 8 4 1.4207 0.0889
-13 8 5 -3.8819 0.0051
-13 8 6 -1.3067 -0.0298
-13 8 7 4.9542 -0.1435
-13 8 8 -2.4977 -0.0770
-13 8 9 -0.1114 -0.0634
-13 8 10 0.3237 0.1238
-13 8 11 0.5055 0.0164
-13 8 12 -0.6333 -0.1083
-13 8 13 -0.0487 0.2717
-13 8 14 1.0779 -0.0242
-13 8 15 -1.4183 -0.0626
-13 9 1 1.3263 0.3495
-13 9 2 1.9456 -0.0319
-13 9 3 -3.3562 -0.3291
-13 9 4 1.1865 -0.1668
-13 9 5 3.5497 -0.0046
-13 9 6 -2.8971 0.0888
-13 9 7 -0.2975 0.0627
-13 9 8 -0.0259 0.0454
-13 9 9 -0.2955 0.0505
-13 9 10 0.3228 0.0357
-13 9 11 -0.6649 -0.0247
-13 9 12 2.8258 -0.1568
-13 9 13 -2.7075 -0.0333
-13 10 1 -0.4411 -0.4487
-13 10 2 -1.7083 -0.0858
-13 10 3 1.5473 0.3209
-13 10 4 -0.9729 -0.0084
-13 10 5 0.0377 0.1770
-13 10 6 -0.1395 -0.0457
-13 10 7 0.0306 0.0415
-13 10 8 2.8558 -0.0503
-13 10 9 -1.6164 -0.3258
-13 10 10 -0.7336 0.1558
-13 10 11 -0.1258 0.0978
-13 11 1 0.5546 0.4262
-13 11 2 1.7470 0.1522
-13 11 3 -0.6429 -0.2695
-13 11 4 0.1151 -0.0495
-13 11 5 0.5680 -0.0896
-13 11 6 -1.0425 -0.0868
-13 11 7 0.3696 -0.0038
-12 -19 1 3.2274 -0.3547
-12 -19 2 0.7891 0.1505
-12 -19 3 0.2271 0.2552
-12 -18 1 -0.2010 0.1761
-12 -18 2 1.7142 -0.0470
-12 -18 3 0.4765 0.0755
-12 -18 4 0.0421 -0.0658
-12 -18 5 -1.2165 -0.2599
-12 -17 1 -1.7009 -0.6441
-12 -17 2 -0.1799 -0.0612
-12 -17 3 -0.2927 0.2984
-12 -17 4 3.1604 0.0024
-12 -17 5 -1.6504 -0.0607
-12 -17 6 -1.4794 0.0941
-12 -17 7 0.1788 0.1707
-12 -16 1 -0.4552 0.4672
-12 -16 2 -2.4933 0.1762
-12 -16 3 5.8064 -0.0778
-12 -16 4 -4.7735 0.0635
-12 -16 5 2.7254 -0.2118
-12 -16 6 1.6778 -0.0928
-12 -16 7 -3.2388 0.1382
-12 -16 8 1.4002 -0.0294
-12 -16 9 -0.6056 -0.1767
-12 -15 1 3.8895 -0.8361
-12 -15 2 -2.4269 -0.3509
-12 -15 3 -6.1300 0.3093
-12 -15 4 9.1513 -0.0874
-12 -15 5 -5.0906 0.0464
-12 -15 6 0.1205 0.0711
-12 -15 7 1.9136 0.0639
-12 -15 8 -1.5265 0.0624
-12 -15 9 1.2729 -0.0978
-12 -15 10 -1.9194 0.0182
-12 -15 11 3.9696 -0.0404
-12 -14 1 -4.1950 0.4820
-12 -14 2 0.5576 0.2785
-12 -14 3 2.3853 0.0082
-12 -14 4 -3.0832 0.2098
-12 -14 5 1.1898 -0.2691
-12 -14 6 2.3328 -0.0835
-12 -14 7 -0.2454 0.0985
-12 -14 8 -2.3518 -0.0877
-12 -14 9 -1.0879 -0.0673
-12 -14 10 1.2855 0.0122
-12 -14 11 -1.2027 0.1732
-12 -14 12 3.3271 -0.1226
-12 -13 1 2.0081 -0.4015
-12 -13 2 -2.1469 -0.4725
-12 -13 3 0.3476 0.0135
-12 -13 4 -0.2824 -0.1141
-12 -13 5 -1.9097 0.1019
-12 -13 6 1.1760 -0.0056
-12 -13 7 0.4904 0.0908
-12 -13 8 1.4299 0.1258
-12 -13 9 1.2402 -0.0913
-12 -13 10 -3.4384 0.0351
-12 -13 11 0.7729 -0.0083
-12 -13 12 0.8347 -0.1235
-12 -13 13 0.6824 0.0501
-12 -12 1 1.5382 -0.0505
-12 -12 2 0.8128 0.2346
-12 -12 3 -4.3755 0.2661
-12 -12 4 5.6768 0.2569
-12 -12 5 -3.4171 -0.2222
-12 -12 6 -0.9401 -0.0417
-12 -12 7 4.7830 0.0372
-12 -12 8 -5.1297 -0.1093
-12 -12 9 0.7288 -0.0332
-12 -12 10 1.1599 -0.0344
-12 -12 11 -2.5968 0.0979
-12 -12 12 3.8853 -0.0220
-12 -12 13 0.5274 -0.0131
-12 -12 14 -2.5557 0.1816
-12 -12 15 0.0305 -0.1284
-12 -11 1 -3.0759 0.3422
-12 -11 2 -2.7038 -0.3018
-12 -11 3 7.1196 -0.2993
-12 -11 4 -5.9148 -0.0758
-12 -11 5 0.1248 0.0173
-12 -11 6 1.8443 -0.1031
-12 -11 7 -1.7926 0.1416
-12 -11 8 2.7953 0.1034
-12 -11 9 -0.8833 -0.0037
-12 -11 10 2.0429 0.0110
-12 -11 11 -2.3626 0.0420
-12 -11 12 -4.8238 -0.1023
-12 -11 13 6.6213 -0.0130
-12 -11 14 0.1348 0.0550
-12 -11 15 -3.7759 -0.1830
-12 -11 16 2.9642 0.0990
-12 -10 1 5.4880 -0.6931
-12 -10 2 3.0840 -0.0962
-12 -10 3 -7.4652 0.4308
-12 -10 4 6.3310 0.1950
-12 -10 5 -2.3790 0.0269
-12 -10 6 -2.3113 -0.0218
-12 -10 7 3.9137 -0.0223
-12 -10 8 -2.4189 -0.0649
-12 -10 9 -0.3734 -0.1074
-12 -10 10 -0.4497 0.0556
-12 -10 11 1.9219 -0.0602
-12 -10 12 0.0655 0.0323
-12 -10 13 -1.8343 0.0194
-12 -10 14 2.0028 0.1411
-12 -10 15 -0.0722 -0.0369
-12 -10 16 -2.8890 -0.1693
-12 -10 17 4.0170 0.1249
-12 -9 1 -5.0677 0.9516
-12 -9 2 -1.1611 0.0715
-12 -9 3 4.3682 -0.3862
-12 -9 4 -1.6018 0.0618
-12 -9 5 -0.7573 -0.2327
-12 -9 6 -0.0525 -0.1382
-12 -9 7 1.3118 0.1759
-12 -9 8 -0.6792 0.0199
-12 -9 9 -0.9292 0.0133
-12 -9 10 3.6966 0.0422
-12 -9 11 -2.0847 0.1116
-12 -9 12 -3.7748 -0.0967
-12 -9 13 3.8646 -0.0488
-12 -9 14 0.6538 0.0471
-12 -9 15 -4.0471 -0.0554
-12 -9 16 5.5659 -0.0567
-12 -9 17 -4.8799 0.0490
-12 -9 18 1.3004 0.0944
-12 -8 1 0.2202 -1.0035
-12 -8 2 4.3994 -0.5749
-12 -8 3 -1.4454 0.3878
-12 -8 4 -2.5023 0.0629
-12 -8 5 3.6519 0.2425
-12 -8 6 -3.4393 -0.0074
-12 -8 7 -0.8076 0.0225
-12 -8 8 3.8015 0.0292
-12 -8 9 -1.2128 -0.1629
-12 -8 10 -2.9750 0.0195
-12 -8 11 3.4893 -0.1061
-12 -8 12 -0.5156 0.0587
-12 -8 13 -3.5035 0.0424
-12 -8 14 4.6437 -0.0004
-12 -8 15 0.8737 0.0286
-12 -8 16 -6.3479 0.0352
-12 -8 17 7.6542 -0.0862
-12 -8 18 -3.8781 -0.1057
-12 -7 1 -2.9579 1.1553
-12 -7 2 -4.8317 0.3273
-12 -7 3 5.2856 -0.3040
-12 -7 4 -1.4067 0.3194
-12 -7 5 -0.7970 -0.3188
-12 -7 6 3.9282 -0.2237
-12 -7 7 -2.9305 0.0525
-12 -7 8 -0.2861 0.0259
-12 -7 9 -0.5068 0.0147
-12 -7 10 2.4525 0.0582
-12 -7 11 0.0481 0.0794
-12 -7 12 -1.8135 -0.0417
-12 -7 13 0.1168 0.0275
-12 -7 14 -1.2274 0.0153
-12 -7 15 0.5122 -0.0198
-12 -7 16 1.8106 -0.1155
-12 -7 17 -3.4887 0.0557
-12 -7 18 5.2810 -0.0527
-12 -7 19 -1.5336 -0.0777
-12 -6 1 5.2228 -0.5143
-12 -6 2 -0.1617 -0.5978
-12 -6 3 0.1471 -0.1016
-12 -6 4 -0.2402 -0.1410
-12 -6 5 -2.7003 0.3923
-12 -6 6 1.1379 0.0136
-12 -6 7 0.2761 0.0620
-12 -6 8 -1.8737 0.1054
-12 -6 9 4.8941 -0.1084
-12 -6 10 -3.6495 -0.0204
-12 -6 11 -1.6563 -0.0954
-12 -6 12 4.6313 -0.0463
-12 -6 13 -1.5539 0.0192
-12 -6 14 -2.2168 0.0343
-12 -6 15 2.9521 0.0415
-12 -6 16 0.7432 0.0639
-12 -6 17 -2.6995 -0.0629
-12 -6 18 -1.8154 -0.0034
-12 -6 19 3.7260 0.0718
-12 -6 20 -2.1252 -0.0868
-12 -5 1 0.0377 0.3480
-12 -5 2 -4.1974 0.4526
-12 -5 3 2.0107 0.1014
-12 -5 4 3.0188 0.3138
-12 -5 5 -2.9323 -0.2350
-12 -5 6 2.1468 -0.1132
-12 -5 7 0.2560 -0.0853
-12 -5 8 -1.2880 -0.0883
-12 -5 9 -2.3619 0.0130
-12 -5 10 3.9704 0.0971
-12 -5 11 -0.6202 0.0625
-12 -5 12 -2.2867 -0.0113
-12 -5 13 2.6585 0.0209
-12 -5 14 -2.3356 0.0035
-12 -5 15 -1.9950 0.0258
-12 -5 16 2.3280 -0.0776
-12 -5 17 2.0370 0.0131
-12 -5 18 -0.2105 -0.1231
-12 -5 19 -0.9762 -0.0147
-12 -5 20 2.0985 0.2088
-12 -4 1 6.7286 0.3362
-12 -4 2 2.4545 -0.3549
-12 -4 3 -6.4818 -0.4744
-12 -4 4 5.1529 -0.1878
-12 -4 5 -1.2170 0.1936
-12 -4 6 -5.4702 -0.0414
-12 -4 7 6.2886 0.1699
-12 -4 8 -2.4128 0.1240
-12 -4 9 -0.8473 -0.0298
-12 -4 10 3.0897 -0.0260
-12 -4 11 -2.6610 -0.0591
-12 -4 12 -0.6572 -0.0495
-12 -4 13 5.2156 -0.0249
-12 -4 14 -2.1520 -0.0340
-12 -4 15 -2.8576 0.0563
-12 -4 16 1.0388 0.0703
-12 -4 17 0.4827 -0.0067
-12 -4 18 -1.6606 0.1023
-12 -4 19 0.6370 -0.1450
-12 -4 20 1.0353 -0.1248
-12 -4 21 1.5280 0.2009
-12 -3 1 -4.4799 -0.5368
-12 -3 2 6.8348 0.1135
-12 -3 3 -4.2420 0.4020
-12 -3 4 -0.1513 0.2015
-12 -3 5 5.4544 0.0665
-12 -3 6 -2.0327 -0.0335
-12 -3 7 -4.5389 -0.1152
-12 -3 8 4.6878 -0.1120
-12 -3 9 -1.3823 -0.0994
-12 -3 10 -2.1145 0.1216
-12 -3 11 3.1392 -0.0061
-12 -3 12 -2.3116 0.0140
-12 -3 13 -1.2700 0.0458
-12 -3 14 3.5981 0.0296
-12 -3 15 -1.1053 -0.0282
-12 -3 16 -0.7205 -0.0337
-12 -3 17 -0.3916 0.0154
-12 -3 18 2.6808 -0.0229
-12 -3 19 -1.8878 0.0673
-12 -3 20 0.7488 -0.1379
-12 -3 21 -1.4772 -0.0386
-12 -2 1 -7.8155 1.0660
-12 -2 2 5.0071 0.1922
-12 -2 3 -0.4920 -0.6254
-12 -2 4 -4.5953 -0.0887
-12 -2 5 5.7849 -0.1108
-12 -2 6 -3.4214 -0.1112
-12 -2 7 1.8063 0.1326
-12 -2 8 -0.2445 0.1239
-12 -2 9 -1.9186 0.0387
-12 -2 10 2.3032 0.0160
-12 -2 11 -0.0430 0.0271
-12 -2 12 -0.8112 -0.0598
-12 -2 13 1.0702 -0.0389
-12 -2 14 -0.1479 -0.0402
-12 -2 15 0.2510 0.0192
-12 -2 16 -2.4874 -0.0438
-12 -2 17 -0.7985 0.0406
-12 -2 18 2.6951 0.0703
-12 -2 19 -0.0888 0.0510
-12 -2 20 -1.3939 -0.0773
-12 -2 21 3.6625 -0.1340
-12 -1 1 1.1350 -1.0531
-12 -1 2 -6.2806 -0.3264
-12 -1 3 8.2448 0.3453
-12 -1 4 -4.4741 0.0530
-12 -1 5 -2.6116 0.3495
-12 -1 6 8.8465 0.0218
-12 -1 7 -7.4488 -0.0685
-12 -1 8 1.1124 -0.0140
-12 -1 9 2.7013 -0.1531
-12 -1 10 -3.9938 -0.0072
-12 -1 11 1.4705 -0.0537
-12 -1 12 -0.0523 0.0376
-12 -1 13 0.2825 0.0594
-12 -1 14 -1.0905 -0.0006
-12 -1 15 2.8130 0.0713
-12 -1 16 2.4794 -0.0158
-12 -1 17 -5.0282 -0.0577
-12 -1 18 -0.4452 -0.0088
-12 -1 19 1.4106 0.0657
-12 -1 20 -0.1742 0.0339
-12 -1 21 -0.2144 -0.2327
-12 0 1 1.6773 1.1622
-12 0 2 2.0004 0.6337
-12 0 3 -7.2306 -0.4837
-12 0 4 6.2753 0.0982
-12 0 5 -1.0233 -0.2365
-12 0 6 -5.9291 -0.1903
-12 0 7 7.6128 0.0066
-12 0 8 -1.6238 0.0175
-12 0 9 -0.7253 0.1162
-12 0 10 0.6436 0.0847
-12 0 11 -0.7004 0.0494
-12 0 12 1.3267 -0.0316
-12 0 13 -3.4113 -0.0061
-12 0 14 2.8446 -0.0435
-12 0 15 -2.0642 -0.0453
-12 0 16 0.6032 -0.0540
-12 0 17 1.0752 0.0224
-12 0 18 -0.1300 0.0180
-12 0 19 0.3196 0.0420
-12 0 20 -1.2091 0.1203
-12 0 21 1.8031 -0.0824
-12 1 1 1.4747 -0.8486
-12 1 2 -2.4272 -0.4021
-12 1 3 3.2257 -0.0266
-12 1 4 -3.2044 -0.2567
-12 1 5 1.4358 0.5166
-12 1 6 2.8379 0.0892
-12 1 7 -4.4855 0.0177
-12 1 8 0.8785 0.0597
-12 1 9 -0.0620 -0.1359
-12 1 10 0.7279 -0.0390
-12 1 11 -0.9917 -0.0917
-12 1 12 -0.2005 -0.0313
-12 1 13 3.7111 0.0458
-12 1 14 -3.8018 0.0305
-12 1 15 1.6620 0.0565
-12 1 16 1.1224 0.0567
-12 1 17 -1.5727 -0.0588
-12 1 18 -0.3765 0.0157
-12 1 19 -0.3656 -0.0964
-12 1 20 -1.1290 0.0604
-12 1 21 1.8372 0.1004
-12 2 1 2.9136 0.3690
-12 2 2 2.3470 0.6867
-12 2 3 -4.5950 0.0810
-12 2 4 2.1839 0.1351
-12 2 5 -0.0422 -0.2528
-12 2 6 -3.5206 -0.1046
-12 2 7 3.2565 -0.0941
-12 2 8 0.2531 -0.0918
-12 2 9 2.7419 0.0603
-12 2 10 -2.1680 0.0611
-12 2 11 -1.2533 0.1094
-12 2 12 1.3209 0.0395
-12 2 13 -2.9781 -0.0032
-12 2 14 0.1472 -0.0278
-12 2 15 1.6422 -0.0305
-12 2 16 1.3215 -0.0835
-12 2 17 -1.0730 -0.0319
-12 2 18 0.2206 0.0393
-12 2 19 2.3069 0.1187
-12 2 20 -2.9377 -0.1461
-12 2 21 -0.8421 0.0677
-12 3 1 1.5197 -0.0072
-12 3 2 2.7430 -0.3556
-12 3 3 -0.9907 -0.3552
-12 3 4 -1.1458 -0.2895
-12 3 5 3.2348 0.2944
-12 3 6 -0.4445 0.0058
-12 3 7 -4.2668 0.1868
-12 3 8 2.7770 0.1035
-12 3 9 -4.1027 -0.0102
-12 3 10 3.1235 -0.0724
-12 3 11 1.8405 -0.1311
-12 3 12 -1.2243 0.0067
-12 3 13 2.0360 -0.0593
-12 3 14 -0.5380 0.0265
-12 3 15 -2.7304 0.0684
-12 3 16 -0.6641 0.0676
-12 3 17 0.9749 -0.0865
-12 3 18 1.9106 0.0532
-12 3 19 -1.4303 0.0352
-12 3 20 0.1693 -0.0606
-12 3 21 0.0985 -0.0293
-12 4 1 -5.6188 -0.4356
-12 4 2 1.9253 0.3147
-12 4 3 2.5693 0.4218
-12 4 4 -2.5069 0.1410
-12 4 5 -1.2549 -0.0181
-12 4 6 3.5819 -0.0484
-12 4 7 -0.4525 -0.1455
-12 4 8 -4.8660 -0.1105
-12 4 9 9.1547 -0.0744
-12 4 10 -4.1534 0.1030
-12 4 11 -3.5401 0.0015
-12 4 12 1.3001 0.0968
-12 4 13 1.1013 0.0311
-12 4 14 -0.9208 0.0282
-12 4 15 -0.6339 -0.0141
-12 4 16 4.8756 -0.0607
-12 4 17 -2.8604 -0.0216
-12 4 18 -3.5853 -0.1746
-12 4 19 5.5239 0.2113
-12 4 20 -1.1826 0.0219
-12 4 21 -2.8212 -0.1749
-12 5 1 0.1288 0.6785
-12 5 2 -0.1078 0.0771
-12 5 3 0.5606 -0.5065
-12 5 4 0.1823 -0.1777
-12 5 5 -0.0200 -0.0457
-12 5 6 -0.9887 -0.0848
-12 5 7 1.8868 0.2078
-12 5 8 -1.4571 0.1433
-12 5 9 -6.1816 0.0452
-12 5 10 8.7208 -0.0279
-12 5 11 -1.5599 -0.0289
-12 5 12 -0.6725 -0.0866
-12 5 13 0.4949 -0.0566
-12 5 14 0.8674 -0.0355
-12 5 15 -1.3161 0.1283
-12 5 16 -3.5662 -0.0577
-12 5 17 3.4880 0.0006
-12 5 18 -0.9444 0.1108
-12 5 19 -0.1420 -0.1059
-12 5 20 2.9631 0.0902
-12 6 1 -3.0761 -0.8833
-12 6 2 -1.8898 -0.1635
-12 6 3 -0.1279 0.4090
-12 6 4 3.8796 0.0634
-12 6 5 -1.0577 0.2405
-12 6 6 -1.7201 0.0163
-12 6 7 2.6362 -0.1167
-12 6 8 -0.4492 -0.0804
-12 6 9 -0.9466 -0.0937
-12 6 10 -0.7952 0.0266
-12 6 11 1.5548 -0.0739
-12 6 12 -3.2202 0.1319
-12 6 13 2.6036 -0.0289
-12 6 14 -0.4166 0.0381
-12 6 15 -0.4976 0.0555
-12 6 16 3.7281 0.1502
-12 6 17 -2.6589 -0.2396
-12 6 18 -1.2900 -0.1668
-12 6 19 -0.6678 0.2221
-12 7 1 -0.7397 0.8037
-12 7 2 -1.1419 0.4369
-12 7 3 2.8256 -0.3240
-12 7 4 -5.5918 -0.0354
-12 7 5 3.1367 -0.2540
-12 7 6 0.8552 -0.1128
-12 7 7 -2.1237 0.1011
-12 7 8 2.5837 0.0213
-12 7 9 -1.7600 0.1548
-12 7 10 -1.0015 0.0094
-12 7 11 2.0210 0.0188
-12 7 12 0.5940 -0.0046
-12 7 13 -1.9925 -0.0855
-12 7 14 1.9560 -0.0884
-12 7 15 -1.7840 0.0665
-12 7 16 -0.8014 -0.0933
-12 7 17 3.2042 0.2464
-12 7 18 -2.8195 -0.1721
-12 7 19 0.5364 -0.0445
-12 8 1 2.7406 -0.7392
-12 8 2 -2.0220 -0.3399
-12 8 3 -2.7784 0.1395
-12 8 4 3.8282 -0.1171
-12 8 5 0.7610 0.3097
-12 8 6 -1.8204 0.0815
-12 8 7 -0.9435 0.0137
-12 8 8 1.0058 0.0107
-12 8 9 0.0459 -0.1512
-12 8 10 1.9786 0.0306
-12 8 11 -3.6616 -0.1155
-12 8 12 0.4196 0.0542
-12 8 13 2.5477 -0.0349
-12 8 14 -1.2170 0.0163
-12 8 15 -1.2009 0.1068
-12 8 16 1.1779 0.1123
-12 8 17 2.0520 -0.1397
-12 8 18 -2.2265 0.0722
-12 9 1 1.0007 0.3467
-12 9 2 -0.9773 0.4524
-12 9 3 1.5172 0.0669
-12 9 4 -2.4585 0.1321
-12 9 5 -1.7058 -0.3154
-12 9 6 5.6750 -0.1044
-12 9 7 -2.3101 -0.0097
-12 9 8 -0.6644 -0.0981
-12 9 9 0.2783 0.1389
-12 9 10 -0.0827 0.0390
-12 9 11 0.9923 0.0769
-12 9 12 -3.4095 0.0735
-12 9 13 3.8813 -0.0803
-12 9 14 -1.3266 -0.0855
-12 9 15 -0.0814 -0.0330
-12 9 16 -0.6065 -0.0496
-12 10 1 -1.0198 -0.2324
-12 10 2 2.0755 -0.2841
-12 10 3 -2.3688 -0.1673
-12 10 4 0.4347 -0.1027
-12 10 5 0.3726 0.1380
-12 10 6 -0.8990 0.0503
-12 10 7 0.5301 0.1309
-12 10 8 -1.7571 0.0617
-12 10 9 1.5254 -0.0005
-12 10 10 1.5069 -0.0969
-12 10 11 0.7328 -0.1316
-12 10 12 -3.2309 0.0897
-12 10 13 -0.4224 -0.0299
-12 10 14 3.8694 -0.1142
-12 10 15 -3.6977 0.1517
-12 11 1 0.6563 -0.1041
-12 11 2 0.0259 0.2298
-12 11 3 0.0117 0.2691
-12 11 4 -0.0268 0.1513
-12 11 5 -0.1707 -0.0755
-12 11 6 0.8582 -0.0685
-12 11 7 0.9980 -0.1406
-12 11 8 0.0727 -0.2094
-12 11 9 -3.1528 0.1694
-12 11 10 0.2495 0.0900
-12 11 11 2.6873 -0.1007
-12 11 12 -1.2241 0.2029
-12 12 1 -2.4347 0.0827
-12 12 2 3.2978 -0.0950
-12 12 3 -1.6012 -0.2684
-12 12 4 -1.5956 -0.0271
-12 12 5 0.9344 -0.0697
-12 12 6 -0.1618 0.0416
-12 12 7 -0.5090 0.2435
-12 12 8 -0.3444 -0.0920
-12 12 9 2.2930 0.0050
-11 -20 1 -0.1593 0.3872
-11 -19 1 -2.8491 -0.3516
-11 -19 2 0.6401 -0.2149
-11 -19 3 -0.5856 -0.0619
-11 -19 4 1.6003 -0.0084
-11 -18 1 -5.0845 0.4366
-11 -18 2 2.0631 0.0645
-11 -18 3 -0.7782 -0.0413
-11 -18 4 -1.1732 0.2701
-11 -18 5 2.6141 -0.0327
-11 -18 6 -1.4164 -0.1150
-11 -17 1 1.1933 -0.0356
-11 -17 2 -3.7727 -0.2905
-11 -17 3 2.0073 -0.1980
-11 -17 4 -2.8053 -0.0952
-11 -17 5 3.0850 0.1502
-11 -17 6 1.4410 -0.0537
-11 -17 7 -1.6585 -0.0352
-11 -17 8 -2.8513 0.1222
-11 -16 1 0.6450 -0.0072
-11 -16 2 -0.2274 0.0751
-11 -16 3 -2.6249 0.1593
-11 -16 4 1.5114 0.2055
-11 -16 5 -2.5196 -0.0377
-11 -16 6 2.7408 0.0135
-11 -16 7 -0.1644 -0.0694
-11 -16 8 -0.7381 -0.0509
-11 -16 9 0.6804 0.0155
-11 -16 10 1.8623 -0.0141
-11 -15 1 -0.1549 0.6125
-11 -15 2 4.8653 -0.2090
-11 -15 3 -0.1890 -0.3843
-11 -15 4 -5.8068 0.0234
-11 -15 5 3.8665 0.0036
-11 -15 6 0.0937 -0.1081
-11 -15 7 -1.0304 0.0303
-11 -15 8 -0.7545 0.0658
-11 -15 9 0.0466 0.0838
-11 -15 10 1.5762 -0.0170
-11 -15 11 -2.3166 0.0407
-11 -15 12 0.8340 -0.0297
-11 -14 1 -0.6172 -0.4616
-11 -14 2 -2.6587 -0.1759
-11 -14 3 3.4953 0.2047
-11 -14 4 -0.7910 0.1802
-11 -14 5 -1.8210 0.1431
-11 -14 6 -1.2102 -0.0290
-11 -14 7 3.6274 -0.0645
-11 -14 8 0.7637 0.0197
-11 -14 9 -2.3136 -0.0483
-11 -14 10 0.6822 -0.0236
-11 -14 11 1.4896 -0.0880
-11 -14 12 -3.4394 0.0871
-11 -14 13 0.3701 -0.0552
-11 -13 1 5.0343 1.0862
-11 -13 2 -0.7048 0.2321
-11 -13 3 -1.7324 -0.5269
-11 -13 4 3.4631 0.1121
-11 -13 5 -0.4593 -0.0808
-11 -13 6 -2.9023 -0.1497
-11 -13 7 -1.9760 -0.0091
-11 -13 8 2.9661 0.0473
-11 -13 9 -1.5279 0.0715
-11 -13 10 2.6470 0.0112
-11 -13 11 -0.4625 0.0651
-11 -13 12 -1.7827 0.0068
-11 -13 13 1.6697 -0.0571
-11 -13 14 0.4510 -0.1042
-11 -13 15 -0.7639 0.1556
-11 -12 1 -2.8900 -0.7482
-11 -12 2 2.2279 -0.4134
-11 -12 3 2.7940 0.1293
-11 -12 4 -5.7806 -0.0132
-11 -12 5 4.5095 0.3070
-11 -12 6 1.5201 0.0383
-11 -12 7 -4.0693 -0.0697
-11 -12 8 2.3338 0.0606
-11 -12 9 0.9725 -0.0349
-11 -12 10 -3.0155 -0.0552
-11 -12 11 2.1359 -0.0748
-11 -12 12 -1.6262 0.0568
-11 -12 13 -1.2517 -0.0221
-11 -12 14 3.0878 -0.0709
-11 -12 15 -1.1834 0.1766
-11 -12 16 1.2454 -0.0136
-11 -11 1 5.8855 0.9720
-11 -11 2 -1.6490 0.4678
-11 -11 3 -4.8951 -0.3009
-11 -11 4 6.6667 0.2602
-11 -11 5 -0.7946 -0.2119
-11 -11 6 -3.4047 -0.1391
-11 -11 7 1.0462 -0.0322
-11 -11 8 -0.1288 -0.0272
-11 -11 9 -2.0675 0.0428
-11 -11 10 2.5528 0.0220
-11 -11 11 3.1235 0.0540
-11 -11 12 -0.9764 0.0636
-11 -11 13 -3.9145 -0.0140
-11 -11 14 -0.3314 -0.0832
-11 -11 15 4.4062 0.0912
-11 -11 16 -3.9062 -0.0647
-11 -11 17 3.7499 -0.0849
-11 -10 1 -2.7070 -0.3429
-11 -10 2 -2.7119 -0.4183
-11 -10 3 8.1006 -0.2418
-11 -10 4 -5.2045 -0.2018
-11 -10 5 -1.6647 0.3858
-11 -10 6 7.0415 0.0436
-11 -10 7 -4.8614 -0.0242
-11 -10 8 0.9137 0.1132
-11 -10 9 2.0663 0.0091
-11 -10 10 -4.4400 -0.0871
-11 -10 11 0.6457 -0.0281
-11 -10 12 2.2104 -0.0232
-11 -10 13 -0.4387 -0.0332
-11 -10 14 -0.1679 -0.0700
-11 -10 15 -1.0173 0.1566
-11 -10 16 2.7400 0.0497
-11 -10 17 -4.4628 -0.1439
-11 -10 18 4.0755 0.1334
-11 -9 1 9.6552 0.1980
-11 -9 2 -0.4513 0.4647
-11 -9 3 -11.7535 0.1101
-11 -9 4 10.8184 0.2752
-11 -9 5 0.2614 -0.1427
-11 -9 6 -7.4700 -0.0773
-11 -9 7 6.3280 -0.0864
-11 -9 8 -1.5892 -0.0905
-11 -9 9 -2.0418 -0.0035
-11 -9 10 1.0469 0.0175
-11 -9 11 1.4714 0.0543
-11 -9 12 1.7311 0.0537
-11 -9 13 -2.3580 0.0050
-11 -9 14 -1.8645 0.0014
-11 -9 15 2.0056 0.0246
-11 -9 16 -2.0854 -0.0161
-11 -9 17 5.1174 -0.1138
-11 -9 18 -4.1906 0.0286
-11 -9 19 0.4087 0.1176
-11 -8 1 -2.4099 0.5632
-11 -8 2 0.5476 -0.1945
-11 -8 3 0.0241 -0.5788
-11 -8 4 0.4706 -0.1807
-11 -8 5 0.2221 0.1477
-11 -8 6 1.3601 -0.0261
-11 -8 7 -2.4080 0.0901
-11 -8 8 0.8282 0.1431
-11 -8 9 0.9701 0.0375
-11 -8 10 0.1759 -0.0705
-11 -8 11 -3.4428 0.0210
-11 -8 12 1.4938 -0.0384
-11 -8 13 1.7449 -0.0933
-11 -8 14 -1.2947 -0.0335
-11 -8 15 0.8811 0.0852
-11 -8 16 0.0520 0.0066
-11 -8 17 -4.1582 0.0635
-11 -8 18 5.8518 0.0143
-11 -8 19 -0.9231 -0.2983
-11 -8 20 -0.9706 0.2628
-11 -7 1 2.2624 -0.7183
-11 -7 2 8.1593 0.1655
-11 -7 3 -10.5975 0.3201
-11 -7 4 -0.7445 0.1581
-11 -7 5 7.1514 0.1862
-11 -7 6 -6.2332 -0.0033
-11 -7 7 3.1485 -0.1716
-11 -7 8 2.4688 -0.0979
-11 -7 9 -4.0020 -0.0025
-11 -7 10 -1.1983 -0.0194
-11 -7 11 4.0175 -0.0262
-11 -7 12 -0.1548 0.0662
-11 -7 13 -0.4683 0.0218
-11 -7 14 -1.0408 0.0299
-11 -7 15 0.3044 0.0205
-11 -7 16 -0.3881 0.0025
-11 -7 17 0.1138 -0.0643
-11 -7 18 -1.3155 0.1218
-11 -7 19 0.8270 -0.0803
-11 -7 20 1.0878 -0.2204
-11 -6 1 -11.6882 1.1445
-11 -6 2 4.3327 0.4627
-11 -6 3 3.7857 -0.6874
-11 -6 4 -3.2509 -0.1627
-11 -6 5 1.3883 -0.0777
-11 -6 6 2.0032 -0.0790
-11 -6 7 -4.4749 0.0577
-11 -6 8 0.8654 0.0802
-11 -6 9 1.8929 0.1231
-11 -6 10 0.3067 -0.0123
-11 -6 11 -2.2469 0.0954
-11 -6 12 -1.1469 -0.0756
-11 -6 13 2.1835 -0.1030
-11 -6 14 1.0757 -0.0102
-11 -6 15 -2.2540 0.0022
-11 -6 16 1.4179 -0.0322
-11 -6 17 1.2803 0.0306
-11 -6 18 -1.6479 0.1036
-11 -6 19 -0.0855 -0.0773
-11 -6 20 0.7573 -0.0135
-11 -6 21 -0.9613 0.0740
-11 -5 1 -0.5960 -1.2488
-11 -5 2 -2.8537 -0.3039
-11 -5 3 5.1840 0.4461
-11 -5 4 -8.3827 -0.2011
-11 -5 5 2.0484 0.3908
-11 -5 6 2.6038 0.1809
-11 -5 7 -0.2057 -0.1108
-11 -5 8 1.1395 -0.0698
-11 -5 9 -1.6099 -0.0996
-11 -5 10 -0.6540 -0.0333
-11 -5 11 1.4236 -0.0587
-11 -5 12 -0.6266 0.0968
-11 -5 13 0.7347 -0.0413
-11 -5 14 0.3728 0.0456
-11 -5 15 0.2750 0.0490
-11 -5 16 -2.6121 0.0206
-11 -5 17 -1.3692 0.0067
-11 -5 18 3.0591 -0.0027
-11 -5 19 -1.3295 -0.0516
-11 -5 20 0.4279 -0.0784
-11 -5 21 3.4171 0.0293
-11 -4 1 2.4976 1.1144
-11 -4 2 -6.0820 0.7063
-11 -4 3 3.0675 -0.2858
-11 -4 4 6.2781 0.1118
-11 -4 5 -7.2459 -0.3980
-11 -4 6 3.3794 -0.0881
-11 -4 7 -1.1628 -0.0148
-11 -4 8 -2.1741 -0.0242
-11 -4 9 2.8626 0.1678
-11 -4 10 -2.7019 0.0149
-11 -4 11 3.1560 0.0919
-11 -4 12 -0.6903 -0.0079
-11 -4 13 -6.7003 -0.0440
-11 -4 14 8.2065 -0.0311
-11 -4 15 -0.0104 -0.0724
-11 -4 16 -2.5762 -0.0599
-11 -4 17 1.6201 0.0496
-11 -4 18 -0.7836 0.0921
-11 -4 19 -0.2355 -0.0184
-11 -4 20 -3.0376 0.0344
-11 -4 21 1.5560 0.0270
-11 -4 22 2.7865 -0.1075
-11 -3 1 0.2581 -0.8553
-11 -3 2 -2.4002 -0.4621
-11 -3 3 2.3857 0.0147
-11 -3 4 -3.6862 -0.3353
-11 -3 5 0.9363 0.3904
-11 -3 6 -1.4277 0.1991
-11 -3 7 5.5148 0.0298
-11 -3 8 -0.8848 0.0158
-11 -3 9 -4.0941 -0.0652
-11 -3 10 4.0782 -0.0801
-11 -3 11 -2.4289 -0.0734
-11 -3 12 0.3744 0.0233
-11 -3 13 2.0731 -0.0063
-11 -3 14 -4.6708 0.0187
-11 -3 15 3.0861 0.0658
-11 -3 16 0.2788 0.0268
-11 -3 17 -1.4187 -0.0518
-11 -3 18 -0.8823 0.0318
-11 -3 19 2.2667 -0.0247
-11 -3 20 0.7465 -0.0212
-11 -3 21 -1.6195 0.0620
-11 -3 22 0.8644 -0.1502
-11 -2 1 9.7197 0.1543
-11 -2 2 -7.1678 0.6695
-11 -2 3 1.2789 0.3005
-11 -2 4 5.3913 0.2241
-11 -2 5 -8.0577 -0.3524
-11 -2 6 5.4938 -0.0523
-11 -2 7 -3.6605 -0.0882
-11 -2 8 -0.2227 -0.1729
-11 -2 9 4.6491 0.0967
-11 -2 10 -5.7912 0.0584
-11 -2 11 2.8653 0.0815
-11 -2 12 2.5593 0.0426
-11 -2 13 -6.1651 -0.0416
-11 -2 14 3.3842 0.0446
-11 -2 15 2.6730 -0.0683
-11 -2 16 -2.3516 -0.0382
-11 -2 17 1.3530 0.0026
-11 -2 18 -1.1609 -0.0271
-11 -2 19 -1.9610 0.0324
-11 -2 20 0.6635 0.0072
-11 -2 21 -0.4628 0.1202
-11 -2 22 2.3480 -0.0769
-11 -1 1 -2.0314 0.1549
-11 -1 2 6.1188 -0.4173
-11 -1 3 -8.0284 -0.3521
-11 -1 4 7.1847 -0.2994
-11 -1 5 0.0168 0.1229
-11 -1 6 -10.4524 0.0881
-11 -1 7 12.4286 0.1591
-11 -1 8 -1.6994 0.1195
-11 -1 9 -6.4780 0.0183
-11 -1 10 6.7984 -0.0804
-11 -1 11 -3.2863 -0.0505
-11 -1 12 -0.8832 -0.0107
-11 -1 13 2.7732 -0.0766
-11 -1 14 -2.8103 -0.0156
-11 -1 15 -1.7547 0.0390
-11 -1 16 2.1211 0.0789
-11 -1 17 2.5145 -0.0129
-11 -1 18 -0.3571 -0.0021
-11 -1 19 -0.9289 -0.0129
-11 -1 20 -0.5441 -0.0156
-11 -1 21 -0.8908 0.0757
-11 -1 22 0.5562 -0.0302
-11 -1 23 1.3675 -0.0872
-11 0 1 -4.5951 -0.6881
-11 0 2 1.9968 0.1962
-11 0 3 3.9883 0.5513
-11 0 4 -8.6613 0.2331
-11 0 5 6.7118 -0.0355
-11 0 6 1.5084 0.0681
-11 0 7 -10.7398 -0.1977
-11 0 8 6.6823 -0.1871
-11 0 9 2.5191 -0.0121
-11 0 10 -4.4967 0.0082
-11 0 11 3.3879 0.0176
-11 0 12 -0.2262 0.1275
-11 0 13 -1.9896 0.0214
-11 0 14 0.5730 0.0130
-11 0 15 3.7233 -0.0182
-11 0 16 -5.1438 -0.0108
-11 0 17 -0.1272 0.0091
-11 0 18 3.6983 -0.1048
-11 0 19 -2.5666 0.0364
-11 0 20 0.4564 -0.0780
-11 0 21 0.3730 0.0892
-11 0 22 0.2171 0.1163
-11 0 23 -0.5075 -0.1037
-11 1 1 -1.6757 0.9410
-11 1 2 -0.9142 0.2116
-11 1 3 2.5103 -0.5538
-11 1 4 0.5527 -0.1990
-11 1 5 -1.9480 -0.2259
-11 1 6 0.4926 0.0242
-11 1 7 2.5024 0.1545
-11 1 8 -1.4209 0.0767
-11 1 9 -0.9897 0.1569
-11 1 10 -0.2572 -0.0345
-11 1 11 0.6274 0.0290
-11 1 12 0.9879 -0.0759
-11 1 13 -1.7213 -0.0892
-11 1 14 -0.0000 -0.0331
-11 1 15 -0.0465 -0.0146
-11 1 16 1.4061 0.0117
-11 1 17 -0.9812 0.0983
-11 1 18 0.5609 0.0112
-11 1 19 2.8467 0.0031
-11 1 20 -2.6596 0.0082
-11 1 21 -3.1158 -0.1360
-11 1 22 1.9393 0.1360
-11 1 23 2.0029 0.0341
-11 2 1 -1.2257 -1.3108
-11 2 2 -2.5948 -0.3419
-11 2 3 4.5409 0.6295
-11 2 4 -1.4696 0.0276
-11 2 5 -2.4401 0.1815
-11 2 6 4.9407 0.2046
-11 2 7 -4.6538 -0.1031
-11 2 8 -2.0932 -0.1482
-11 2 9 3.3494 -0.0962
-11 2 10 2.1294 -0.0585
-11 2 11 -2.7148 -0.0625
-11 2 12 1.1543 0.1337
-11 2 13 2.4450 0.0406
-11 2 14 -3.4157 0.0531
-11 2 15 -0.9836 -0.0085
-11 2 16 2.1866 0.0249
-11 2 17 -0.9182 -0.0213
-11 2 18 -1.9765 -0.0753
-11 2 19 1.0301 -0.0158
-11 2 20 4.3302 0.0695
-11 2 21 -2.2175 -0.0853
-11 2 22 -1.7059 -0.0660
-11 2 23 1.1462 0.1876
-11 3 1 -2.4398 1.0540
-11 3 2 -3.5624 0.5257
-11 3 3 2.5863 -0.3252
-11 3 4 0.2944 0.1456
-11 3 5 -1.0359 -0.5199
-11 3 6 0.7140 -0.0735
-11 3 7 2.7369 0.0645
-11 3 8 -1.1763 -0.0286
-11 3 9 -0.4167 0.2159
-11 3 10 -3.4541 0.0313
-11 3 11 1.3705 0.0947
-11 3 12 0.4588 -0.0619
-11 3 13 0.9282 -0.0544
-11 3 14 0.2558 -0.0799
-11 3 15 0.1622 -0.0152
-11 3 16 0.0941 -0.0513
-11 3 17 -0.3720 0.0828
-11 3 18 -0.6273 0.0422
-11 3 19 -0.4728 -0.0564
-11 3 20 0.9262 0.0890
-11 3 21 0.4877 0.0367
-11 3 22 -2.0955 -0.1690
-11 3 23 1.2406 0.1115
-11 4 1 5.0071 -0.9457
-11 4 2 -2.3443 -0.5881
-11 4 3 -2.7504 0.1461
-11 4 4 3.5828 -0.1065
-11 4 5 -1.6082 0.3389
-11 4 6 0.2269 0.1713
-11 4 7 -0.8088 0.0495
-11 4 8 -0.3647 -0.0452
-11 4 9 -0.3564 -0.0675
-11 4 10 3.6373 -0.1404
-11 4 11 -1.1807 -0.0750
-11 4 12 -0.8596 0.0554
-11 4 13 -0.7754 0.0079
-11 4 14 1.7590 0.0593
-11 4 15 -1.4463 0.0100
-11 4 16 -3.0307 0.1139
-11 4 17 5.0294 -0.0854
-11 4 18 -0.1984 0.0275
-11 4 19 -3.7601 -0.0225
-11 4 20 1.5332 -0.1271
-11 4 21 2.9850 0.1110
-11 4 22 -1.4505 -0.0077
-11 5 1 -2.0934 0.3964
-11 5 2 0.8139 0.5692
-11 5 3 0.7633 0.1414
-11 5 4 -0.9745 0.2240
-11 5 5 -0.9433 -0.3931
-11 5 6 0.5406 -0.0918
-11 5 7 4.0743 -0.0884
-11 5 8 -2.6610 -0.1280
-11 5 9 -0.6253 0.1501
-11 5 10 -0.6405 0.0625
-11 5 11 -0.8614 0.1113
-11 5 12 -0.7328 0.0589
-11 5 13 4.1491 -0.0642
-11 5 14 -2.0969 -0.0322
-11 5 15 -0.1451 -0.0830
-11 5 16 3.9800 -0.0438
-11 5 17 -4.8923 0.0715
-11 5 18 0.6752 -0.0894
-11 5 19 0.2937 0.0900
-11 5 20 -0.2644 0.0749
-11 5 21 -0.1141 -0.1168
-11 5 22 1.1904 0.1339
-11 6 1 3.7697 -0.0261
-11 6 2 -1.3092 -0.4934
-11 6 3 -1.9318 -0.2944
-11 6 4 -1.2363 -0.1744
-11 6 5 3.1311 0.1820
-11 6 6 -1.1073 0.1374
-11 6 7 -4.0532 0.1417
-11 6 8 5.4491 0.0729
-11 6 9 -0.2368 -0.0116
-11 6 10 -2.9826 -0.1418
-11 6 11 3.9137 -0.0500
-11 6 12 -1.7299 -0.0475
-11 6 13 -2.7616 0.0429
-11 6 14 3.3590 -0.0223
-11 6 15 -1.9803 -0.0205
-11 6 16 -2.2315 0.1041
-11 6 17 4.7001 0.0731
-11 6 18 0.2059 0.0336
-11 6 19 -1.5756 -0.1562
-11 6 20 -2.0384 0.0332
-11 6 21 1.2820 0.0136
-11 7 1 2.4173 -0.3828
-11 7 2 1.0887 0.2355
-11 7 3 -0.4116 0.4351
-11 7 4 2.7763 0.2199
-11 7 5 -4.8982 -0.1376
-11 7 6 1.8432 0.0176
-11 7 7 2.3090 -0.1724
-11 7 8 -4.2450 -0.1791
-11 7 9 3.3338 0.0387
-11 7 10 0.6228 0.0461
-11 7 11 -4.2262 0.0444
-11 7 12 2.3367 0.0970
-11 7 13 0.4636 0.0280
-11 7 14 0.4554 0.0765
-11 7 15 -0.4849 -0.1656
-11 7 16 -0.0680 -0.0362
-11 7 17 -0.5503 -0.0517
-11 7 18 0.2975 0.0826
-11 7 19 0.9552 0.0213
-11 7 20 -0.5588 -0.0913
-11 7 21 -1.7588 0.1069
-11 8 1 0.2222 0.6235
-11 8 2 1.9566 -0.0441
-11 8 3 -2.0287 -0.4365
-11 8 4 -0.9848 -0.1419
-11 8 5 0.9378 -0.1038
-11 8 6 0.7958 0.0364
-11 8 7 0.5376 0.1555
-11 8 8 -2.8109 0.0954
-11 8 9 1.7251 0.1157
-11 8 10 -0.1169 -0.1375
-11 8 11 2.1935 0.0442
-11 8 12 -2.1033 -0.0841
-11 8 13 -2.0207 -0.0569
-11 8 14 2.6402 0.0201
-11 8 15 1.3360 -0.0169
-11 8 16 -4.3329 -0.0165
-11 8 17 1.2007 0.0938
-11 8 18 3.2360 0.0045
-11 8 19 -2.3657 0.1456
-11 8 20 1.1604 -0.1516
-11 9 1 -1.1973 -0.7242
-11 9 2 3.1021 -0.2848
-11 9 3 -0.0392 0.4480
-11 9 4 -0.3731 0.1214
-11 9 5 1.2347 0.1132
-11 9 6 -6.0443 0.1165
-11 9 7 5.3903 -0.1123
-11 9 8 1.6947 -0.1318
-11 9 9 -5.5863 -0.1010
-11 9 10 3.5035 -0.0107
-11 9 11 0.6219 0.0039
-11 9 12 -0.6780 0.0668
-11 9 13 -3.1041 0.0471
-11 9 14 3.5066 0.1440
-11 9 15 -0.5453 -0.0570
-11 9 16 -0.2157 -0.0644
-11 9 17 -0.3729 -0.1287
-11 9 18 -1.0387 0.0890
-11 9 19 2.4052 -0.0391
-11 10 1 1.4303 0.8157
-11 10 2 -2.0363 0.2725
-11 10 3 1.2478 -0.2958
-11 10 4 2.2638 0.0350
-11 10 5 -2.1391 -0.2899
-11 10 6 0.4020 -0.1111
-11 10 7 -0.5943 0.0833
-11 10 8 0.7960 0.0922
-11 10 9 -0.0743 0.1227
-11 10 10 -3.3796 -0.0244
-11 10 11 2.2659 0.0652
-11 10 12 5.0990 -0.0429
-11 10 13 -4.7516 -0.1037
-11 10 14 -3.3030 0.0154
-11 10 15 7.0015 -0.0246
-11 10 16 -3.1666 -0.0231
-11 10 17 -2.2229 0.0550
-11 11 1 -3.1721 -0.5645
-11 11 2 1.8109 -0.4600
-11 11 3 0.3577 0.1209
-11 11 4 -2.7571 0.0038
-11 11 5 3.7072 0.2263
-11 11 6 -2.6971 0.1908
-11 11 7 -0.8906 -0.0358
-11 11 8 3.8509 -0.0064
-11 11 9 -0.4635 -0.1430
-11 11 10 -1.0105 -0.1041
-11 11 11 -2.2563 0.0062
-11 11 12 1.9465 -0.0370
-11 11 13 0.7993 0.1031
-11 11 14 -2.0210 0.0747
-11 11 15 0.9374 0.0348
-11 11 16 0.9815 0.0404
-11 12 1 3.8904 0.5218
-11 12 2 -4.5618 0.3471
-11 12 3 2.5448 -0.0144
-11 12 4 3.1865 0.0731
-11 12 5 -3.5935 -0.2611
-11 12 6 1.3922 -0.1177
-11 12 7 -1.5974 -0.0749
-11 12 8 0.0126 0.0728
-11 12 9 0.8761 0.1330
-11 12 10 -0.9053 -0.0572
-11 12 11 0.1665 0.1265
-11 12 12 0.8420 0.0271
-11 12 13 1.6270 -0.1346
-11 13 1 -1.4572 -0.2650
-11 13 2 1.2713 -0.3679
-11 13 3 -3.4748 -0.0049
-11 13 4 2.7496 -0.0805
-11 13 5 -0.2513 0.0924
-11 13 6 -0.7250 0.1948
-11 13 7 1.4890 0.0142
-11 13 8 -1.3159 0.0523
-11 13 9 1.2157 0.0162
-11 13 10 0.8934 -0.1791
-10 -20 1 -1.9922 -0.1315
-10 -20 2 -0.8657 0.1474
-10 -19 1 2.1117 0.3810
-10 -19 2 -1.7883 0.0326
-10 -19 3 -0.5364 -0.0420
-10 -19 4 -0.9868 -0.1327
-10 -19 5 -0.2320 -0.0439
-10 -18 1 3.5013 -0.5030
-10 -18 2 -0.7991 -0.1173
-10 -18 3 0.3977 0.1356
-10 -18 4 0.1271 -0.0138
-10 -18 5 -0.8111 0.0758
-10 -18 6 1.1040 0.0787
-10 -18 7 0.4203 0.0003
-10 -17 1 -0.4359 0.7641
-10 -17 2 3.2009 0.3195
-10 -17 3 -1.5821 -0.2776
-10 -17 4 0.5063 0.0859
-10 -17 5 -4.2745 -0.0956
-10 -17 6 2.2298 -0.1287
-10 -17 7 3.8810 0.0323
-10 -17 8 -0.0908 0.0095
-10 -17 9 -6.2955 -0.0366
-10 -16 1 4.9191 -0.7031
-10 -16 2 -0.1571 -0.2557
-10 -16 3 0.9973 0.1316
-10 -16 4 1.6064 -0.2182
-10 -16 5 -0.6170 0.2429
-10 -16 6 -4.9510 0.0937
-10 -16 7 2.9934 -0.0439
-10 -16 8 2.3469 0.1031
-10 -16 9 -3.0552 -0.0515
-10 -16 10 -2.6217 -0.0964
-10 -16 11 6.4334 0.0664
-10 -15 1 -9.0288 0.5227
-10 -15 2 1.9456 0.4880
-10 -15 3 2.2887 -0.0581
-10 -15 4 1.9516 0.1200
-10 -15 5 -3.9053 -0.1790
-10 -15 6 1.2122 -0.0367
-10 -15 7 2.2273 -0.0193
-10 -15 8 -2.3687 -0.0908
-10 -15 9 2.3817 0.0340
-10 -15 10 -2.3839 -0.0235
-10 -15 11 -1.2048 0.0207
-10 -15 12 2.6443 0.0918
-10 -15 13 -2.2936 0.0202
-10 -14 1 5.4509 -0.2663
-10 -14 2 -4.4607 -0.2847
-10 -14 3 0.1300 -0.1361
-10 -14 4 3.5133 -0.3058
-10 -14 5 1.1243 0.2508
-10 -14 6 -5.4647 0.0877
-10 -14 7 -0.0268 0.0049
-10 -14 8 5.1066 0.0756
-10 -14 9 -4.2777 0.0214
-10 -14 10 1.6488 -0.0255
-10 -14 11 -0.0453 -0.0534
-10 -14 12 1.3373 -0.0097
-10 -14 13 1.0542 -0.0126
-10 -14 14 -2.9480 -0.0199
-10 -13 1 -3.4247 -0.1769
-10 -13 2 3.3891 0.4751
-10 -13 3 -4.1027 0.2699
-10 -13 4 1.3757 0.0427
-10 -13 5 1.9498 -0.0758
-10 -13 6 2.7913 0.0566
-10 -13 7 -2.6187 -0.0919
-10 -13 8 -3.0831 -0.1097
-10 -13 9 5.1855 -0.0213
-10 -13 10 -5.7471 0.0089
-10 -13 11 2.1375 0.0284
-10 -13 12 1.3509 0.0397
-10 -13 13 -2.8188 0.0004
-10 -13 14 3.1772 0.1042
-10 -13 15 -0.7443 -0.0466
-10 -13 16 0.3938 -0.1599
-10 -12 1 -3.5031 0.4009
-10 -12 2 0.4093 0.0134
-10 -12 3 -0.8686 -0.3213
-10 -12 4 1.3322 -0.3770
-10 -12 5 -0.7828 0.0594
-10 -12 6 -3.9036 0.1003
-10 -12 7 6.6045 0.0368
-10 -12 8 -1.9110 0.0642
-10 -12 9 -2.5328 0.0576
-10 -12 10 5.1673 -0.0171
-10 -12 11 -4.0974 0.0142
-10 -12 12 0.3111 -0.0521
-10 -12 13 3.0967 -0.0401
-10 -12 14 -3.7996 -0.0041
-10 -12 15 1.1725 -0.0276
-10 -12 16 -1.1746 0.1034
-10 -12 17 1.7857 -0.0559
-10 -11 1 -2.3163 -0.9909
-10 -11 2 1.6760 0.0549
-10 -11 3 2.8464 0.5747
-10 -11 4 -7.3863 -0.0512
-10 -11 5 3.9541 0.0630
-10 -11 6 4.7223 0.1443
-10 -11 7 -6.3676 -0.0829
-10 -11 8 2.7528 -0.1127
-10 -11 9 0.7843 -0.0352
-10 -11 10 -5.0152 -0.0011
-10 -11 11 1.3805 -0.0836
-10 -11 12 3.3715 0.0980
-10 -11 13 -1.5211 0.0116
-10 -11 14 2.3376 0.0417
-10 -11 15 -3.9824 -0.0270
-10 -11 16 2.3042 -0.0193
-10 -11 17 -0.3712 0.1001
-10 -11 18 -0.1621 -0.1444
-10 -10 1 -3.9215 0.9780
-10 -10 2 2.7200 0.4185
-10 -10 3 -5.5106 -0.3466
-10 -10 4 5.0746 -0.1739
-10 -10 5 -0.2935 -0.2538
-10 -10 6 -6.3993 0.0431
-10 -10 7 6.2997 0.0165
-10 -10 8 -1.2376 0.0387
-10 -10 9 1.1396 0.0942
-10 -10 10 2.0315 0.0223
-10 -10 11 -3.4717 0.0466
-10 -10 12 -1.5170 -0.0598
-10 -10 13 1.8444 0.0275
-10 -10 14 -1.0481 -0.0443
-10 -10 15 3.7755 -0.0891
-10 -10 16 -4.5043 0.0311
-10 -10 17 1.5100 0.0837
-10 -10 18 1.3977 -0.0554
-10 -10 19 -1.9642 0.0250
-10 -9 1 -11.5025 -1.3661
-10 -9 2 3.3666 -0.3668
-10 -9 3 11.6462 0.5196
-10 -9 4 -18.0699 -0.2668
-10 -9 5 6.8445 0.2772
-10 -9 6 7.2178 0.2286
-10 -9 7 -10.8891 -0.0696
-10 -9 8 4.5309 -0.0477
-10 -9 9 1.3266 -0.0407
-10 -9 10 -1.9877 -0.0405
-10 -9 11 -1.2689 -0.1105
-10 -9 12 1.5739 0.0650
-10 -9 13 0.9716 -0.0017
-10 -9 14 1.7597 0.0179
-10 -9 15 -3.9088 0.0200
-10 -9 16 2.1399 0.0846
-10 -9 17 -1.9872 -0.0313
-10 -9 18 0.8639 -0.1042
-10 -9 19 2.9953 0.1163
-10 -9 20 -2.7931 -0.0023
-10 -8 1 5.6880 0.7868
-10 -8 2 -9.8944 0.6405
-10 -8 3 6.8447 -0.0235
-10 -8 4 0.0113 0.1175
-10 -8 5 -5.8994 -0.4455
-10 -8 6 6.7984 -0.0587
-10 -8 7 -1.7215 -0.0251
-10 -8 8 -4.2376 -0.0206
-10 -8 9 4.4000 0.0953
-10 -8 10 0.6572 0.0211
-10 -8 11 0.7264 0.0809
-10 -8 12 -3.0644 0.0033
-10 -8 13 -1.4929 0.0476
-10 -8 14 0.4694 -0.0532
-10 -8 15 3.7792 -0.1391
-10 -8 16 -1.5124 0.0126
-10 -8 17 0.0959 0.1292
-10 -8 18 -2.1010 -0.1304
-10 -8 19 -0.7878 0.1284
-10 -8 20 3.2678 -0.0200
-10 -8 21 -0.0783 -0.1840
-10 -7 1 -1.6295 -0.6663
-10 -7 2 -1.5746 -0.6083
-10 -7 3 6.7660 0.0403
-10 -7 4 0.4519 -0.3662
-10 -7 5 -10.4460 0.3346
-10 -7 6 6.2517 0.2125
-10 -7 7 2.4801 -0.0036
-10 -7 8 -6.3152 0.0613
-10 -7 9 5.1388 -0.0116
-10 -7 10 -1.1318 -0.0758
-10 -7 11 -4.0818 -0.0989
-10 -7 12 4.1655 0.0071
-10 -7 13 0.7580 0.0106
-10 -7 14 -1.2629 -0.0281
-10 -7 15 -1.5757 0.0344
-10 -7 16 3.3569 0.0688
-10 -7 17 -2.2296 -0.0225
-10 -7 18 0.4270 -0.0328
-10 -7 19 1.2405 0.0483
-10 -7 20 -3.8042 0.0933
-10 -7 21 1.9981 -0.1310
-10 -6 1 6.8192 -0.0612
-10 -6 2 -9.6930 0.6067
-10 -6 3 2.7892 0.4558
-10 -6 4 2.8524 0.1725
-10 -6 5 -1.3930 -0.3403
-10 -6 6 -0.1125 0.0341
-10 -6 7 1.6860 -0.1550
-10 -6 8 -0.6197 -0.1376
-10 -6 9 -3.7448 0.0628
-10 -6 10 4.6194 0.0460
-10 -6 11 0.9366 0.0219
-10 -6 12 -2.6823 0.0876
-10 -6 13 -1.0481 0.0580
-10 -6 14 0.9859 -0.0106
-10 -6 15 -0.5563 -0.1004
-10 -6 16 -0.8138 -0.0109
-10 -6 17 3.9404 0.0446
-10 -6 18 -3.1021 -0.1502
-10 -6 19 0.4199 0.1364
-10 -6 20 0.9201 0.0165
-10 -6 21 -1.1416 -0.1189
-10 -6 22 2.1110 0.0998
-10 -5 1 8.7888 0.1914
-10 -5 2 1.9902 -0.2846
-10 -5 3 -9.5658 -0.3237
-10 -5 4 15.3697 -0.3431
-10 -5 5 -9.5051 0.0176
-10 -5 6 -5.8459 0.1282
-10 -5 7 9.9514 0.1235
-10 -5 8 -5.9812 0.1508
-10 -5 9 2.4512 0.0415
-10 -5 10 1.3498 -0.1168
-10 -5 11 -4.0172 -0.0058
-10 -5 12 2.4550 -0.0608
-10 -5 13 0.0894 0.0045
-10 -5 14 0.1975 -0.0788
-10 -5 15 0.8118 0.0319
-10 -5 16 -1.0542 0.0522
-10 -5 17 0.8375 -0.0071
-10 -5 18 -0.4074 0.0531
-10 -5 19 -1.5360 -0.0075
-10 -5 20 0.4302 0.0584
-10 -5 21 -1.4224 -0.0543
-10 -5 22 1.4801 0.0415
-10 -4 1 -9.7967 -1.1018
-10 -4 2 10.5203 -0.0425
-10 -4 3 -5.7988 0.8031
-10 -4 4 -8.6304 0.1861
-10 -4 5 17.5883 -0.0294
-10 -4 6 -8.2347 0.0763
-10 -4 7 -3.7656 -0.1601
-10 -4 8 11.1833 -0.1880
-10 -4 9 -10.8946 -0.0069
-10 -4 10 2.4218 0.0167
-10 -4 11 4.2354 -0.0470
-10 -4 12 -3.5227 0.1024
-10 -4 13 2.8962 0.0965
-10 -4 14 -5.9160 0.0399
-10 -4 15 2.0708 -0.0513
-10 -4 16 2.4081 -0.0143
-10 -4 17 -2.4047 -0.0443
-10 -4 18 3.1090 -0.0978
-10 -4 19 0.4085 0.0658
-10 -4 20 -1.0265 -0.0087
-10 -4 21 -1.4110 -0.0162
-10 -4 22 -0.6739 0.1069
-10 -4 23 0.8468 0.0838
-10 -3 1 -1.6839 1.1367
-10 -3 2 3.7981 0.1495
-10 -3 3 -0.5452 -0.4668
-10 -3 4 -0.6588 -0.1148
-10 -3 5 0.6735 -0.3022
-10 -3 6 0.3308 -0.0456
-10 -3 7 -7.6584 0.1270
-10 -3 8 3.7044 0.1384
-10 -3 9 9.0112 0.1007
-10 -3 10 -9.8904 -0.0053
-10 -3 11 1.5480 0.0287
-10 -3 12 4.5263 -0.1011
-10 -3 13 -4.6122 -0.0434
-10 -3 14 3.9882 -0.0172
-10 -3 15 -2.2064 -0.0112
-10 -3 16 -1.0200 0.0008
-10 -3 17 2.1050 0.0384
-10 -3 18 -1.2683 0.0408
-10 -3 19 -1.7292 0.0272
-10 -3 20 1.4807 -0.0161
-10 -3 21 1.2963 -0.0630
-10 -3 22 -2.0268 0.1092
-10 -3 23 0.9156 -0.1255
-10 -2 1 -7.9577 -1.4301
-10 -2 2 1.1613 -0.6858
-10 -2 3 5.8639 0.6824
-10 -2 4 -7.6632 -0.0223
-10 -2 5 2.2877 0.2901
-10 -2 6 6.3930 0.1958
-10 -2 7 -2.3470 -0.0923
-10 -2 8 -4.4536 -0.0806
-10 -2 9 0.6370 -0.1471
-10 -2 10 4.8277 -0.0490
-10 -2 11 -5.1649 -0.0328
-10 -2 12 -0.4905 0.0615
-10 -2 13 7.6281 0.0540
-10 -2 14 -8.0479 0.0209
-10 -2 15 -0.3517 0.0649
-10 -2 16 5.5385 0.0122
-10 -2 17 -4.3133 -0.0966
-10 -2 18 2.9784 -0.0244
-10 -2 19 2.2595 0.0155
-10 -2 20 -3.6701 0.0165
-10 -2 21 -0.0128 -0.1035
-10 -2 22 0.1223 0.0876
-10 -2 23 -0.8795 0.1607
-10 -2 24 -0.2186 -0.2104
-10 -1 1 4.1009 1.2508
-10 -1 2 -1.9257 0.5152
-10 -1 3 -1.6879 -0.2494
-10 -1 4 1.3654 0.2141
-10 -1 5 1.8215 -0.5120
-10 -1 6 -1.7429 -0.1740
-10 -1 7 -3.9922 0.0195
-10 -1 8 2.0758 0.0610
-10 -1 9 4.7473 0.1303
-10 -1 10 -4.0528 0.0231
-10 -1 11 1.1762 0.1000
-10 -1 12 0.6004 -0.0388
-10 -1 13 -2.4507 -0.0153
-10 -1 14 5.5016 -0.0580
-10 -1 15 -3.7724 -0.0441
-10 -1 16 -2.3630 -0.0197
-10 -1 17 2.4522 0.0399
-10 -1 18 -2.6467 0.0052
-10 -1 19 2.8386 0.0150
-10 -1 20 1.3299 0.0301
-10 -1 21 -1.4548 -0.0085
-10 -1 22 -1.0053 -0.0349
-10 -1 23 1.2012 0.0397
-10 -1 24 0.2339 0.0347
-10 0 1 1.2806 -0.8162
-10 0 2 -3.6836 -0.8322
-10 0 3 4.7775 0.1083
-10 0 4 -0.7310 -0.2450
-10 0 5 -4.7581 0.4310
-10 0 6 7.1578 0.1793
-10 0 7 1.8589 0.0522
-10 0 8 -6.7549 0.0724
-10 0 9 -1.9321 -0.1164
-10 0 10 4.9096 -0.1059
-10 0 11 -1.5517 -0.1122
-10 0 12 -0.7590 -0.0190
-10 0 13 2.3527 0.0687
-10 0 14 -2.4624 0.0377
-10 0 15 1.0205 0.0207
-10 0 16 1.8949 0.0638
-10 0 17 -1.6508 -0.0507
-10 0 18 -1.0455 0.0477
-10 0 19 1.1309 -0.0505
-10 0 20 0.5098 -0.0001
-10 0 21 -0.9989 -0.0332
-10 0 22 0.3494 -0.0600
-10 0 23 -0.7615 0.0483
-10 0 24 0.6040 0.0555
-10 1 1 5.0780 0.3639
-10 1 2 0.5992 0.5445
-10 1 3 -8.4641 0.3321
-10 1 4 7.5432 0.2572
-10 1 5 -1.8125 -0.3890
-10 1 6 -3.0485 -0.1137
-10 1 7 2.5092 -0.1658
-10 1 8 -0.2900 -0.0696
-10 1 9 3.2300 0.0612
-10 1 10 -2.9494 0.1130
-10 1 11 -1.9810 0.0800
-10 1 12 3.7865 0.0232
-10 1 13 -1.4593 0.0213
-10 1 14 -0.4049 0.0014
-10 1 15 0.2423 -0.0674
-10 1 16 0.6694 -0.0697
-10 1 17 -2.2024 -0.0149
-10 1 18 0.1316 -0.0134
-10 1 19 0.9151 0.0629
-10 1 20 1.4968 -0.0080
-10 1 21 1.6904 0.0729
-10 1 22 -4.0920 -0.0049
-10 1 23 0.7590 -0.0676
-10 1 24 1.0797 0.0076
-10 2 1 -2.3913 0.1835
-10 2 2 5.0122 -0.6637
-10 2 3 -5.0868 -0.3045
-10 2 4 0.5427 -0.2589
-10 2 5 4.8756 0.1413
-10 2 6 -6.0581 0.1025
-10 2 7 5.4967 0.1677
-10 2 8 -0.1224 0.1983
-10 2 9 -6.4938 -0.0353
-10 2 10 2.8069 -0.0990
-10 2 11 2.4456 -0.0557
-10 2 12 -3.8052 -0.1439
-10 2 13 3.0324 0.0070
-10 2 14 1.2492 0.0168
-10 2 15 -2.5674 0.0804
-10 2 16 0.2303 0.0318
-10 2 17 3.6858 -0.0021
-10 2 18 -4.0183 0.0444
-10 2 19 -1.3259 -0.0422
-10 2 20 1.5829 0.0012
-10 2 21 -0.1254 -0.0061
-10 2 22 2.0567 -0.0291
-10 2 23 -1.6017 -0.0292
-10 2 24 0.8335 -0.0306
-10 3 1 2.4301 -0.4697
-10 3 2 3.7352 -0.0302
-10 3 3 -4.4489 0.6267
-10 3 4 -1.0174 0.3214
-10 3 5 2.9089 -0.0565
-10 3 6 -2.2812 -0.0502
-10 3 7 -1.6333 -0.1987
-10 3 8 3.2331 -0.1373
-10 3 9 2.1568 -0.0888
-10 3 10 0.2003 0.1194
-10 3 11 -5.0846 0.0129
-10 3 12 2.2713 0.0917
-10 3 13 -0.8781 0.0689
-10 3 14 -0.1344 0.0220
-10 3 15 1.7365 -0.0587
-10 3 16 -0.9486 -0.0269
-10 3 17 -0.4137 -0.0308
-10 3 18 1.6944 -0.0755
-10 3 19 -0.7742 0.0333
-10 3 20 -1.3162 -0.0141
-10 3 21 2.1539 0.0413
-10 3 22 -0.7786 0.1179
-10 3 23 -0.8692 -0.0908
-10 3 24 -0.7684 -0.0074
-10 4 1 -6.3602 1.1432
-10 4 2 3.7411 -0.0193
-10 4 3 3.9238 -0.6399
-10 4 4 -7.8170 -0.1242
-10 4 5 4.2322 -0.1546
-10 4 6 1.5337 -0.0406
-10 4 7 -1.7455 0.1477
-10 4 8 0.1209 0.2235
-10 4 9 -2.1678 0.0391
-10 4 10 0.3437 0.0161
-10 4 11 3.0449 0.0189
-10 4 12 -1.7229 -0.2177
-10 4 13 0.3005 0.0172
-10 4 14 0.2105 -0.0724
-10 4 15 -0.2865 0.0564
-10 4 16 1.5768 0.0051
-10 4 17 -3.0066 0.0487
-10 4 18 0.4913 0.0765
-10 4 19 2.4741 -0.0753
-10 4 20 -1.5449 0.0904
-10 4 21 -2.6713 -0.0848
-10 4 22 2.7362 -0.0355
-10 4 23 1.0272 0.1575
-10 4 24 0.0357 -0.2319
-10 5 1 2.8431 -1.0778
-10 5 2 -2.8655 -0.4405
-10 5 3 0.8406 0.5768
-10 5 4 4.1360 0.0819
-10 5 5 -4.6126 0.2856
-10 5 6 -1.5814 0.0874
-10 5 7 1.4917 -0.1601
-10 5 8 2.9213 -0.0428
-10 5 9 -1.5483 -0.1961
-10 5 10 0.5241 -0.0211
-10 5 11 0.8196 -0.0077
-10 5 12 -2.1943 0.0731
-10 5 13 -1.4431 0.0953
-10 5 14 1.1464 0.0551
-10 5 15 2.1233 -0.0146
-10 5 16 -3.4972 0.0335
-10 5 17 4.3878 -0.1021
-10 5 18 -0.6976 -0.0033
-10 5 19 -3.4760 -0.0416
-10 5 20 2.6924 -0.0871
-10 5 21 1.2634 0.1539
-10 5 22 -3.1884 -0.1099
-10 5 23 0.4975 0.0750
-10 6 1 -0.0456 1.1772
-10 6 2 1.0117 0.4627
-10 6 3 1.3250 -0.4056
-10 6 4 -2.3337 0.0515
-10 6 5 1.3025 -0.3589
-10 6 6 1.6101 -0.1521
-10 6 7 -2.3606 0.0128
-10 6 8 -0.3989 0.1446
-10 6 9 0.4624 0.1389
-10 6 10 -0.4116 0.0624
-10 6 11 0.6380 0.0643
-10 6 12 1.8535 -0.1279
-10 6 13 -1.1956 -0.0226
-10 6 14 -0.1855 -0.0662
-10 6 15 -1.0246 -0.0253
-10 6 16 2.1509 -0.0344
-10 6 17 -3.1341 0.0732
-10 6 18 0.6703 0.0187
-10 6 19 2.8677 0.0674
-10 6 20 -2.1397 0.0053
-10 6 21 0.5613 -0.0132
-10 6 22 -0.2044 0.0689
-10 6 23 -0.9782 -0.2515
-10 7 1 -2.4339 -0.7468
-10 7 2 -0.2213 -0.6456
-10 7 3 -1.4034 0.1724
-10 7 4 3.3926 -0.1168
-10 7 5 -0.6776 0.4091
-10 7 6 -1.2692 0.1242
-10 7 7 0.3389 -0.0054
-10 7 8 -0.2226 0.0268
-10 7 9 1.0219 -0.1711
-10 7 10 -1.0222 -0.0404
-10 7 11 1.1568 -0.0900
-10 7 12 -0.5054 -0.0487
-10 7 13 -0.9655 0.1354
-10 7 14 -0.8111 0.0296
-10 7 15 3.6685 0.0698
-10 7 16 -3.3710 0.0321
-10 7 17 0.9371 -0.0336
-10 7 18 1.6554 -0.0452
-10 7 19 -2.6130 -0.0850
-10 7 20 1.4296 0.0327
-10 7 21 0.1716 -0.0685
-10 7 22 1.5138 0.0301
-10 8 1 -1.4820 0.4987
-10 8 2 1.7468 0.5147
-10 8 3 2.0091 0.0925
-10 8 4 -3.8217 0.1505
-10 8 5 1.5909 -0.3008
-10 8 6 -0.6176 -0.1440
-10 8 7 1.4676 -0.1405
-10 8 8 1.0153 0.0066
-10 8 9 -4.8659 0.0669
-10 8 10 3.6312 0.1696
-10 8 11 -0.9193 0.0744
-10 8 12 0.8451 -0.0639
-10 8 13 0.4843 0.0134
-10 8 14 -2.4243 -0.0376
-10 8 15 1.0988 -0.0806
-10 8 16 2.4309 -0.0288
-10 8 17 -3.1039 0.0120
-10 8 18 0.1781 0.0383
-10 8 19 1.4708 -0.0518
-10 8 20 -2.4728 0.1520
-10 8 21 2.6580 0.0609
-10 8 22 -0.2327 -0.1556
-10 9 1 -3.1705 -0.0518
-10 9 2 -3.7109 -0.4348
-10 9 3 2.7355 -0.2504
-10 9 4 2.1647 -0.1959
-10 9 5 -2.6371 0.2296
-10 9 6 3.0958 0.1013
-10 9 7 -4.8551 0.1178
-10 9 8 2.5161 0.1206
-10 9 9 2.9885 -0.0896
-10 9 10 -6.6947 -0.0771
-10 9 11 4.3498 -0.0308
-10 9 12 0.9688 -0.1158
-10 9 13 -0.5873 0.0231
-10 9 14 -2.8812 -0.0249
-10 9 15 2.2680 0.1319
-10 9 16 0.3560 0.0812
-10 9 17 -2.3176 -0.0316
-10 9 18 2.9353 0.0018
-10 9 19 -1.1600 -0.0538
-10 9 20 -1.0748 -0.1236
-10 9 21 0.4452 0.0862
-10 10 1 0.5917 -0.2421
-10 10 2 1.3070 0.1777
-10 10 3 -2.6153 0.3566
-10 10 4 -1.3703 0.1984
-10 10 5 4.0126 -0.0089
-10 10 6 -1.1526 -0.1189
-10 10 7 -0.9996 -0.1882
-10 10 8 1.0598 -0.0808
-10 10 9 0.8276 -0.0283
-10 10 10 -0.3113 0.1145
-10 10 11 -3.4967 0.0500
-10 10 12 0.1024 0.0546
-10 10 13 5.2418 0.0628
-10 10 14 -0.9262 -0.0357
-10 10 15 -6.0584 -0.0935
-10 10 16 5.9442 -0.0243
-10 10 17 0.6564 0.0163
-10 10 18 -4.4241 0.0360
-10 10 19 2.7354 -0.1342
-10 10 20 -1.5878 0.1222
-10 11 1 1.4640 0.5536
-10 11 2 -1.9750 0.0235
-10 11 3 1.7672 -0.4185
-10 11 4 -0.6413 -0.2445
-10 11 5 -2.5210 0.0267
-10 11 6 4.1372 -0.0125
-10 11 7 -2.2130 0.1422
-10 11 8 -3.6135 0.1514
-10 11 9 5.2575 -0.0026
-10 11 10 -0.8674 0.0380
-10 11 11 0.0014 -0.0352
-10 11 12 -0.6879 -0.1827
-10 11 13 -0.8250 0.0254
-10 11 14 1.5697 -0.0408
-10 11 15 -0.5503 0.0171
-10 11 16 -1.3606 0.0921
-10 11 17 0.1931 0.0524
-10 11 18 1.9898 -0.0295
-10 12 1 -2.6846 -0.6353
-10 12 2 1.5776 -0.1765
-10 12 3 -0.4081 0.4026
-10 12 4 -1.0362 0.0984
-10 12 5 -0.3362 0.1946
-10 12 6 3.5030 0.0221
-10 12 7 0.3530 -0.1503
-10 12 8 -3.6559 -0.0835
-10 12 9 1.2892 -0.1593
-10 12 10 1.6642 0.0499
-10 12 11 -3.5090 0.0593
-10 12 12 0.8123 0.0500
-10 12 13 1.0136 0.0475
-10 12 14 1.8551 0.0722
-10 12 15 -1.6424 -0.1109
-10 12 16 -1.2263 -0.0151
-10 12 17 2.1345 0.0291
-10 13 1 2.4745 0.6206
-10 13 2 -0.2714 0.3055
-10 13 3 -0.2165 -0.3452
-10 13 4 -1.4003 -0.1092
-10 13 5 1.4723 -0.1193
-10 13 6 -3.9760 -0.1272
-10 13 7 2.9644 0.0681
-10 13 8 1.2994 0.1309
-10 13 9 -3.4610 0.0729
-10 13 10 2.6389 0.0706
-10 13 11 2.0732 -0.0094
-10 13 12 -3.0709 -0.0602
-10 13 13 -0.2699 -0.0769
-10 13 14 0.1954 -0.0843
-10 14 1 -1.2494 -0.5498
-10 14 2 0.1257 -0.2227
-10 14 3 2.8744 0.2860
-10 14 4 -2.8211 -0.1282
-10 14 5 -0.4398 0.2980
-10 14 6 4.9842 0.1186
-10 14 7 -4.5358 -0.1111
-10 14 8 1.0818 0.0043
-10 14 9 0.9178 -0.1968
-10 14 10 -1.6976 -0.0433
-10 14 11 -0.0106 0.0743
-9 -20 1 2.0097 -0.3015
-9 -20 2 -1.7784 -0.0993
-9 -20 3 -1.2235 -0.0100
-9 -19 1 -2.6302 0.1480
-9 -19 2 4.2972 0.2672
-9 -19 3 0.6829 0.0237
-9 -19 4 -0.6657 0.0774
-9 -19 5 -0.4933 -0.0000
-9 -19 6 -2.3771 -0.0394
-9 -18 1 -4.9071 -0.0945
-9 -18 2 -1.8140 -0.1377
-9 -18 3 3.7554 -0.0775
-9 -18 4 -1.8844 -0.1887
-9 -18 5 -0.2883 0.0228
-9 -18 6 3.2767 0.1144
-9 -18 7 -3.7099 -0.0652
-9 -18 8 2.6247 -0.0524
-9 -17 1 2.6680 -0.3646
-9 -17 2 -5.9888 0.2370
-9 -17 3 4.5767 0.2652
-9 -17 4 1.9782 0.0322
-9 -17 5 -2.4446 -0.0210
-9 -17 6 -2.5694 0.0905
-9 -17 7 1.3886 -0.0063
-9 -17 8 -0.5027 -0.1954
-9 -17 9 5.3535 0.0644
-9 -17 10 -5.5604 0.1808
-9 -16 1 -5.4018 0.3896
-9 -16 2 0.9859 0.0521
-9 -16 3 -4.6402 -0.2426
-9 -16 4 3.6949 -0.1641
-9 -16 5 2.8475 -0.0676
-9 -16 6 0.5704 -0.0147
-9 -16 7 -4.7147 0.0492
-9 -16 8 -0.0253 0.0310
-9 -16 9 4.1835 0.0102
-9 -16 10 0.0061 0.0836
-9 -16 11 -7.2410 0.0080
-9 -16 12 5.3960 -0.1862
-9 -15 1 7.8018 -0.8848
-9 -15 2 -5.9136 -0.1413
-9 -15 3 0.9874 0.4534
-9 -15 4 -2.7213 0.0170
-9 -15 5 3.6610 0.0652
-9 -15 6 -1.1079 0.0995
-9 -15 7 -0.7209 -0.0379
-9 -15 8 0.7759 -0.0474
-9 -15 9 -3.0403 -0.0283
-9 -15 10 6.8248 0.0209
-9 -15 11 -1.1788 -0.0704
-9 -15 12 -6.6621 -0.0413
-9 -15 13 4.2831 0.0336
-9 -15 14 0.4582 0.0417
-9 -14 1 -1.9962 0.8309
-9 -14 2 2.4498 0.3454
-9 -14 3 -5.2275 -0.2961
-9 -14 4 1.5944 0.0171
-9 -14 5 0.5029 -0.2383
-9 -14 6 4.1204 -0.0754
-9 -14 7 -3.2133 0.0273
-9 -14 8 -3.0811 0.0066
-9 -14 9 4.8644 0.0594
-9 -14 10 -4.0237 0.0647
-9 -14 11 2.1965 0.0573
-9 -14 12 -0.7715 -0.0862
-9 -14 13 -1.3171 0.0482
-9 -14 14 3.3062 -0.0074
-9 -14 15 -0.4769 -0.0318
-9 -13 1 2.0782 -1.0775
-9 -13 2 0.6355 -0.4262
-9 -13 3 2.5307 0.3451
-9 -13 4 -7.3709 -0.1461
-9 -13 5 1.6879 0.2331
-9 -13 6 1.4069 0.1074
-9 -13 7 1.2522 -0.0030
-9 -13 8 0.8254 -0.0046
-9 -13 9 -3.3503 -0.0321
-9 -13 10 3.9438 -0.0330
-9 -13 11 -0.9476 -0.0599
-9 -13 12 -1.4610 -0.0191
-9 -13 13 0.4534 0.0438
-9 -13 14 -2.6079 -0.0890
-9 -13 15 2.8753 0.0633
-9 -13 16 -1.5408 0.2190
-9 -12 1 5.6209 0.5395
-9 -12 2 -1.5370 0.4882
-9 -12 3 -0.7883 0.0696
-9 -12 4 0.9604 0.2076
-9 -12 5 -0.7788 -0.4047
-9 -12 6 1.8235 -0.0922
-9 -12 7 -4.8950 0.0198
-9 -12 8 2.4368 -0.0581
-9 -12 9 1.5860 0.0362
-9 -12 10 -3.9828 0.0526
-9 -12 11 4.2211 0.0813
-9 -12 12 0.3076 -0.0021
-9 -12 13 -4.5225 0.0084
-9 -12 14 4.3739 0.0038
-9 -12 15 -0.5837 -0.1434
-9 -12 16 0.9601 0.0568
-9 -12 17 -3.4586 0.0939
-9 -12 18 0.6504 -0.1494
-9 -11 1 -1.3774 -0.4712
-9 -11 2 -1.0026 -0.6670
-9 -11 3 3.3990 -0.0154
-9 -11 4 1.0602 -0.1456
-9 -11 5 -6.7212 0.2057
-9 -11 6 3.4128 0.0295
-9 -11 7 3.8108 0.0736
-9 -11 8 -4.4245 0.1075
-9 -11 9 2.5861 -0.0324
-9 -11 10 1.0864 -0.0624
-9 -11 11 -3.5033 -0.0269
-9 -11 12 -0.1450 -0.0506
-9 -11 13 3.2479 0.0312
-9 -11 14 -4.3903 -0.0327
-9 -11 15 2.9781 0.0187
-9 -11 16 -1.5710 0.0401
-9 -11 17 1.8292 -0.0054
-9 -11 18 0.6611 0.0362
-9 -11 19 -2.1149 -0.1177
-9 -10 1 9.9864 -0.1975
-9 -10 2 -2.8595 0.2635
-9 -10 3 -2.5862 0.4241
-9 -10 4 3.3242 0.3377
-9 -10 5 -1.6133 -0.2334
-9 -10 6 0.9883 -0.1203
-9 -10 7 -1.6312 -0.0120
-9 -10 8 -2.5559 -0.1591
-9 -10 9 1.0445 -0.0017
-9 -10 10 2.7619 0.0953
-9 -10 11 0.1652 -0.0028
-9 -10 12 1.0195 0.0220
-9 -10 13 -2.0053 0.0442
-9 -10 14 -1.0724 0.0592
-9 -10 15 -0.1466 -0.0928
-9 -10 16 4.4582 -0.0154
-9 -10 17 -4.8447 -0.0240
-9 -10 18 0.2161 0.0816
-9 -10 19 2.9418 -0.0176
-9 -10 20 -2.2874 -0.0979
-9 -9 1 6.0998 0.5696
-9 -9 2 -2.4796 -0.4086
-9 -9 3 -4.7683 -0.3996
-9 -9 4 12.2913 -0.1120
-9 -9 5 -6.4727 -0.0381
-9 -9 6 -5.8077 -0.0297
-9 -9 7 11.2103 0.1696
-9 -9 8 -4.0193 0.1265
-9 -9 9 -4.2707 -0.0242
-9 -9 10 4.0900 0.0007
-9 -9 11 -0.5177 0.0455
-9 -9 12 -3.6789 -0.0939
-9 -9 13 3.4784 -0.0490
-9 -9 14 0.0417 -0.0125
-9 -9 15 -1.0322 0.0355
-9 -9 16 0.0344 -0.0390
-9 -9 17 1.4800 0.0378
-9 -9 18 -1.3742 0.0424
-9 -9 19 -0.6496 -0.0536
-9 -9 20 1.6833 0.0471
-9 -9 21 0.1139 0.0619
-9 -8 1 -0.4295 -0.9163
-9 -8 2 12.7520 -0.3301
-9 -8 3 -14.6269 0.6362
-9 -8 4 3.0573 0.2994
-9 -8 5 6.9469 0.0814
-9 -8 6 -8.6232 -0.0590
-9 -8 7 3.9316 -0.0553
-9 -8 8 2.8241 -0.1202
-9 -8 9 -6.3849 -0.1058
-9 -8 10 1.1076 0.0518
-9 -8 11 4.2266 -0.0612
-9 -8 12 0.1102 0.0730
-9 -8 13 -0.9259 0.0581
-9 -8 14 -1.6283 0.0527
-9 -8 15 -1.4313 0.0001
-9 -8 16 1.6683 -0.0350
-9 -8 17 1.1509 -0.0614
-9 -8 18 0.4184 0.0661
-9 -8 19 -1.7775 -0.0652
-9 -8 20 -0.0247 -0.0251
-9 -8 21 -0.6408 0.1230
-9 -7 1 -7.6615 1.3886
-9 -7 2 4.4759 0.2481
-9 -7 3 1.2720 -0.6267
-9 -7 4 -3.6015 0.0796
-9 -7 5 8.9584 -0.2843
-9 -7 6 -6.5984 -0.1644
-9 -7 7 -4.4180 0.1383
-9 -7 8 9.8080 0.1244
-9 -7 9 -4.5948 0.0322
-9 -7 10 -0.9592 0.0611
-9 -7 11 1.7611 0.0693
-9 -7 12 -3.9733 -0.1215
-9 -7 13 2.6405 -0.0064
-9 -7 14 2.1855 -0.0188
-9 -7 15 -2.2456 -0.0331
-9 -7 16 0.1753 -0.0454
-9 -7 17 -0.0025 0.0407
-9 -7 18 -0.7756 0.0988
-9 -7 19 2.5403 -0.0875
-9 -7 20 -0.6774 -0.0293
-9 -7 21 -0.9840 0.1457
-9 -7 22 -0.1087 -0.0376
-9 -6 1 -3.6139 -1.3821
-9 -6 2 0.9749 -0.6892
-9 -6 3 -2.0391 0.4719
-9 -6 4 -1.4647 -0.0068
-9 -6 5 0.7005 0.3930
-9 -6 6 1.4552 0.0818
-9 -6 7 0.2172 -0.0105
-9 -6 8 -2.3623 -0.0902
-9 -6 9 4.1689 -0.1331
-9 -6 10 -4.7229 0.0130
-9 -6 11 0.5491 -0.0921
-9 -6 12 4.4910 0.0055
-9 -6 13 -2.4102 0.0514
-9 -6 14 -0.3599 0.0803
-9 -6 15 1.1852 0.0459
-9 -6 16 -2.9193 -0.0105
-9 -6 17 0.6974 -0.0577
-9 -6 18 2.2780 0.0288
-9 -6 19 -2.5174 -0.0134
-9 -6 20 2.5844 -0.0773
-9 -6 21 -2.1715 0.0613
-9 -6 22 -1.4567 -0.0168
-9 -6 23 4.6201 -0.0630
-9 -5 1 2.1181 1.2168
-9 -5 2 -3.8897 0.4875
-9 -5 3 5.8566 -0.1631
-9 -5 4 -6.8989 0.3120
-9 -5 5 6.3551 -0.4997
-9 -5 6 3.5136 -0.2204
-9 -5 7 -11.0768 0.0738
-9 -5 8 6.7784 -0.0201
-9 -5 9 -1.9133 0.0571
-9 -5 10 1.0988 0.1478
-9 -5 11 2.6595 0.0480
-9 -5 12 -6.6771 -0.0539
-9 -5 13 2.7287 0.0061
-9 -5 14 0.3511 -0.0066
-9 -5 15 0.0585 -0.0582
-9 -5 16 2.7267 -0.0741
-9 -5 17 -4.1347 0.0508
-9 -5 18 1.7325 0.0096
-9 -5 19 1.6231 -0.0265
-9 -5 20 -1.4318 0.0551
-9 -5 21 1.5421 0.0134
-9 -5 22 -2.7077 -0.0082
-9 -5 23 -1.7118 0.1574
-9 -4 1 6.8399 -0.5409
-9 -4 2 -2.4676 -0.9481
-9 -4 3 -1.9261 -0.1381
-9 -4 4 5.4863 -0.1106
-9 -4 5 -10.3592 0.4084
-9 -4 6 2.5577 0.0998
-9 -4 7 9.7713 0.1051
-9 -4 8 -10.9405 0.0779
-9 -4 9 6.1443 -0.1591
-9 -4 10 -1.2795 -0.0006
-9 -4 11 -3.9039 -0.0993
-9 -4 12 6.4893 -0.0752
-9 -4 13 -3.0656 0.0283
-9 -4 14 2.3252 0.0218
-9 -4 15 -3.5681 0.0944
-9 -4 16 0.8527 0.0517
-9 -4 17 1.2680 -0.0426
-9 -4 18 -4.6952 0.0533
-9 -4 19 3.3695 -0.0703
-9 -4 20 1.9271 -0.0556
-9 -4 21 -0.6780 0.0444
-9 -4 22 -0.7759 -0.1019
-9 -4 23 1.6165 -0.0153
-9 -4 24 -2.2458 0.2189
-9 -3 1 -1.6404 0.2971
-9 -3 2 -5.3917 0.5786
-9 -3 3 8.0384 0.1634
-9 -3 4 -3.9797 0.4588
-9 -3 5 -0.4387 -0.2728
-9 -3 6 8.5470 -0.2460
-9 -3 7 -7.4872 -0.0279
-9 -3 8 -1.2718 -0.1627
-9 -3 9 0.0024 -0.0070
-9 -3 10 3.3170 0.1703
-9 -3 11 0.5428 0.0728
-9 -3 12 -4.9998 -0.0125
-9 -3 13 3.3352 0.0419
-9 -3 14 -1.2877 0.0098
-9 -3 15 1.6564 -0.0795
-9 -3 16 -0.1977 -0.0522
-9 -3 17 0.3169 0.0190
-9 -3 18 0.4534 -0.0509
-9 -3 19 -1.6795 0.0417
-9 -3 20 0.1596 0.0317
-9 -3 21 0.0388 0.0307
-9 -3 22 1.0345 0.0161
-9 -3 23 -2.5599 0.0026
-9 -3 24 1.3531 -0.0574
-9 -2 1 15.7686 0.5271
-9 -2 2 -1.5633 -0.4270
-9 -2 3 -14.7650 -0.6724
-9 -2 4 18.3726 -0.2279
-9 -2 5 -8.5326 0.1737
-9 -2 6 -13.5911 -0.0262
-9 -2 7 22.1574 0.2395
-9 -2 8 -5.5298 0.2189
-9 -2 9 -7.6722 -0.0880
-9 -2 10 6.4180 -0.0374
-9 -2 11 -1.5456 -0.0261
-9 -2 12 0.3882 -0.1139
-9 -2 13 -2.4882 -0.0307
-9 -2 14 4.5862 -0.0345
-9 -2 15 -2.0249 0.0797
-9 -2 16 -3.1261 0.0600
-9 -2 17 2.9319 0.0248
-9 -2 18 -2.3803 0.0323
-9 -2 19 0.7434 -0.0664
-9 -2 20 2.2609 0.0044
-9 -2 21 -0.4472 -0.0395
-9 -2 22 0.2163 -0.0287
-9 -2 23 1.3853 0.0132
-9 -2 24 -3.3491 0.0022
-9 -2 25 -0.4362 0.0497
-9 -1 1 -13.7453 -0.7755
-9 -1 2 8.9783 0.0285
-9 -1 3 2.8765 0.5367
-9 -1 4 -11.6808 0.3594
-9 -1 5 10.7391 0.1515
-9 -1 6 2.2330 -0.1628
-9 -1 7 -10.3765 -0.1454
-9 -1 8 7.9626 -0.1403
-9 -1 9 -5.8626 -0.0918
-9 -1 10 0.0196 0.0697
-9 -1 11 6.1118 -0.0169
-9 -1 12 -5.7108 0.1251
-9 -1 13 1.9973 0.0562
-9 -1 14 -0.9292 0.0146
-9 -1 15 3.0994 -0.0645
-9 -1 16 -1.0232 0.0046
-9 -1 17 -0.7412 -0.0168
-9 -1 18 1.4922 -0.0689
-9 -1 19 -4.3317 0.0268
-9 -1 20 2.4042 0.0182
-9 -1 21 0.2219 0.0130
-9 -1 22 -0.7611 -0.0050
-9 -1 23 0.7929 0.0599
-9 -1 24 1.2642 -0.0370
-9 -1 25 -1.8493 -0.0691
-9 0 1 1.4851 1.4223
-9 0 2 -1.9921 0.3410
-9 0 3 -0.0991 -0.9326
-9 0 4 0.7357 -0.0876
-9 0 5 -1.6826 -0.1047
-9 0 6 -3.5227 -0.1916
-9 0 7 4.0244 0.1453
-9 0 8 4.6554 0.2131
-9 0 9 -0.5465 0.1026
-9 0 10 -6.8671 0.0396
-9 0 11 2.9245 0.0025
-9 0 12 3.3165 -0.1559
-9 0 13 -5.9837 -0.0143
-9 0 14 3.3427 -0.0665
-9 0 15 -0.2895 0.0105
-9 0 16 0.1402 -0.0007
-9 0 17 -1.0131 0.0811
-9 0 18 1.7719 0.0390
-9 0 19 -0.1408 -0.0462
-9 0 20 -3.1133 0.0453
-9 0 21 4.2795 -0.0211
-9 0 22 -1.6945 -0.0261
-9 0 23 -0.2233 -0.0045
-9 0 24 0.1479 -0.0384
-9 0 25 0.1891 0.0052
-9 1 1 -1.9131 -1.4290
-9 1 2 -2.4016 -0.3528
-9 1 3 6.9442 0.4603
-9 1 4 -5.0238 -0.0303
-9 1 5 -0.5882 0.5394
-9 1 6 5.7642 0.0484
-9 1 7 -6.5960 -0.0817
-9 1 8 -1.4344 -0.1586
-9 1 9 4.6850 -0.1629
-9 1 10 -0.2721 0.0105
-9 1 11 -1.6345 -0.0655
-9 1 12 -0.4599 0.0867
-9 1 13 3.7371 0.0514
-9 1 14 -3.5710 0.0681
-9 1 15 0.0646 0.0042
-9 1 16 1.9168 0.0192
-9 1 17 1.2959 -0.0456
-9 1 18 -3.4118 -0.0215
-9 1 19 0.2237 -0.0273
-9 1 20 0.7209 -0.0403
-9 1 21 -2.1148 0.0186
-9 1 22 5.1015 -0.0205
-9 1 23 -3.3297 0.1070
-9 1 24 0.2515 0.0324
-9 1 25 1.1452 -0.1187
-9 2 1 5.3561 1.2847
-9 2 2 -4.1435 0.7359
-9 2 3 2.8322 -0.4537
-9 2 4 -0.0142 0.0965
-9 2 5 -3.8073 -0.3663
-9 2 6 1.9183 -0.2400
-9 2 7 1.2276 0.0435
-9 2 8 0.3330 0.0540
-9 2 9 0.5762 0.1185
-9 2 10 1.4031 0.1506
-9 2 11 -4.4923 0.0672
-9 2 12 0.9889 -0.0486
-9 2 13 -0.4721 -0.0813
-9 2 14 1.8377 -0.0754
-9 2 15 -0.0350 -0.0333
-9 2 16 -2.3246 -0.0313
-9 2 17 1.4821 0.0650
-9 2 18 3.7771 0.0205
-9 2 19 -3.1040 0.0190
-9 2 20 -2.0506 0.0430
-9 2 21 2.8503 0.0084
-9 2 22 -2.9233 -0.0486
-9 2 23 1.9176 -0.0357
-9 2 24 -0.1322 0.0940
-9 2 25 0.8080 -0.0900
-9 3 1 -2.6410 -0.9147
-9 3 2 -0.9240 -0.6280
-9 3 3 4.2114 -0.0188
-9 3 4 -0.0600 -0.2317
-9 3 5 -2.8582 0.5660
-9 3 6 4.1718 0.1013
-9 3 7 -4.9166 0.0962
-9 3 8 -0.5116 0.0201
-9 3 9 0.9961 -0.1839
-9 3 10 -0.9640 -0.1092
-9 3 11 8.6585 -0.0681
-9 3 12 -7.3045 0.0269
-9 3 13 -0.6472 0.0294
-9 3 14 3.8680 0.0381
-9 3 15 -4.2855 0.0694
-9 3 16 1.3463 0.0432
-9 3 17 1.1654 -0.0582
-9 3 18 -0.6279 0.0601
-9 3 19 0.1433 -0.0441
-9 3 20 0.0108 -0.1134
-9 3 21 -1.5596 0.0431
-9 3 22 3.2841 -0.0202
-9 3 23 -1.4128 -0.0169
-9 3 24 -0.8157 0.0754
-9 3 25 -0.2793 0.1098
-9 4 1 4.1263 0.3865
-9 4 2 -3.0867 0.8084
-9 4 3 -2.2398 0.0777
-9 4 4 7.9363 0.2256
-9 4 5 -8.2725 -0.2384
-9 4 6 0.5620 -0.2729
-9 4 7 7.3472 -0.0699
-9 4 8 -6.0278 -0.0887
-9 4 9 2.3402 0.0392
-9 4 10 1.0708 0.1693
-9 4 11 -5.9867 0.0661
-9 4 12 4.4145 0.0946
-9 4 13 0.6211 -0.0711
-9 4 14 -2.5593 0.0059
-9 4 15 3.0885 -0.1105
-9 4 16 -2.5021 -0.0752
-9 4 17 1.1941 0.0619
-9 4 18 0.3562 -0.0781
-9 4 19 -0.6337 0.1420
-9 4 20 0.0302 -0.0105
-9 4 21 1.1877 -0.0114
-9 4 22 -2.7500 0.0633
-9 4 23 0.6372 -0.0784
-9 4 24 0.7620 0.0636
-9 4 25 1.2938 -0.0261
-9 5 1 -2.4388 0.0877
-9 5 2 -0.1406 -0.4145
-9 5 3 -0.1275 -0.4365
-9 5 4 -2.0278 -0.3384
-9 5 5 7.5985 0.3076
-9 5 6 -3.9970 0.0626
-9 5 7 -4.1089 0.1885
-9 5 8 3.3300 0.1668
-9 5 9 -0.9117 -0.0647
-9 5 10 -1.6909 -0.0992
-9 5 11 5.6976 -0.0844
-9 5 12 -1.4434 -0.0745
-9 5 13 -3.5645 -0.0057
-9 5 14 3.8998 -0.0262
-9 5 15 -4.7864 0.1410
-9 5 16 2.6260 0.0070
-9 5 17 -0.8040 0.0100
-9 5 18 1.0394 0.0461
-9 5 19 1.5266 -0.0332
-9 5 20 -3.5263 0.0276
-9 5 21 0.8739 -0.1222
-9 5 22 3.4589 0.0045
-9 5 23 -2.6318 -0.0740
-9 5 24 0.0438 -0.0028
-9 5 25 -0.8179 0.2341
-9 6 1 0.6093 -0.5829
-9 6 2 1.3979 0.2927
-9 6 3 -2.9414 0.5129
-9 6 4 2.5627 0.2119
-9 6 5 -2.8262 0.0395
-9 6 6 1.4432 -0.1009
-9 6 7 2.0666 -0.1890
-9 6 8 -2.6262 -0.1808
-9 6 9 2.4998 -0.0273
-9 6 10 -1.3291 0.0814
-9 6 11 -3.6919 0.0166
-9 6 12 3.2308 0.1931
-9 6 13 0.9362 -0.0111
-9 6 14 -0.9081 0.0405
-9 6 15 2.8197 -0.0815
-9 6 16 -5.0915 -0.0654
-9 6 17 2.6007 -0.0254
-9 6 18 0.6556 -0.0548
-9 6 19 -2.1571 0.0166
-9 6 20 2.2181 0.0430
-9 6 21 -1.8592 0.0701
-9 6 22 1.1840 0.0159
-9 6 23 0.6329 0.0938
-9 6 24 -2.4557 -0.1916
-9 6 25 2.0564 0.0073
-9 7 1 1.0560 0.8647
-9 7 2 -1.2347 0.1888
-9 7 3 2.0611 -0.6985
-9 7 4 -5.3374 -0.1971
-9 7 5 4.3433 -0.0652
-9 7 6 0.7673 -0.0340
-9 7 7 -1.4373 0.2053
-9 7 8 -0.7171 0.1419
-9 7 9 -1.2207 0.0660
-9 7 10 3.7703 0.0044
-9 7 11 -2.1611 -0.0316
-9 7 12 -0.0069 -0.1109
-9 7 13 0.7793 -0.1114
-9 7 14 -1.3008 -0.0094
-9 7 15 0.1498 0.0880
-9 7 16 2.1829 -0.0179
-9 7 17 -2.5916 0.0495
-9 7 18 -0.2884 0.0850
-9 7 19 3.0867 0.0200
-9 7 20 -1.8011 -0.0708
-9 7 21 -1.1740 -0.0137
-9 7 22 -0.8901 -0.0466
-9 7 23 5.1949 -0.1233
-9 7 24 -1.6682 0.1530
-9 8 1 0.1241 -1.1417
-9 8 2 -0.6874 -0.1698
-9 8 3 0.0832 0.5010
-9 8 4 3.7133 0.0310
-9 8 5 -2.9916 0.3075
-9 8 6 -2.0020 0.0498
-9 8 7 1.8054 -0.0677
-9 8 8 2.0509 -0.1908
-9 8 9 -1.2553 -0.1492
-9 8 10 -2.0404 0.0068
-9 8 11 2.8459 -0.0362
-9 8 12 -3.1005 0.1796
-9 8 13 2.6012 0.0250
-9 8 14 1.1363 0.0388
-9 8 15 -4.2268 0.0537
-9 8 16 2.9929 -0.0730
-9 8 17 -0.2055 -0.0625
-9 8 18 -1.1293 -0.0777
-9 8 19 0.8938 0.0398
-9 8 20 1.2850 -0.0294
-9 8 21 -2.0902 0.0072
-9 8 22 -0.7904 0.1723
-9 8 23 0.5375 0.0328
-9 9 1 4.7441 0.9082
-9 9 2 -1.8321 0.5005
-9 9 3 -1.7879 -0.3754
-9 9 4 -1.1893 -0.0121
-9 9 5 2.3683 -0.3398
-9 9 6 1.4309 -0.1509
-9 9 7 -2.6077 0.1397
-9 9 8 0.5039 0.0881
-9 9 9 1.7021 0.0962
-9 9 10 -1.1952 0.0725
-9 9 11 -2.4332 0.0255
-9 9 12 3.6414 -0.0311
-9 9 13 -2.6592 -0.1042
-9 9 14 1.5144 -0.0819
-9 9 15 1.0561 0.0057
-9 9 16 -1.7710 -0.0098
-9 9 17 1.9579 0.0740
-9 9 18 -3.9605 0.0361
-9 9 19 2.6588 0.0299
-9 9 20 0.6964 0.0778
-9 9 21 -0.9836 -0.1357
-9 9 22 -0.9974 -0.0626
-9 9 23 0.9929 0.0653
-9 10 1 -0.0252 -0.7713
-9 10 2 0.6069 -0.4257
-9 10 3 -0.5865 0.1127
-9 10 4 1.9910 -0.0949
-9 10 5 -1.6966 0.3563
-9 10 6 -1.4140 0.1315
-9 10 7 2.3900 0.0251
-9 10 8 -3.3668 -0.0469
-9 10 9 3.2232 -0.1063
-9 10 10 1.7942 -0.1167
-9 10 11 -2.1924 -0.0930
-9 10 12 -1.4573 0.0923
-9 10 13 0.8078 0.0490
-9 10 14 0.4443 0.0378
-9 10 15 0.0231 0.1048
-9 10 16 -1.4419 -0.0005
-9 10 17 1.2531 -0.1310
-9 10 18 1.4640 0.0030
-9 10 19 -2.3290 0.0587
-9 10 20 3.2079 -0.1621
-9 10 21 -1.9240 0.0683
-9 10 22 -2.4489 0.1044
-9 11 1 0.4548 0.3027
-9 11 2 2.7971 0.5854
-9 11 3 -1.8816 0.0237
-9 11 4 -1.3772 0.1439
-9 11 5 2.0134 -0.2931
-9 11 6 0.3618 -0.1781
-9 11 7 -0.1796 -0.0250
-9 11 8 1.1237 -0.0374
-9 11 9 -6.0712 0.1033
-9 11 10 5.1791 0.1003
-9 11 11 -0.4842 0.0436
-9 11 12 -0.8193 0.0836
-9 11 13 0.4392 -0.1095
-9 11 14 -0.2308 -0.0580
-9 11 15 0.9953 -0.0237
-9 11 16 -0.1806 -0.0507
-9 11 17 0.2810 0.0545
-9 11 18 -3.2024 -0.0158
-9 11 19 0.6899 0.0163
-9 11 20 2.6084 0.1784
-9 11 21 0.2808 -0.1555
-9 12 1 -0.4945 -0.1414
-9 12 2 -2.4653 -0.3106
-9 12 3 0.9608 -0.2306
-9 12 4 2.7311 -0.1762
-9 12 5 -2.5622 0.1791
-9 12 6 -4.4186 0.1143
-9 12 7 5.5739 0.1580
-9 12 8 0.4348 0.0240
-9 12 9 -1.3547 0.0081
-9 12 10 -0.6501 -0.1336
-9 12 11 2.8475 -0.1077
-9 12 12 -3.0221 -0.0183
-9 12 13 0.7172 0.0487
-9 12 14 -1.9832 -0.0010
-9 12 15 1.4873 0.0977
-9 12 16 2.1493 0.0230
-9 12 17 -2.2524 -0.0347
-9 12 18 1.0478 -0.0195
-9 12 19 -0.2418 0.0557
-9 13 1 -0.1459 -0.2109
-9 13 2 1.7030 0.2427
-9 13 3 0.2357 0.3258
-9 13 4 -1.5265 0.1966
-9 13 5 3.2719 -0.0810
-9 13 6 0.8016 -0.1066
-9 13 7 -5.4094 -0.1247
-9 13 8 2.8683 -0.1502
-9 13 9 -1.2315 0.0253
-9 13 10 -0.2729 0.1190
-9 13 11 1.0237 0.0013
-9 13 12 1.3801 0.1368
-9 13 13 -1.0843 -0.0199
-9 13 14 1.2546 -0.0359
-9 13 15 -3.0209 -0.0543
-9 13 16 1.5049 0.0340
-9 13 17 1.5436 -0.0940
-9 14 1 -0.4637 0.2593
-9 14 2 -1.0995 -0.0380
-9 14 3 -1.4551 -0.4163
-9 14 4 2.9596 -0.0915
-9 14 5 -2.4257 -0.0503
-9 14 6 -1.7717 0.0335
-9 14 7 4.7282 0.2208
-9 14 8 -1.4184 0.0447
-9 14 9 0.1520 0.0850
-9 14 10 -1.0971 -0.0659
-9 14 11 0.3632 -0.0955
-9 14 12 0.1639 -0.0771
-9 14 13 -0.0472 0.0221
-9 14 14 -1.1873 -0.0148
-9 14 15 1.3996 0.0191
-9 15 1 -2.0941 -0.3068
-9 15 2 0.9230 0.0448
-9 15 3 1.1535 0.2769
-9 15 4 -1.6792 0.0663
-9 15 5 3.1892 0.1629
-9 15 6 -1.8439 -0.0716
-9 15 7 -1.1336 -0.1216
-9 15 8 0.6205 -0.0713
-9 15 9 -1.3063 -0.0999
-9 15 10 2.2697 0.0310
-9 15 11 -0.9914 0.0589
-8 -20 1 -2.2640 0.2834
-8 -20 2 4.6344 0.1001
-8 -20 3 0.3341 -0.0330
-8 -20 4 -2.0422 -0.1536
-8 -19 1 0.3443 -0.5914
-8 -19 2 -5.8047 -0.1695
-8 -19 3 1.1498 0.2218
-8 -19 4 3.9090 0.0064
-8 -19 5 -0.0568 -0.0254
-8 -19 6 -0.8269 0.1237
-8 -18 1 5.9903 0.6587
-8 -18 2 1.6862 0.1099
-8 -18 3 -5.4820 -0.1145
-8 -18 4 1.4405 0.1464
-8 -18 5 0.3004 -0.1545
-8 -18 6 -1.4269 -0.1505
-8 -18 7 4.2807 0.1468
-8 -18 8 -5.3440 0.0419
-8 -18 9 2.9501 -0.3034
-8 -17 1 -1.6301 -0.5948
-8 -17 2 3.8807 -0.4191
-8 -17 3 -5.0536 0.1212
-8 -17 4 2.6160 -0.0623
-8 -17 5 3.4938 0.1309
-8 -17 6 -4.1639 0.0076
-8 -17 7 0.4181 0.0082
-8 -17 8 3.6066 0.1395
-8 -17 9 -7.0227 -0.1256
-8 -17 10 5.5020 -0.1260
-8 -17 11 -0.2361 0.3616
-8 -16 1 6.0046 0.5036
-8 -16 2 0.5953 0.2287
-8 -16 3 0.6018 0.0612
-8 -16 4 -8.3516 0.2712
-8 -16 5 4.1502 -0.2542
-8 -16 6 2.5651 -0.0561
-8 -16 7 -1.7734 0.0198
-8 -16 8 0.6956 -0.0498
-8 -16 9 -1.1609 -0.0333
-8 -16 10 0.1540 -0.0258
-8 -16 11 2.4617 0.0537
-8 -16 12 -4.2177 0.1583
-8 -16 13 2.4518 -0.2463
-8 -15 1 -5.8101 -0.0512
-8 -15 2 6.7959 -0.5192
-8 -15 3 -0.2383 -0.1772
-8 -15 4 2.2196 -0.0834
-8 -15 5 -5.3265 0.1388
-8 -15 6 1.0426 -0.0296
-8 -15 7 3.1208 0.0570
-8 -15 8 -1.3640 0.1176
-8 -15 9 -0.4012 -0.0174
-8 -15 10 -4.5027 -0.0717
-8 -15 11 6.6177 0.0638
-8 -15 12 1.3909 0.0051
-8 -15 13 -6.1539 -0.0351
-8 -15 14 2.5068 -0.0226
-8 -14 1 1.9699 -0.1254
-8 -14 2 -0.8337 0.1609
-8 -14 3 3.3527 0.2607
-8 -14 4 -5.1014 0.3201
-8 -14 5 2.2483 -0.1133
-8 -14 6 -2.2099 -0.0706
-8 -14 7 0.8747 0.0167
-8 -14 8 4.1080 -0.1292
-8 -14 9 -3.3919 -0.0669
-8 -14 10 0.3353 0.0336
-8 -14 11 -1.7574 -0.0036
-8 -14 12 3.3739 0.0783
-8 -14 13 -1.8199 -0.0692
-8 -14 14 -1.8505 0.1082
-8 -14 15 2.1130 0.0311
-8 -14 16 -1.0994 -0.1596
-8 -13 1 -0.7023 0.7575
-8 -13 2 -0.4600 -0.1992
-8 -13 3 0.8942 -0.4823
-8 -13 4 8.4525 -0.0592
-8 -13 5 -7.5248 -0.0310
-8 -13 6 -1.5216 -0.0328
-8 -13 7 2.2007 0.0719
-8 -13 8 -1.0269 0.1485
-8 -13 9 2.1663 -0.0177
-8 -13 10 -1.7635 -0.0083
-8 -13 11 -1.1181 0.0391
-8 -13 12 3.0178 -0.0170
-8 -13 13 1.2465 -0.0424
-8 -13 14 -2.4196 -0.0257
-8 -13 15 -0.9044 0.0474
-8 -13 16 2.1145 -0.1590
-8 -13 17 -2.8357 0.0612
-8 -12 1 -8.6292 -0.9049
-8 -12 2 4.1477 -0.2757
-8 -12 3 0.5838 0.4556
-8 -12 4 -3.4598 0.2025
-8 -12 5 4.4555 0.1176
-8 -12 6 -1.5773 -0.0042
-8 -12 7 0.2358 -0.0042
-8 -12 8 -0.6323 -0.1288
-8 -12 9 0.5304 -0.0612
-8 -12 10 0.1193 -0.0074
-8 -12 11 -2.3193 -0.0721
-8 -12 12 1.3502 0.0845
-8 -12 13 1.7975 0.0220
-8 -12 14 -3.0222 0.0472
-8 -12 15 0.0410 0.0749
-8 -12 16 1.7467 -0.1064
-8 -12 17 3.1836 -0.0079
-8 -12 18 -3.6510 0.0529
-8 -11 1 3.7734 1.3962
-8 -11 2 -3.2241 0.2293
-8 -11 3 -2.9160 -0.6017
-8 -11 4 5.2589 0.1646
-8 -11 5 2.6346 -0.2414
-8 -11 6 -7.4265 -0.1455
-8 -11 7 0.4557 0.0720
-8 -11 8 5.1563 0.0943
-8 -11 9 -4.3954 0.0408
-8 -11 10 3.0726 0.0374
-8 -11 11 -0.2522 0.0351
-8 -11 12 -1.5013 -0.0394
-8 -11 13 0.9837 -0.0243
-8 -11 14 1.1670 -0.0339
-8 -11 15 -0.4613 0.0522
-8 -11 16 -2.5189 -0.0943
-8 -11 17 -0.4599 0.0113
-8 -11 18 1.9022 0.0814
-8 -11 19 -0.2655 -0.0223
-8 -10 1 -11.6325 -0.9008
-8 -10 2 4.4526 -0.5883
-8 -10 3 5.4975 0.1132
-8 -10 4 -9.8989 -0.0161
-8 -10 5 6.0277 0.4147
-8 -10 6 2.7045 0.0715
-8 -10 7 -3.6905 -0.0264
-8 -10 8 1.5475 -0.0169
-8 -10 9 -1.0069 -0.0792
-8 -10 10 -3.3264 -0.0492
-8 -10 11 3.0511 -0.0594
-8 -10 12 -1.2572 0.0164
-8 -10 13 2.4743 0.0108
-8 -10 14 0.1363 0.0367
-8 -10 15 -4.5510 0.0812
-8 -10 16 4.6641 -0.0247
-8 -10 17 0.3124 -0.0614
-8 -10 18 -1.8786 0.0014
-8 -10 19 0.4997 0.0250
-8 -10 20 -1.6988 0.0380
-8 -9 1 0.4925 1.1308
-8 -9 2 -5.0094 0.6860
-8 -9 3 3.1572 -0.3175
-8 -9 4 -3.1316 0.3067
-8 -9 5 1.1045 -0.3296
-8 -9 6 4.2008 -0.1985
-8 -9 7 -8.0090 0.0175
-8 -9 8 4.5165 -0.0121
-8 -9 9 4.1620 0.0281
-8 -9 10 -4.6928 0.0625
-8 -9 11 1.3113 0.0753
-8 -9 12 1.4431 -0.0079
-8 -9 13 -5.3816 -0.0020
-8 -9 14 4.0226 -0.0133
-8 -9 15 1.9005 -0.0300
-8 -9 16 -5.1080 0.0025
-8 -9 17 3.5934 0.0041
-8 -9 18 -2.4665 -0.0698
-8 -9 19 1.3115 0.0366
-8 -9 20 2.4019 0.0366
-8 -9 21 -3.9443 -0.0570
-8 -8 1 2.6087 -0.3168
-8 -8 2 -6.2291 -0.5584
-8 -8 3 10.4270 -0.4014
-8 -8 4 -4.0864 -0.2172
-8 -8 5 -5.5598 0.4640
-8 -8 6 7.8509 0.0516
-8 -8 7 -2.9517 0.0569
-8 -8 8 -3.0546 0.1175
-8 -8 9 5.2029 -0.0107
-8 -8 10 -3.3863 -0.1373
-8 -8 11 -3.3386 -0.0517
-8 -8 12 4.9043 -0.0080
-8 -8 13 0.6670 -0.0394
-8 -8 14 -2.0667 -0.0021
-8 -8 15 1.4804 0.0960
-8 -8 16 -1.1650 0.0029
-8 -8 17 -1.1678 -0.0041
-8 -8 18 2.8124 0.0366
-8 -8 19 -1.2551 -0.0706
-8 -8 20 -1.2269 0.0801
-8 -8 21 1.8204 -0.0557
-8 -8 22 -1.1038 -0.0232
-8 -7 1 -2.5807 0.0744
-8 -7 2 -5.0303 0.6506
-8 -7 3 0.5234 0.1815
-8 -7 4 3.9715 0.2754
-8 -7 5 -4.7824 -0.0795
-8 -7 6 3.1544 -0.1555
-8 -7 7 3.8208 -0.1314
-8 -7 8 -8.1225 -0.1382
-8 -7 9 3.2626 0.0490
-8 -7 10 4.4803 0.0667
-8 -7 11 -3.1093 0.0076
-8 -7 12 -0.1002 0.0843
-8 -7 13 -1.9904 -0.0031
-8 -7 14 0.5889 0.0511
-8 -7 15 1.4358 -0.0495
-8 -7 16 -0.3177 -0.0303
-8 -7 17 0.8224 -0.0077
-8 -7 18 -1.6872 -0.0794
-8 -7 19 -0.7900 0.0677
-8 -7 20 2.3028 -0.0156
-8 -7 21 -0.2596 -0.0063
-8 -7 22 -0.8842 0.0149
-8 -7 23 1.3440 0.0330
-8 -6 1 17.3673 0.7876
-8 -6 2 -5.5430 -0.1255
-8 -6 3 -2.3281 -0.7567
-8 -6 4 5.6898 -0.3444
-8 -6 5 -5.2046 0.1639
-8 -6 6 1.1298 0.0705
-8 -6 7 -1.2732 0.1001
-8 -6 8 3.3114 0.2004
-8 -6 9 -2.4800 0.0101
-8 -6 10 0.5440 -0.0714
-8 -6 11 -0.1070 0.0240
-8 -6 12 -1.5235 -0.1115
-8 -6 13 2.8557 -0.0775
-8 -6 14 -1.0825 -0.0260
-8 -6 15 0.7027 0.0958
-8 -6 16 -0.8698 0.0205
-8 -6 17 0.0707 -0.0068
-8 -6 18 0.3780 0.0687
-8 -6 19 0.0890 -0.0433
-8 -6 20 -1.6237 0.0147
-8 -6 21 1.7462 -0.0079
-8 -6 22 1.1458 -0.0117
-8 -6 23 -4.9607 -0.0325
-8 -6 24 4.2209 -0.0184
-8 -5 1 -16.4464 -1.1074
-8 -5 2 16.1450 0.0896
-8 -5 3 -8.9268 0.5848
-8 -5 4 -1.0785 0.1350
-8 -5 5 6.0310 0.1906
-8 -5 6 -8.1887 0.0098
-8 -5 7 12.4940 -0.1391
-8 -5 8 -6.8313 -0.1898
-8 -5 9 -5.4939 -0.0354
-8 -5 10 6.7780 0.0014
-8 -5 11 -0.9793 -0.0060
-8 -5 12 1.7778 0.1423
-8 -5 13 -2.3733 -0.0465
-8 -5 14 -0.9830 0.0763
-8 -5 15 0.2412 0.0043
-8 -5 16 0.0686 -0.0130
-8 -5 17 0.9588 -0.0365
-8 -5 18 1.0165 -0.0731
-8 -5 19 -2.6352 0.0405
-8 -5 20 -0.0417 -0.0228
-8 -5 21 2.9902 -0.0121
-8 -5 22 -0.6141 0.0262
-8 -5 23 0.6365 0.0088
-8 -5 24 -2.6820 0.0728
-8 -4 1 -10.8516 1.5973
-8 -4 2 -1.0971 0.4998
-8 -4 3 13.5902 -0.8271
-8 -4 4 -12.5304 -0.0894
-8 -4 5 4.7810 -0.2799
-8 -4 6 5.0985 -0.1054
-8 -4 7 -19.8785 0.1510
-8 -4 8 21.4262 0.1473
-8 -4 9 -2.0076 0.0995
-8 -4 10 -14.5642 -0.0161
-8 -4 11 13.1136 0.0916
-8 -4 12 -5.8140 -0.0845
-8 -4 13 -0.9511 -0.0985
-8 -4 14 4.9444 -0.0660
-8 -4 15 -0.5824 0.0296
-8 -4 16 -2.9032 -0.0091
-8 -4 17 1.8756 0.0452
-8 -4 18 0.4102 0.0548
-8 -4 19 -0.6687 0.0116
-8 -4 20 -2.7979 -0.0102
-8 -4 21 0.1491 0.0352
-8 -4 22 4.7748 -0.0319
-8 -4 23 -4.7968 -0.0802
-8 -4 24 3.4866 0.0044
-8 -4 25 0.4313 0.0033
-8 -3 1 5.8572 -1.4128
-8 -3 2 -8.5277 -0.4637
-8 -3 3 -3.2536 0.4573
-8 -3 4 8.9363 -0.1617
-8 -3 5 -6.9591 0.4985
-8 -3 6 -2.1637 0.1603
-8 -3 7 14.3791 -0.0940
-8 -3 8 -14.6667 -0.0730
-8 -3 9 5.8549 -0.1206
-8 -3 10 3.4047 -0.0878
-8 -3 11 -10.8494 -0.0515
-8 -3 12 12.2841 0.1254
-8 -3 13 -4.5513 -0.0305
-8 -3 14 -4.1376 0.0651
-8 -3 15 4.6098 0.0547
-8 -3 16 -2.9643 0.0183
-8 -3 17 -0.1895 -0.0599
-8 -3 18 3.5931 -0.0326
-8 -3 19 -1.5737 0.0091
-8 -3 20 0.4422 -0.0589
-8 -3 21 -0.6123 -0.0291
-8 -3 22 -0.4291 0.0848
-8 -3 23 2.2938 0.0089
-8 -3 24 -3.4338 0.0198
-8 -3 25 1.3200 0.0074
-8 -2 1 -9.1838 1.3077
-8 -2 2 7.5853 0.9403
-8 -2 3 7.3709 -0.3123
-8 -2 4 -14.8962 0.1594
-8 -2 5 9.2713 -0.5002
-8 -2 6 6.9895 -0.2116
-8 -2 7 -23.7076 -0.0076
-8 -2 8 16.2022 0.0662
-8 -2 9 4.4587 0.1145
-8 -2 10 -10.2589 0.0542
-8 -2 11 4.8615 0.1286
-8 -2 12 -3.3079 0.0014
-8 -2 13 3.6080 -0.0980
-8 -2 14 -2.5474 -0.0377
-8 -2 15 2.5997 -0.0474
-8 -2 16 1.3097 -0.0570
-8 -2 17 -4.2658 0.0533
-8 -2 18 2.5333 0.0155
-8 -2 19 -0.9129 0.0631
-8 -2 20 -1.7612 0.0323
-8 -2 21 0.5781 0.0108
-8 -2 22 0.2617 -0.0728
-8 -2 23 1.0349 -0.0325
-8 -2 24 2.4505 0.0751
-8 -2 25 -1.8944 -0.1164
-8 -2 26 -0.7929 -0.0312
-8 -1 1 8.6397 -0.7871
-8 -1 2 -10.4366 -0.6376
-8 -1 3 2.4100 -0.1370
-8 -1 4 6.7922 -0.3135
-8 -1 5 -10.7637 0.5090
-8 -1 6 2.3268 0.2468
-8 -1 7 12.7631 -0.0096
-8 -1 8 -14.3701 0.0599
-8 -1 9 5.1690 -0.0160
-8 -1 10 4.0060 -0.2084
-8 -1 11 -7.4253 -0.0739
-8 -1 12 4.6464 0.0229
-8 -1 13 -1.7976 0.0128
-8 -1 14 0.1960 0.0160
-8 -1 15 -2.1803 0.0847
-8 -1 16 3.2500 0.0420
-8 -1 17 -1.1427 -0.0317
-8 -1 18 -0.4144 -0.0038
-8 -1 19 3.8665 -0.0450
-8 -1 20 -3.9759 -0.0227
-8 -1 21 2.0860 0.0106
-8 -1 22 -1.6891 0.0060
-8 -1 23 -1.8527 -0.0511
-8 -1 24 2.5640 0.1007
-8 -1 25 0.7115 0.0481
-8 -1 26 -1.9506 -0.1469
-8 0 1 -0.8418 0.1880
-8 0 2 0.7487 0.9168
-8 0 3 1.1116 0.3147
-8 0 4 2.9878 0.2081
-8 0 5 -3.4446 -0.3280
-8 0 6 2.4992 -0.0739
-8 0 7 -6.4337 -0.1992
-8 0 8 -0.6959 -0.1994
-8 0 9 7.0417 0.1209
-8 0 10 -0.7372 0.1249
-8 0 11 -3.3755 0.0645
-8 0 12 2.6716 0.1026
-8 0 13 1.1651 -0.0539
-8 0 14 -4.9165 0.0445
-8 0 15 4.0498 -0.1052
-8 0 16 -1.5388 -0.0870
-8 0 17 0.4166 0.0496
-8 0 18 -0.5758 -0.0458
-8 0 19 -0.6207 0.0585
-8 0 20 2.7011 0.0134
-8 0 21 -4.2067 0.0439
-8 0 22 3.5821 0.0279
-8 0 23 -1.3209 -0.0959
-8 0 24 -0.3573 0.0371
-8 0 25 2.1678 0.0259
-8 0 26 -0.9540 -0.0971
-8 1 1 0.7007 0.2079
-8 1 2 3.4999 -0.2690
-8 1 3 -8.1609 -0.5300
-8 1 4 5.5065 -0.3952
-8 1 5 3.3664 0.0775
-8 1 6 -8.3797 0.2805
-8 1 7 11.5400 0.1479
-8 1 8 -4.8461 0.1489
-8 1 9 -8.1486 0.0185
-8 1 10 11.6091 -0.1505
-8 1 11 -5.3928 -0.0053
-8 1 12 -3.5750 -0.1335
-8 1 13 6.0400 -0.0328
-8 1 14 -0.7873 0.0025
-8 1 15 -4.0818 0.1122
-8 1 16 3.2579 0.0112
-8 1 17 -0.3926 -0.0057
-8 1 18 0.2831 0.0681
-8 1 19 1.0875 -0.0479
-8 1 20 -1.8575 0.0043
-8 1 21 1.1279 -0.0620
-8 1 22 -2.8859 0.0252
-8 1 23 3.2177 -0.0247
-8 1 24 -1.6928 -0.0533
-8 1 25 -0.1965 0.1167
-8 1 26 1.9685 0.0108
-8 2 1 -7.1671 -1.0873
-8 2 2 5.6148 0.2150
-8 2 3 -2.8100 0.7941
-8 2 4 -0.0636 0.2156
-8 2 5 4.5170 -0.0844
-8 2 6 -4.9228 0.0504
-8 2 7 -2.5362 -0.1314
-8 2 8 4.3173 -0.3060
-8 2 9 -2.1558 0.0018
-8 2 10 -1.5872 0.0038
-8 2 11 8.9190 0.0487
-8 2 12 -5.4019 0.1965
-8 2 13 -2.4842 -0.0191
-8 2 14 2.1669 0.0600
-8 2 15 0.1159 -0.0596
-8 2 16 -0.5059 -0.0420
-8 2 17 -1.6952 -0.0246
-8 2 18 0.8368 -0.0872
-8 2 19 1.5840 0.0307
-8 2 20 1.7992 0.0226
-8 2 21 -3.7636 0.0411
-8 2 22 2.2429 0.0305
-8 2 23 -1.3703 0.0107
-8 2 24 -0.4908 -0.0335
-8 2 25 0.7648 0.0067
-8 2 26 1.0963 -0.0298
-8 3 1 -3.1808 1.2419
-8 3 2 -2.8672 0.2378
-8 3 3 3.7027 -0.7278
-8 3 4 -6.6372 -0.0835
-8 3 5 6.1775 -0.3404
-8 3 6 1.0879 0.0114
-8 3 7 -1.4930 0.1602
-8 3 8 2.6560 0.1928
-8 3 9 -3.9705 0.1651
-8 3 10 -1.7563 -0.0749
-8 3 11 -2.1253 0.0012
-8 3 12 7.5314 -0.1378
-8 3 13 -0.8606 -0.0399
-8 3 14 -4.5002 -0.0663
-8 3 15 4.2275 0.0569
-8 3 16 -0.7816 0.0140
-8 3 17 -2.0526 0.0309
-8 3 18 -0.6789 0.0736
-8 3 19 2.9817 -0.0362
-8 3 20 -1.2455 0.0470
-8 3 21 0.3851 -0.0568
-8 3 22 -3.0076 -0.0129
-8 3 23 4.6831 0.0102
-8 3 24 -1.0594 -0.0920
-8 3 25 -2.9496 -0.0003
-8 3 26 2.0997 0.1382
-8 4 1 6.7750 -1.4547
-8 4 2 -3.1386 -0.3701
-8 4 3 0.0766 0.6306
-8 4 4 1.0802 -0.0360
-8 4 5 0.0241 0.3395
-8 4 6 -1.7513 0.1892
-8 4 7 -1.3724 -0.1229
-8 4 8 1.4943 -0.2017
-8 4 9 2.2360 -0.0390
-8 4 10 -1.9909 -0.1332
-8 4 11 2.7448 -0.0144
-8 4 12 -1.8079 0.1325
-8 4 13 -3.5022 0.0258
-8 4 14 4.7657 0.0979
-8 4 15 -2.7289 -0.0063
-8 4 16 0.3502 0.0419
-8 4 17 1.9162 -0.1047
-8 4 18 -1.7887 -0.0496
-8 4 19 -1.6203 -0.0126
-8 4 20 4.4893 -0.0271
-8 4 21 -1.9195 0.0412
-8 4 22 -0.1654 0.0065
-8 4 23 -1.7746 0.0744
-8 4 24 2.2083 -0.0029
-8 4 25 -1.3295 -0.0297
-8 4 26 0.4885 -0.0249
-8 5 1 -1.2279 1.1245
-8 5 2 5.4925 0.7072
-8 5 3 -5.2488 -0.3575
-8 5 4 -0.0167 0.1309
-8 5 5 -0.0901 -0.5442
-8 5 6 2.0386 -0.1161
-8 5 7 2.2969 0.0133
-8 5 8 -0.3187 0.0640
-8 5 9 -4.7707 0.2084
-8 5 10 2.8976 0.0470
-8 5 11 -4.8693 0.0775
-8 5 12 3.4122 -0.0394
-8 5 13 7.1306 -0.1206
-8 5 14 -9.9027 -0.0405
-8 5 15 5.7973 -0.0595
-8 5 16 -0.1644 0.0084
-8 5 17 -4.8395 0.0759
-8 5 18 2.8002 -0.0124
-8 5 19 0.0721 0.0300
-8 5 20 0.1141 0.0422
-8 5 21 0.5104 0.0265
-8 5 22 -2.0919 -0.0176
-8 5 23 2.8603 -0.0362
-8 5 24 -1.8470 -0.0547
-8 5 25 1.5149 -0.0523
-8 5 26 -0.9784 0.0291
-8 6 1 0.5621 -0.9318
-8 6 2 -4.3295 -0.6783
-8 6 3 7.1027 0.1286
-8 6 4 -3.2210 -0.1930
-8 6 5 -0.3619 0.3826
-8 6 6 1.1306 0.2863
-8 6 7 -3.9939 0.0102
-8 6 8 2.3913 -0.0768
-8 6 9 3.3486 0.0065
-8 6 10 -3.3101 -0.1982
-8 6 11 3.5748 -0.1055
-8 6 12 -3.6474 0.0296
-8 6 13 -3.4402 0.0698
-8 6 14 5.1854 0.0347
-8 6 15 -1.2627 0.0687
-8 6 16 1.4374 0.0759
-8 6 17 -0.3011 -0.0406
-8 6 18 -2.2036 -0.0221
-8 6 19 2.0859 -0.0716
-8 6 20 -1.5259 -0.0564
-8 6 21 0.7840 -0.0425
-8 6 22 0.3228 0.0550
-8 6 23 -1.0793 0.0828
-8 6 24 2.0290 0.0080
-8 6 25 -2.6254 0.0336
-8 6 26 1.5694 -0.0195
-8 7 1 -2.5519 0.3594
-8 7 2 6.2501 0.6504
-8 7 3 -6.8310 0.2430
-8 7 4 5.7554 0.2008
-8 7 5 -3.6443 -0.4205
-8 7 6 -2.7443 -0.1168
-8 7 7 7.6707 -0.1084
-8 7 8 -2.9623 -0.1387
-8 7 9 -2.2368 0.1501
-8 7 10 0.9094 0.1154
-8 7 11 -1.2587 0.0868
-8 7 12 2.9124 0.0800
-8 7 13 1.1505 -0.0674
-8 7 14 -4.3441 -0.0216
-8 7 15 1.3848 -0.1366
-8 7 16 2.2755 -0.0367
-8 7 17 -2.9415 0.0560
-8 7 18 1.8139 -0.0165
-8 7 19 -2.0151 0.0410
-8 7 20 2.3355 0.0649
-8 7 21 0.5218 0.0368
-8 7 22 -2.1074 -0.0497
-8 7 23 -1.4269 0.0674
-8 7 24 2.0581 -0.1071
-8 7 25 1.8451 -0.1130
-8 8 1 -1.0133 0.0691
-8 8 2 -2.7099 -0.5178
-8 8 3 2.4831 -0.3216
-8 8 4 -3.2893 -0.2214
-8 8 5 4.5051 0.1125
-8 8 6 0.3243 0.2280
-8 8 7 -5.7637 0.1211
-8 8 8 3.4879 0.1299
-8 8 9 0.7938 0.0123
-8 8 10 -0.5975 -0.1791
-8 8 11 -0.0934 -0.0392
-8 8 12 -0.3921 -0.1179
-8 8 13 -1.4728 -0.0079
-8 8 14 1.7652 0.0375
-8 8 15 1.2543 0.0898
-8 8 16 -2.3361 0.0772
-8 8 17 2.2131 -0.0250
-8 8 18 -1.7527 0.0755
-8 8 19 0.4654 -0.0758
-8 8 20 -1.8826 -0.1045
-8 8 21 3.0567 -0.0063
-8 8 22 0.9738 -0.0415
-8 8 23 -3.0873 -0.0070
-8 8 24 -0.6557 0.2588
-8 8 25 2.9218 -0.0810
-8 9 1 -1.4362 -0.4856
-8 9 2 2.3286 0.1739
-8 9 3 -0.2588 0.5729
-8 9 4 1.5112 0.2600
-8 9 5 -3.7319 -0.1229
-8 9 6 -0.9284 -0.0667
-8 9 7 4.8175 -0.1729
-8 9 8 -3.2717 -0.1932
-8 9 9 2.0063 0.0435
-8 9 10 -0.4593 0.0264
-8 9 11 -0.8055 0.0695
-8 9 12 0.2007 0.1742
-8 9 13 1.9994 -0.0141
-8 9 14 -3.2687 0.0345
-8 9 15 -1.1222 -0.1406
-8 9 16 4.1044 -0.0341
-8 9 17 -1.0862 -0.0127
-8 9 18 0.3240 -0.0601
-8 9 19 -1.3679 0.0854
-8 9 20 1.5540 0.0073
-8 9 21 -3.0479 0.0761
-8 9 22 3.0501 0.0264
-8 9 23 -0.2626 -0.0561
-8 9 24 -3.1127 -0.1151
-8 10 1 2.3029 0.8441
-8 10 2 1.5892 -0.0620
-8 10 3 -3.8557 -0.5310
-8 10 4 -1.1294 -0.0923
-8 10 5 4.5987 -0.1643
-8 10 6 0.5526 0.0639
-8 10 7 -2.8415 0.1209
-8 10 8 -0.0690 0.1627
-8 10 9 -2.6085 0.1031
-8 10 10 5.0111 -0.0558
-8 10 11 -2.4919 -0.0254
-8 10 12 0.4333 -0.1414
-8 10 13 0.5300 -0.0531
-8 10 14 0.0951 -0.0217
-8 10 15 0.9013 0.0530
-8 10 16 -2.8375 0.0433
-8 10 17 0.4824 0.0863
-8 10 18 1.7254 0.0076
-8 10 19 -1.7866 -0.0219
-8 10 20 -0.8201 0.0172
-8 10 21 4.8476 -0.1262
-8 10 22 -2.3906 -0.0324
-8 10 23 -0.2907 0.0449
-8 11 1 -6.8206 -0.8209
-8 11 2 1.4907 -0.3001
-8 11 3 7.8347 0.5063
-8 11 4 -5.0922 0.0901
-8 11 5 -3.8129 0.1851
-8 11 6 2.3007 0.1066
-8 11 7 2.3253 -0.1658
-8 11 8 -0.2128 -0.1551
-8 11 9 1.0781 -0.0488
-8 11 10 -4.6531 -0.0832
-8 11 11 4.8218 0.0519
-8 11 12 -3.0372 0.1171
-8 11 13 0.0814 0.0639
-8 11 14 0.9806 0.0681
-8 11 15 -1.5310 -0.0831
-8 11 16 1.6415 -0.0156
-8 11 17 0.4000 -0.0496
-8 11 18 1.3275 -0.0602
-8 11 19 -1.2994 0.0402
-8 11 20 -2.6941 -0.0306
-8 11 21 0.0847 0.1061
-8 11 22 2.5716 0.0217
-8 12 1 6.1085 0.8467
-8 12 2 -2.5869 0.2994
-8 12 3 -3.3870 -0.2928
-8 12 4 4.6506 0.0550
-8 12 5 0.2902 -0.3474
-8 12 6 -0.9476 -0.0551
-8 12 7 -2.4572 0.0302
-8 12 8 0.9524 0.1143
-8 12 9 -0.4083 0.1141
-8 12 10 1.5357 0.0386
-8 12 11 -1.6134 0.0186
-8 12 12 2.6912 -0.0455
-8 12 13 -1.6456 -0.1126
-8 12 14 2.0936 -0.0307
-8 12 15 -2.0036 0.0199
-8 12 16 -2.9236 -0.0290
-8 12 17 2.8100 0.0789
-8 12 18 1.1844 0.0639
-8 12 19 -2.5280 -0.0845
-8 12 20 1.4290 0.1159
-8 12 21 1.4899 -0.0655
-8 13 1 -4.2225 -0.5517
-8 13 2 3.0414 -0.4904
-8 13 3 -1.0882 0.1097
-8 13 4 -0.3279 -0.0320
-8 13 5 -0.8626 0.2442
-8 13 6 0.4129 0.2034
-8 13 7 3.3884 -0.0165
-8 13 8 -1.6524 -0.0605
-8 13 9 0.6011 -0.0586
-8 13 10 -2.3012 -0.1618
-8 13 11 0.5348 0.0005
-8 13 12 -0.3312 0.0000
-8 13 13 0.0638 0.1112
-8 13 14 0.0350 0.0476
-8 13 15 3.4128 -0.0044
-8 13 16 -3.0450 0.0104
-8 13 17 -1.5669 -0.0113
-8 13 18 3.2544 -0.0562
-8 13 19 1.6053 0.0116
-8 13 20 -5.3869 -0.0753
-8 14 1 0.3256 0.4546
-8 14 2 0.2297 0.3620
-8 14 3 1.0068 0.0789
-8 14 4 -1.9569 0.1144
-8 14 5 2.2334 -0.3085
-8 14 6 -0.7442 -0.1253
-8 14 7 -4.2590 -0.0670
-8 14 8 2.7874 0.0059
-8 14 9 1.6906 0.0860
-8 14 10 -1.0167 0.1145
-8 14 11 0.1596 0.0359
-8 14 12 0.4807 0.0187
-8 14 13 -1.3779 -0.0756
-8 14 14 1.6289 -0.0036
-8 14 15 -1.1115 -0.0569
-8 14 16 -0.2135 -0.0124
-8 14 17 -1.2079 -0.0051
-8 14 18 2.7501 0.0184
-8 15 1 2.6563 -0.1966
-8 15 2 -0.7679 -0.3841
-8 15 3 -1.7727 -0.1320
-8 15 4 1.2944 -0.0503
-8 15 5 -1.5619 0.0832
-8 15 6 3.2153 0.1999
-8 15 7 0.1415 0.0942
-8 15 8 -2.5548 0.0215
-8 15 9 2.3347 -0.0069
-8 15 10 -1.4549 -0.1354
-8 15 11 -1.7692 -0.0660
-8 15 12 2.5691 -0.0788
-8 15 13 -1.1472 0.1185
-8 15 14 -0.9676 -0.0641
-8 15 15 3.9862 0.0947
-8 16 1 -3.7471 0.1080
-8 16 2 4.7235 0.1948
-8 16 3 -0.9247 0.1735
-8 16 4 -1.6771 0.1243
-8 16 5 0.8648 -0.0865
-8 16 6 -1.2663 -0.1921
-8 16 7 -0.2324 -0.0622
-8 16 8 0.4491 -0.0351
-8 16 9 0.8241 -0.0374
-8 16 10 0.6581 0.1237
-8 16 11 0.1104 0.1164
-7 -21 1 -1.5560 -0.1490
-7 -20 1 -2.9168 0.1666
-7 -20 2 -3.3617 0.0450
-7 -20 3 5.5289 0.0436
-7 -20 4 1.4117 0.2727
-7 -19 1 3.4855 0.0499
-7 -19 2 -2.4031 -0.1972
-7 -19 3 -1.2507 -0.1278
-7 -19 4 -1.0303 -0.1298
-7 -19 5 0.5278 0.0858
-7 -19 6 1.1231 -0.0650
-7 -19 7 -0.0776 0.0061
-7 -18 1 -3.7337 -0.1800
-7 -18 2 0.5303 0.0606
-7 -18 3 3.7555 0.1479
-7 -18 4 0.0279 0.1769
-7 -18 5 -2.5520 -0.0375
-7 -18 6 0.7294 0.0000
-7 -18 7 -0.2202 -0.0456
-7 -18 8 2.7799 -0.0304
-7 -18 9 -4.4422 0.1729
-7 -17 1 2.2840 0.6493
-7 -17 2 -5.4588 0.0567
-7 -17 3 1.5388 -0.4042
-7 -17 4 -0.4117 -0.0496
-7 -17 5 -0.7548 0.0428
-7 -17 6 2.7499 -0.0683
-7 -17 7 -2.7827 -0.0255
-7 -17 8 -0.4731 0.0608
-7 -17 9 5.1521 0.0777
-7 -17 10 -5.7808 -0.0254
-7 -17 11 1.6141 -0.1496
-7 -16 1 -2.3425 -0.7910
-7 -16 2 3.5895 -0.1250
-7 -16 3 -0.6938 0.2979
-7 -16 4 3.6907 -0.0609
-7 -16 5 -4.4580 0.1905
-7 -16 6 -0.7481 0.0390
-7 -16 7 3.9967 -0.0263
-7 -16 8 -3.3040 -0.0534
-7 -16 9 0.9019 0.0603
-7 -16 10 1.5943 -0.0332
-7 -16 11 -1.4255 -0.1032
-7 -16 12 -0.1362 0.0214
-7 -16 13 -0.8788 0.0908
-7 -15 1 -0.6896 1.0091
-7 -15 2 -5.3221 0.3759
-7 -15 3 0.6898 -0.3911
-7 -15 4 -0.3112 0.0822
-7 -15 5 3.2848 -0.1661
-7 -15 6 -0.8539 -0.0563
-7 -15 7 -3.1888 -0.0446
-7 -15 8 2.0124 0.0228
-7 -15 9 0.9419 0.0552
-7 -15 10 -0.0319 0.0213
-7 -15 11 -3.2303 -0.0182
-7 -15 12 2.8072 0.0178
-7 -15 13 1.5361 0.0245
-7 -15 14 -2.7932 -0.0482
-7 -15 15 0.8792 0.0701
-7 -14 1 -1.2504 -0.8049
-7 -14 2 2.1047 -0.3832
-7 -14 3 0.0115 0.1145
-7 -14 4 2.2593 -0.2332
-7 -14 5 -2.2733 0.3611
-7 -14 6 0.2110 0.1040
-7 -14 7 0.8909 -0.0461
-7 -14 8 -2.5891 0.0302
-7 -14 9 1.9600 0.0365
-7 -14 10 0.8288 -0.0623
-7 -14 11 -0.9118 -0.0808
-7 -14 12 -0.9061 0.0186
-7 -14 13 1.6944 -0.0049
-7 -14 14 -0.8009 -0.0739
-7 -14 15 -0.1783 0.0576
-7 -14 16 -0.0661 0.1331
-7 -13 1 0.1983 0.6090
-7 -13 2 -1.8651 0.6651
-7 -13 3 -3.8370 -0.0576
-7 -13 4 -3.7678 0.0939
-7 -13 5 9.1898 -0.1949
-7 -13 6 0.4095 -0.0961
-7 -13 7 -6.3156 -0.0603
-7 -13 8 2.1284 -0.0490
-7 -13 9 1.3628 0.0408
-7 -13 10 -1.7255 0.0345
-7 -13 11 2.2847 0.0545
-7 -13 12 -3.9608 -0.0118
-7 -13 13 1.4244 0.0252
-7 -13 14 3.3981 0.0121
-7 -13 15 -2.7419 -0.0527
-7 -13 16 0.6758 0.1303
-7 -13 17 0.4523 -0.0608
-7 -13 18 0.0525 -0.1613
-7 -12 1 5.2232 -0.1408
-7 -12 2 -1.6153 -0.4439
-7 -12 3 3.7810 -0.2219
-7 -12 4 -1.4749 -0.3067
-7 -12 5 -5.4006 0.2586
-7 -12 6 5.0216 0.1513
-7 -12 7 2.1502 -0.0190
-7 -12 8 -4.8535 0.1275
-7 -12 9 0.9729 0.0249
-7 -12 10 3.6961 -0.0828
-7 -12 11 -4.2478 -0.0146
-7 -12 12 2.1267 -0.0428
-7 -12 13 -0.0261 -0.0590
-7 -12 14 -0.0228 -0.0260
-7 -12 15 -0.8898 0.0174
-7 -12 16 -1.8162 0.1090
-7 -12 17 1.6096 -0.0173
-7 -12 18 0.7205 -0.0372
-7 -12 19 0.7266 0.1633
-7 -11 1 0.6667 -0.1948
-7 -11 2 -0.2404 0.4836
-7 -11 3 0.1869 0.3502
-7 -11 4 -4.4108 0.1445
-7 -11 5 0.6277 -0.0918
-7 -11 6 7.7431 -0.0363
-7 -11 7 -4.7999 -0.1002
-7 -11 8 -4.1267 -0.1519
-7 -11 9 5.2421 0.0256
-7 -11 10 -2.1508 0.0505
-7 -11 11 1.1027 0.0031
-7 -11 12 -1.6304 0.0820
-7 -11 13 -0.0513 0.0048
-7 -11 14 1.9155 0.0092
-7 -11 15 -0.2688 -0.0683
-7 -11 16 1.4597 0.0749
-7 -11 17 -2.0707 -0.0135
-7 -11 18 1.1292 -0.0928
-7 -11 19 -2.3530 -0.0097
-7 -11 20 -0.8976 0.0386
-7 -10 1 4.9535 0.7304
-7 -10 2 0.4345 0.1052
-7 -10 3 -3.6603 -0.5929
-7 -10 4 9.3882 -0.3342
-7 -10 5 -10.7555 0.0490
-7 -10 6 -1.2283 0.0735
-7 -10 7 11.5585 0.0150
-7 -10 8 -5.6448 0.1889
-7 -10 9 -2.7968 0.0407
-7 -10 10 5.5638 -0.0607
-7 -10 11 -2.7895 0.0468
-7 -10 12 -2.0016 -0.0803
-7 -10 13 0.4595 -0.0541
-7 -10 14 3.0649 -0.0442
-7 -10 15 -0.8167 0.0299
-7 -10 16 -5.3565 0.0467
-7 -10 17 4.2883 0.0145
-7 -10 18 0.4910 0.0149
-7 -10 19 1.0372 0.0355
-7 -10 20 -0.0012 -0.1044
-7 -10 21 -1.5883 0.0318
-7 -9 1 1.0180 -1.3457
-7 -9 2 4.9632 0.0329
-7 -9 3 -6.0828 0.7222
-7 -9 4 0.8503 -0.0963
-7 -9 5 5.0568 0.2090
-7 -9 6 -7.8660 0.1096
-7 -9 7 5.5187 -0.1394
-7 -9 8 -1.6858 -0.1493
-7 -9 9 -3.9487 -0.0218
-7 -9 10 4.9688 -0.0159
-7 -9 11 -0.4482 -0.0339
-7 -9 12 -0.0706 0.1099
-7 -9 13 0.1671 0.0046
-7 -9 14 -2.8992 0.0118
-7 -9 15 3.1578 -0.0362
-7 -9 16 0.7896 0.0513
-7 -9 17 -2.5434 0.0051
-7 -9 18 2.1933 -0.0591
-7 -9 19 -3.8288 0.0332
-7 -9 20 0.3625 -0.0431
-7 -9 21 3.7021 0.0191
-7 -9 22 -1.2005 0.0361
-7 -8 1 -15.4919 1.3776
-7 -8 2 11.9606 0.5326
-7 -8 3 -2.2913 -0.4906
-7 -8 4 -4.5148 -0.1057
-7 -8 5 6.5854 -0.3633
-7 -8 6 -3.7594 0.0074
-7 -8 7 -1.0522 -0.0348
-7 -8 8 6.2817 0.1679
-7 -8 9 -5.2979 0.0854
-7 -8 10 1.1447 0.0099
-7 -8 11 2.6537 0.0933
-7 -8 12 -7.1461 -0.0932
-7 -8 13 4.2319 -0.0077
-7 -8 14 2.1853 -0.0556
-7 -8 15 -3.3503 -0.0562
-7 -8 16 2.3436 0.0295
-7 -8 17 -2.8308 0.0431
-7 -8 18 1.6598 -0.0148
-7 -8 19 1.8528 0.0289
-7 -8 20 -0.8024 -0.0339
-7 -8 21 -1.0042 0.0271
-7 -8 22 -1.8498 0.0445
-7 -8 23 3.0143 -0.0377
-7 -7 1 10.0974 -1.5561
-7 -7 2 -13.2314 -0.4413
-7 -7 3 4.9984 0.4985
-7 -7 4 1.5194 -0.3108
-7 -7 5 -5.4960 0.4226
-7 -7 6 3.6239 0.2974
-7 -7 7 -2.9472 -0.1439
-7 -7 8 2.6917 -0.0833
-7 -7 9 1.1500 -0.0126
-7 -7 10 -6.6999 -0.1002
-7 -7 11 6.4748 -0.0687
-7 -7 12 2.2250 0.0570
-7 -7 13 -5.8007 0.0251
-7 -7 14 2.5478 0.0065
-7 -7 15 -0.1760 0.0277
-7 -7 16 -1.8562 0.0454
-7 -7 17 3.1635 -0.0073
-7 -7 18 -1.8503 0.0085
-7 -7 19 0.1056 -0.0188
-7 -7 20 -1.4932 -0.0545
-7 -7 21 1.6386 -0.0200
-7 -7 22 1.6381 0.0478
-7 -7 23 -3.2567 -0.0570
-7 -7 24 2.3718 0.0229
-7 -6 1 -11.7808 0.7590
-7 -6 2 12.6558 0.9689
-7 -6 3 -4.3382 0.0541
-7 -6 4 -4.2018 0.0642
-7 -6 5 9.5237 -0.5548
-7 -6 6 -7.3587 -0.0569
-7 -6 7 4.6595 -0.0233
-7 -6 8 -5.4237 -0.0823
-7 -6 9 2.5021 0.1304
-7 -6 10 5.8211 0.0813
-7 -6 11 -9.0728 0.1118
-7 -6 12 2.3761 -0.0015
-7 -6 13 2.7790 -0.0275
-7 -6 14 -3.0777 -0.0391
-7 -6 15 1.6089 -0.1016
-7 -6 16 2.3708 -0.0115
-7 -6 17 -4.6487 0.0461
-7 -6 18 2.3384 -0.0336
-7 -6 19 0.0644 0.0568
-7 -6 20 1.1570 0.0294
-7 -6 21 -1.0636 -0.0466
-7 -6 22 -2.7717 0.0805
-7 -6 23 4.8125 -0.0088
-7 -6 24 -2.2857 -0.0843
-7 -5 1 23.8307 -0.8130
-7 -5 2 -18.2695 -0.7906
-7 -5 3 7.0725 0.1096
-7 -5 4 2.8369 -0.3879
-7 -5 5 -10.8239 0.2810
-7 -5 6 9.5582 0.2965
-7 -5 7 -8.3575 0.0061
-7 -5 8 8.2545 0.1113
-7 -5 9 0.3577 -0.0536
-7 -5 10 -9.5395 -0.1620
-7 -5 11 9.0739 -0.0357
-7 -5 12 -3.6456 -0.0117
-7 -5 13 -1.0955 0.0310
-7 -5 14 5.2221 -0.0442
-7 -5 15 -4.8779 0.0599
-7 -5 16 0.7737 0.0654
-7 -5 17 2.5703 -0.0080
-7 -5 18 -4.7121 0.0245
-7 -5 19 4.2679 -0.0339
-7 -5 20 -1.4478 -0.0043
-7 -5 21 -2.4700 -0.0546
-7 -5 22 3.4194 -0.0327
-7 -5 23 -1.6368 0.0665
-7 -5 24 0.8562 -0.0450
-7 -5 25 1.0716 -0.0066
-7 -4 1 0.1755 -0.1771
-7 -4 2 2.9005 0.5971
-7 -4 3 -10.0889 0.6110
-7 -4 4 13.0486 0.3063
-7 -4 5 -1.0123 -0.3277
-7 -4 6 -9.4425 -0.1220
-7 -4 7 14.9378 -0.1387
-7 -4 8 -20.1516 -0.1646
-7 -4 9 9.5033 0.0625
-7 -4 10 12.5214 0.0626
-7 -4 11 -19.2154 0.0445
-7 -4 12 10.8979 0.1229
-7 -4 13 -1.2542 0.0409
-7 -4 14 -7.7133 -0.0218
-7 -4 15 7.8394 -0.1319
-7 -4 16 -0.7223 -0.0052
-7 -4 17 -1.9018 0.0005
-7 -4 18 1.5957 -0.0365
-7 -4 19 -2.5669 0.0121
-7 -4 20 5.5017 0.0585
-7 -4 21 -3.0867 0.0219
-7 -4 22 -4.8032 0.0147
-7 -4 23 6.4458 0.0035
-7 -4 24 -3.0196 -0.0417
-7 -4 25 -1.2410 0.0634
-7 -4 26 4.2856 -0.0617
-7 -3 1 15.1916 0.4419
-7 -3 2 13.9581 -0.2944
-7 -3 3 -16.2165 -0.5393
-7 -3 4 -1.3005 -0.3449
-7 -3 5 9.0222 0.0644
-7 -3 6 -3.1387 0.1343
-7 -3 7 -6.5028 0.0599
-7 -3 8 12.1418 0.2477
-7 -3 9 -10.6026 0.0546
-7 -3 10 3.2094 -0.1456
-7 -3 11 6.0303 -0.0074
-7 -3 12 -12.0829 -0.1119
-7 -3 13 9.9699 0.0211
-7 -3 14 -0.4440 -0.0363
-7 -3 15 -5.4004 0.0222
-7 -3 16 5.3405 0.0427
-7 -3 17 -2.8293 0.0199
-7 -3 18 -1.7051 0.0630
-7 -3 19 2.3348 -0.0246
-7 -3 20 -2.3596 -0.0166
-7 -3 21 3.8021 -0.0489
-7 -3 22 -1.7592 -0.0133
-7 -3 23 -1.0105 0.0211
-7 -3 24 2.6584 -0.0714
-7 -3 25 -1.7220 0.0504
-7 -3 26 -0.1170 0.0824
-7 -2 1 -14.2931 -1.4693
-7 -2 2 4.5376 -0.1035
-7 -2 3 3.7120 1.0084
-7 -2 4 0.2824 0.1320
-7 -2 5 -1.0029 0.1333
-7 -2 6 -4.6282 0.0766
-7 -2 7 14.9417 -0.2300
-7 -2 8 -14.1716 -0.2400
-7 -2 9 -5.2463 0.0096
-7 -2 10 15.1086 -0.0299
-7 -2 11 -2.8690 -0.0330
-7 -2 12 -5.9231 0.1802
-7 -2 13 1.9545 0.0623
-7 -2 14 2.0741 0.0323
-7 -2 15 -6.2811 -0.0629
-7 -2 16 5.4727 0.0029
-7 -2 17 2.6259 -0.0461
-7 -2 18 -5.3298 -0.0882
-7 -2 19 3.9053 0.0229
-7 -2 20 -0.0813 0.0306
-7 -2 21 -2.8243 0.0302
-7 -2 22 0.8313 0.0211
-7 -2 23 -1.1448 0.0764
-7 -2 24 -0.1188 -0.1006
-7 -2 25 1.7399 0.0196
-7 -2 26 0.3765 0.0542
-7 -2 27 -0.0055 -0.1727
-7 -1 1 -8.7421 1.4820
-7 -1 2 7.9590 0.1711
-7 -1 3 -2.8836 -0.5824
-7 -1 4 -3.8841 -0.1366
-7 -1 5 6.0194 -0.3618
-7 -1 6 -3.0533 0.0049
-7 -1 7 -7.3068 0.0321
-7 -1 8 16.0423 0.2374
-7 -1 9 -8.5635 0.1290
-7 -1 10 -9.2407 0.0022
-7 -1 11 14.3805 0.0113
-7 -1 12 -2.0864 -0.1264
-7 -1 13 -7.3099 -0.0096
-7 -1 14 6.6308 -0.0651
-7 -1 15 0.3704 -0.0142
-7 -1 16 -6.9866 0.0125
-7 -1 17 5.4291 0.0548
-7 -1 18 -1.2664 0.0782
-7 -1 19 -3.5224 -0.0363
-7 -1 20 5.0666 -0.0008
-7 -1 21 -1.3015 -0.0085
-7 -1 22 0.8323 -0.0397
-7 -1 23 0.5267 -0.0014
-7 -1 24 -2.6582 -0.0105
-7 -1 25 0.2598 -0.0204
-7 -1 26 1.8147 0.0811
-7 -1 27 -2.3119 -0.0005
-7 0 1 1.8805 -1.7256
-7 0 2 -10.0145 -0.7199
-7 0 3 6.8292 0.7464
-7 0 4 -3.8104 -0.1517
-7 0 5 5.6045 0.4517
-7 0 6 -1.5563 0.2859
-7 0 7 -0.4746 -0.1235
-7 0 8 2.0634 -0.1896
-7 0 9 -5.4239 -0.0769
-7 0 10 2.1603 -0.0904
-7 0 11 0.3037 -0.1014
-7 0 12 -0.7469 0.0979
-7 0 13 3.2483 0.0908
-7 0 14 -2.0762 0.0611
-7 0 15 -2.6632 0.0204
-7 0 16 3.9807 0.0147
-7 0 17 -0.9023 -0.0656
-7 0 18 -0.8713 -0.0189
-7 0 19 2.1225 -0.0274
-7 0 20 -2.8734 -0.0564
-7 0 21 1.2451 0.0388
-7 0 22 -0.0341 0.0445
-7 0 23 -0.5963 0.0397
-7 0 24 -0.4641 -0.0245
-7 0 25 0.5844 0.0016
-7 0 26 0.5131 0.0160
-7 0 27 1.2313 -0.0671
-7 1 1 12.6088 1.2520
-7 1 2 -3.9566 0.5590
-7 1 3 -6.1726 -0.0269
-7 1 4 8.6380 0.1091
-7 1 5 -10.7715 -0.6542
-7 1 6 6.0996 -0.1366
-7 1 7 -0.4751 0.0274
-7 1 8 -1.9604 0.0620
-7 1 9 8.3541 0.1007
-7 1 10 -11.0020 0.1468
-7 1 11 5.6922 0.0847
-7 1 12 2.0144 -0.0597
-7 1 13 -7.2004 -0.0523
-7 1 14 6.7895 -0.0702
-7 1 15 0.2638 -0.0444
-7 1 16 -7.1050 -0.0272
-7 1 17 4.2010 0.0321
-7 1 18 2.0846 0.0361
-7 1 19 -5.2569 0.0640
-7 1 20 5.0049 -0.0099
-7 1 21 -1.2725 -0.0077
-7 1 22 -0.7485 -0.0141
-7 1 23 1.7151 -0.0183
-7 1 24 -1.2291 0.0029
-7 1 25 -1.1717 -0.0203
-7 1 26 0.9843 -0.0003
-7 1 27 -0.7790 0.0021
-7 2 1 -2.3623 -0.7614
-7 2 2 7.0334 -1.1832
-7 2 3 0.5200 0.2063
-7 2 4 -11.2423 -0.1817
-7 2 5 13.3688 0.3387
-7 2 6 -2.0303 0.2558
-7 2 7 -6.9734 0.0445
-7 2 8 8.8039 0.1180
-7 2 9 -6.5441 -0.1403
-7 2 10 -0.0197 -0.1764
-7 2 11 -0.7551 -0.0868
-7 2 12 3.0564 -0.0237
-7 2 13 0.8291 0.0798
-7 2 14 -2.3551 0.0124
-7 2 15 1.7547 0.0933
-7 2 16 0.7647 0.0595
-7 2 17 -1.5324 -0.0579
-7 2 18 -2.2570 0.0276
-7 2 19 3.6840 -0.0529
-7 2 20 -3.9961 -0.0563
-7 2 21 3.4802 -0.0153
-7 2 22 -0.2054 0.0236
-7 2 23 -1.0440 -0.0021
-7 2 24 0.6854 0.0381
-7 2 25 -1.2026 0.0557
-7 2 26 0.1346 -0.0170
-7 2 27 1.4210 -0.0673
-7 3 1 8.9790 0.4159
-7 3 2 -3.4550 0.4416
-7 3 3 -2.5216 0.3757
-7 3 4 9.8526 0.4344
-7 3 5 -17.1525 -0.4100
-7 3 6 8.3452 -0.2429
-7 3 7 4.1176 -0.1218
-7 3 8 -11.2932 -0.0971
-7 3 9 16.8536 0.0357
-7 3 10 -6.1731 0.1993
-7 3 11 -6.3776 0.0560
-7 3 12 3.4964 0.0715
-7 3 13 -1.9319 -0.0055
-7 3 14 4.0485 -0.0423
-7 3 15 -2.4479 -0.1101
-7 3 16 -1.8810 -0.0384
-7 3 17 5.3600 0.0226
-7 3 18 -0.9522 -0.0425
-7 3 19 -6.3127 0.0986
-7 3 20 6.2109 0.0010
-7 3 21 -1.6385 0.0266
-7 3 22 -0.7245 0.0174
-7 3 23 -1.1275 -0.0353
-7 3 24 3.2014 -0.0311
-7 3 25 -0.2778 0.0195
-7 3 26 -2.7246 0.0026
-7 3 27 1.0236 -0.0584
-7 4 1 -16.2667 0.3824
-7 4 2 13.5011 -0.6048
-7 4 3 -3.1094 -0.5208
-7 4 4 -4.3589 -0.2359
-7 4 5 8.5470 0.1420
-7 4 6 -4.5826 0.1447
-7 4 7 0.7502 0.0925
-7 4 8 1.2190 0.2798
-7 4 9 -9.4808 -0.0543
-7 4 10 10.6091 -0.1066
-7 4 11 -2.1190 -0.0464
-7 4 12 -3.5947 -0.1823
-7 4 13 6.0715 0.0771
-7 4 14 -6.1000 -0.0614
-7 4 15 4.8302 0.1138
-7 4 16 -1.4240 0.0403
-7 4 17 -5.1217 0.0035
-7 4 18 7.5504 0.0745
-7 4 19 -1.5302 -0.0673
-7 4 20 -7.7155 -0.0054
-7 4 21 8.6244 -0.0697
-7 4 22 -0.5525 -0.0109
-7 4 23 -3.0431 -0.0008
-7 4 24 -0.0589 0.0252
-7 4 25 2.6135 0.0066
-7 4 26 -2.8179 0.0696
-7 4 27 1.1253 -0.0061
-7 5 1 4.8227 -0.7833
-7 5 2 -10.1653 -0.0730
-7 5 3 9.6367 0.7734
-7 5 4 -2.9838 0.2688
-7 5 5 -3.4551 0.0572
-7 5 6 1.2305 -0.0663
-7 5 7 -2.0959 -0.1978
-7 5 8 2.3769 -0.1984
-7 5 9 7.3309 -0.0713
-7 5 10 -8.5973 0.0638
-7 5 11 4.2492 0.0503
-7 5 12 -3.2669 0.1403
-7 5 13 -5.6147 0.0738
-7 5 14 11.5125 0.0020
-7 5 15 -6.8105 -0.0922
-7 5 16 1.0570 -0.0279
-7 5 17 5.0862 -0.0336
-7 5 18 -6.2966 -0.0665
-7 5 19 2.8921 0.0374
-7 5 20 -0.8104 0.0307
-7 5 21 -2.8669 0.0414
-7 5 22 5.1524 0.0048
-7 5 23 -3.6967 0.0176
-7 5 24 1.2500 0.0085
-7 5 25 0.7795 -0.0193
-7 5 26 0.2012 -0.0206
-7 5 27 -1.7778 -0.0071
-7 6 1 -4.7251 1.3651
-7 6 2 4.8413 -0.0316
-7 6 3 -6.5568 -0.6745
-7 6 4 3.7347 -0.0892
-7 6 5 0.4520 -0.2630
-7 6 6 2.2212 -0.0094
-7 6 7 0.1680 0.1078
-7 6 8 -6.0350 0.2684
-7 6 9 -0.8199 0.0395
-7 6 10 6.7048 0.0460
-7 6 11 -3.9069 0.0038
-7 6 12 4.0879 -0.2271
-7 6 13 0.1563 0.0257
-7 6 14 -6.6769 -0.0636
-7 6 15 3.8257 0.0106
-7 6 16 -0.3918 0.0191
-7 6 17 -1.1924 0.0424
-7 6 18 2.8129 0.1284
-7 6 19 -0.8580 -0.0377
-7 6 20 0.5919 -0.0181
-7 6 21 -2.3737 0.0003
-7 6 22 0.8074 -0.0664
-7 6 23 2.2041 -0.0796
-7 6 24 -3.4834 0.0602
-7 6 25 2.3410 -0.0397
-7 6 26 -0.0001 0.0676
-7 6 27 -0.9920 0.1184
-7 7 1 8.7830 -1.2487
-7 7 2 -9.1539 -0.4768
-7 7 3 7.1962 0.5625
-7 7 4 -2.9638 0.0627
-7 7 5 -0.7102 0.3698
-7 7 6 0.0986 0.1005
-7 7 7 -2.3441 -0.0855
-7 7 8 4.1765 -0.1556
-7 7 9 -0.3089 -0.1781
-7 7 10 -0.3643 -0.0237
-7 7 11 0.0733 -0.0408
-7 7 12 -4.6439 0.0706
-7 7 13 3.7652 0.1426
-7 7 14 2.4231 0.0722
-7 7 15 -3.4671 -0.0062
-7 7 16 0.7185 -0.0094
-7 7 17 2.3289 -0.1015
-7 7 18 -2.8399 -0.0739
-7 7 19 0.4572 0.0265
-7 7 20 -0.5377 0.0005
-7 7 21 1.8624 -0.0051
-7 7 22 -0.9121 0.0735
-7 7 23 0.2788 0.0077
-7 7 24 0.0529 0.0498
-7 7 25 -1.9990 0.0261
-7 7 26 1.1934 -0.1664
-7 7 27 2.3122 0.0850
-7 8 1 -3.0602 1.1332
-7 8 2 6.6079 0.4970
-7 8 3 -3.7504 -0.2861
-7 8 4 -1.1211 0.0522
-7 8 5 0.1158 -0.4287
-7 8 6 3.3588 -0.1881
-7 8 7 -1.0519 0.0447
-7 8 8 -2.1629 0.1393
-7 8 9 1.2982 0.0573
-7 8 10 -2.9939 0.1712
-7 8 11 5.1689 0.0776
-7 8 12 0.0153 -0.1444
-7 8 13 -4.1285 -0.0149
-7 8 14 2.7985 -0.1107
-7 8 15 -2.6422 -0.0385
-7 8 16 0.4177 0.0116
-7 8 17 2.1204 0.0477
-7 8 18 -0.7921 0.0400
-7 8 19 1.2127 0.0315
-7 8 20 -0.5809 0.0842
-7 8 21 -3.6465 -0.0334
-7 8 22 4.1425 -0.0652
-7 8 23 -1.2673 -0.0498
-7 8 24 0.1409 -0.1171
-7 8 25 -0.1409 0.1222
-7 8 26 0.5842 0.0636
-7 9 1 4.0466 -0.7538
-7 9 2 -5.8986 -0.7912
-7 9 3 2.4308 0.1295
-7 9 4 3.6724 -0.1008
-7 9 5 -2.9947 0.4182
-7 9 6 1.1128 0.1660
-7 9 7 -2.0233 0.0104
-7 9 8 -0.9300 0.0511
-7 9 9 2.2024 -0.1521
-7 9 10 2.0338 -0.1674
-7 9 11 -4.6450 -0.0389
-7 9 12 2.2200 -0.0563
-7 9 13 1.0083 0.1216
-7 9 14 -0.2884 0.0802
-7 9 15 1.5308 0.0619
-7 9 16 -4.9761 0.0614
-7 9 17 2.5288 -0.1041
-7 9 18 1.6223 -0.0182
-7 9 19 -3.8824 -0.0712
-7 9 20 4.4974 -0.0435
-7 9 21 0.4399 0.0488
-7 9 22 -6.2853 0.0141
-7 9 23 6.3809 0.0748
-7 9 24 -1.3604 0.0508
-7 9 25 -3.1255 -0.1390
-7 9 26 0.3888 0.0739
-7 10 1 -4.5935 0.4506
-7 10 2 5.5870 0.5372
-7 10 3 1.1971 0.1127
-7 10 4 -5.7991 0.1881
-7 10 5 1.7787 -0.2499
-7 10 6 0.0430 -0.2579
-7 10 7 2.7942 -0.0779
-7 10 8 0.3175 -0.0319
-7 10 9 -3.3553 0.0356
-7 10 10 -0.7862 0.2143
-7 10 11 5.4360 0.0469
-7 10 12 -5.9969 0.0287
-7 10 13 1.6602 -0.0125
-7 10 14 2.6445 -0.0687
-7 10 15 -4.2034 -0.1207
-7 10 16 4.8702 -0.0077
-7 10 17 -2.0693 0.0349
-7 10 18 -1.4352 -0.0289
-7 10 19 3.4359 0.0791
-7 10 20 -5.0933 0.0685
-7 10 21 1.4541 0.0080
-7 10 22 3.3056 -0.0124
-7 10 23 -4.0564 -0.0778
-7 10 24 4.4645 -0.0611
-7 10 25 -2.0106 0.0709
-7 11 1 1.5981 0.0500
-7 11 2 -8.8927 -0.4399
-7 11 3 2.6201 -0.3390
-7 11 4 7.4583 -0.2356
-7 11 5 -4.9499 0.2465
-7 11 6 0.7638 0.1465
-7 11 7 -2.4680 0.1005
-7 11 8 0.5357 0.1487
-7 11 9 1.6019 -0.0731
-7 11 10 -1.0209 -0.0856
-7 11 11 -0.0082 -0.0838
-7 11 12 4.4270 -0.1703
-7 11 13 -5.6946 0.0950
-7 11 14 1.5618 0.0240
-7 11 15 3.1757 0.0827
-7 11 16 -6.4150 0.0918
-7 11 17 2.8965 -0.0248
-7 11 18 0.6788 0.0152
-7 11 19 -0.1036 -0.1333
-7 11 20 3.5333 0.0065
-7 11 21 -3.7074 -0.0166
-7 11 22 -1.3336 -0.0452
-7 11 23 1.7411 0.1683
-7 11 24 -1.2060 -0.0261
-7 12 1 -0.8982 -0.3600
-7 12 2 1.8330 0.1627
-7 12 3 -1.8884 0.4479
-7 12 4 -1.3522 0.1276
-7 12 5 2.0694 0.0295
-7 12 6 -0.8537 -0.1445
-7 12 7 1.8999 -0.1327
-7 12 8 -0.4400 -0.1230
-7 12 9 0.9242 -0.0363
-7 12 10 -3.1947 0.1291
-7 12 11 -0.5303 0.0468
-7 12 12 1.5237 0.0846
-7 12 13 1.4297 0.0197
-7 12 14 -2.6374 0.0035
-7 12 15 2.1953 -0.1120
-7 12 16 3.4869 -0.0375
-7 12 17 -6.1248 0.0136
-7 12 18 1.3516 -0.0535
-7 12 19 2.5714 0.0915
-7 12 20 -5.3054 -0.0570
-7 12 21 3.1697 0.1284
-7 12 22 1.3663 0.0011
-7 12 23 -0.9926 -0.1379
-7 13 1 1.9527 0.6603
-7 13 2 -3.5588 0.0406
-7 13 3 0.8694 -0.4407
-7 13 4 -0.1930 -0.1960
-7 13 5 1.4916 -0.0432
-7 13 6 -1.0403 0.0225
-7 13 7 -2.7863 0.0836
-7 13 8 2.1847 0.1821
-7 13 9 -0.2440 0.0038
-7 13 10 2.0777 0.0503
-7 13 11 -0.0208 -0.0551
-7 13 12 -1.4744 -0.1704
-7 13 13 -0.4821 0.0053
-7 13 14 0.7020 -0.0243
-7 13 15 -2.0822 0.0539
-7 13 16 1.5535 0.0638
-7 13 17 2.7104 0.0005
-7 13 18 -5.7353 0.0754
-7 13 19 3.0040 -0.0652
-7 13 20 5.9695 -0.0314
-7 13 21 -7.2055 -0.0405
-7 13 22 0.3184 0.0268
-7 14 1 3.7134 -0.7359
-7 14 2 -3.2940 -0.1842
-7 14 3 2.0227 0.3767
-7 14 4 0.5992 0.0502
-7 14 5 -2.7022 0.2592
-7 14 6 4.1181 0.0101
-7 14 7 0.0609 -0.0933
-7 14 8 -3.5494 -0.1080
-7 14 9 1.9996 -0.1351
-7 14 10 -0.8458 0.0048
-7 14 11 -2.7453 0.0583
-7 14 12 4.2722 0.0524
-7 14 13 0.8236 0.0367
-7 14 14 -4.5664 0.0442
-7 14 15 3.5977 -0.0163
-7 14 16 0.5847 -0.0583
-7 14 17 -2.1135 0.0276
-7 14 18 0.2968 -0.0482
-7 14 19 -0.4998 -0.0063
-7 14 20 -0.6977 -0.0132
-7 15 1 0.2062 0.6552
-7 15 2 1.7032 0.3202
-7 15 3 -2.3439 -0.2488
-7 15 4 1.5589 -0.1122
-7 15 5 -1.8884 -0.1782
-7 15 6 -1.6935 -0.1144
-7 15 7 3.5353 0.0250
-7 15 8 -0.9403 0.1197
-7 15 9 -2.3412 0.0598
-7 15 10 4.7062 0.1182
-7 15 11 -0.0951 0.0173
-7 15 12 -5.5850 -0.0741
-7 15 13 3.8577 -0.0748
-7 15 14 0.5346 -0.0174
-7 15 15 -4.8384 -0.0533
-7 15 16 4.7511 0.0160
-7 15 17 0.4745 0.0116
-7 15 18 -2.7503 0.0586
-7 16 1 -1.0663 -0.5106
-7 16 2 -1.6751 -0.3557
-7 16 3 2.3356 0.1941
-7 16 4 0.3782 -0.0203
-7 16 5 1.0393 0.2342
-7 16 6 -1.2274 0.1863
-7 16 7 -0.1130 -0.0573
-7 16 8 1.4004 -0.0573
-7 16 9 -2.3571 -0.1092
-7 16 10 -1.3148 -0.1129
-7 16 11 1.7946 -0.0289
-7 16 12 2.7804 0.0878
-7 16 13 -1.7051 0.0559
-7 16 14 -1.6574 -0.0372
-7 16 15 1.2024 0.1394
-7 17 1 2.9450 0.3582
-7 17 2 -1.9878 0.2727
-7 17 3 -1.1870 -0.0933
-7 17 4 1.0322 0.0186
-7 17 5 0.1097 -0.1853
-7 17 6 -1.5146 -0.1395
-7 17 7 1.4839 0.0387
-7 17 8 0.5055 -0.0024
-7 17 9 -0.2907 0.0370
-7 17 10 -0.3165 0.1606
-6 -21 1 2.5625 0.2772
-6 -20 1 1.5465 -0.4305
-6 -20 2 -5.3934 -0.0538
-6 -20 3 -1.2015 -0.0612
-6 -20 4 3.2546 -0.0079
-6 -19 1 4.6748 0.5622
-6 -19 2 4.6715 0.2896
-6 -19 3 -6.6950 -0.0729
-6 -19 4 3.2640 -0.0080
-6 -19 5 1.3284 -0.0387
-6 -19 6 -3.6912 -0.0265
-6 -19 7 -0.0988 -0.1109
-6 -18 1 1.4513 -0.5688
-6 -18 2 1.6054 -0.2460
-6 -18 3 -4.0056 0.0612
-6 -18 4 -1.4481 -0.1785
-6 -18 5 6.0034 0.1642
-6 -18 6 -2.6007 0.0940
-6 -18 7 -1.9030 -0.0297
-6 -18 8 1.7845 -0.0019
-6 -18 9 2.2226 -0.0361
-6 -17 1 -0.0702 0.3093
-6 -17 2 6.2415 0.4393
-6 -17 3 -0.4510 0.0389
-6 -17 4 -4.7467 0.0981
-6 -17 5 3.3114 -0.1634
-6 -17 6 -0.4182 0.0102
-6 -17 7 -0.9833 0.0088
-6 -17 8 -0.5364 -0.0991
-6 -17 9 0.8589 -0.0099
-6 -17 10 1.6105 0.0528
-6 -17 11 -4.8266 0.0654
-6 -17 12 3.4106 -0.1630
-6 -16 1 0.1722 -0.0874
-6 -16 2 -1.8543 -0.2290
-6 -16 3 1.7808 -0.1573
-6 -16 4 -0.6481 -0.2043
-6 -16 5 -0.1514 0.1036
-6 -16 6 2.9343 0.0467
-6 -16 7 -4.3421 -0.0129
-6 -16 8 1.8171 0.1344
-6 -16 9 0.2942 -0.0856
-6 -16 10 1.1304 0.0164
-6 -16 11 -0.5084 0.0681
-6 -16 12 -3.0856 -0.0333
-6 -16 13 3.9225 -0.0341
-6 -15 1 -0.7739 -0.4891
-6 -15 2 6.0357 0.2958
-6 -15 3 -0.4170 0.3689
-6 -15 4 -2.3200 0.0725
-6 -15 5 0.1156 -0.0438
-6 -15 6 -0.9557 0.0114
-6 -15 7 4.2674 0.0075
-6 -15 8 -2.8290 -0.1281
-6 -15 9 -1.8999 0.0040
-6 -15 10 1.4074 0.0022
-6 -15 11 1.2565 -0.0129
-6 -15 12 -1.3131 -0.0222
-6 -15 13 -1.8974 0.0930
-6 -15 14 4.2000 0.0318
-6 -15 15 -0.6428 -0.2345
-6 -14 1 0.5130 0.6344
-6 -14 2 -8.3737 0.0649
-6 -14 3 2.8248 -0.3642
-6 -14 4 3.1592 -0.1569
-6 -14 5 -1.3282 -0.0998
-6 -14 6 1.1265 -0.0066
-6 -14 7 -3.7179 0.0236
-6 -14 8 3.5151 0.1275
-6 -14 9 0.5284 -0.0207
-6 -14 10 -1.3847 0.0226
-6 -14 11 -0.3484 0.0727
-6 -14 12 -0.3220 -0.0471
-6 -14 13 2.0247 0.0007
-6 -14 14 -2.6732 -0.0142
-6 -14 15 1.7083 -0.0214
-6 -14 16 0.9304 -0.1014
-6 -14 17 -2.3994 0.1856
-6 -13 1 3.8015 -1.2229
-6 -13 2 7.1560 -0.1426
-6 -13 3 -2.1279 0.5762
-6 -13 4 -0.6122 -0.0165
-6 -13 5 -4.8554 0.1378
-6 -13 6 2.3615 0.1049
-6 -13 7 5.7393 -0.0390
-6 -13 8 -5.9804 -0.1129
-6 -13 9 -0.6130 -0.0153
-6 -13 10 3.6151 -0.0211
-6 -13 11 -2.1364 -0.0897
-6 -13 12 1.7184 0.0437
-6 -13 13 -2.3225 0.0795
-6 -13 14 -0.0788 -0.0283
-6 -13 15 1.6020 -0.0495
-6 -13 16 0.2829 0.0408
-6 -13 17 -0.1066 0.0183
-6 -13 18 -1.7281 0.0897
-6 -12 1 -9.2993 1.0062
-6 -12 2 -1.9794 0.4179
-6 -12 3 -1.2195 -0.2721
-6 -12 4 5.4951 0.0170
-6 -12 5 2.4548 -0.3267
-6 -12 6 -7.7888 -0.1050
-6 -12 7 1.0857 0.0383
-6 -12 8 7.1891 0.0817
-6 -12 9 -5.4134 0.0113
-6 -12 10 -0.6799 0.0456
-6 -12 11 4.2977 0.0985
-6 -12 12 -5.1126 -0.0390
-6 -12 13 2.2426 0.0090
-6 -12 14 1.5665 0.0078
-6 -12 15 -1.1271 -0.0849
-6 -12 16 -0.0392 -0.0595
-6 -12 17 -0.4336 0.0597
-6 -12 18 0.2723 -0.0551
-6 -12 19 -2.1735 -0.0796
-6 -11 1 -1.0795 -1.2609
-6 -11 2 3.0451 -0.6159
-6 -11 3 0.5128 0.3480
-6 -11 4 -0.0588 -0.1387
-6 -11 5 -2.9136 0.3343
-6 -11 6 -1.7559 0.1030
-6 -11 7 4.6201 0.0082
-6 -11 8 0.3459 -0.0090
-6 -11 9 -4.3997 -0.0398
-6 -11 10 1.3058 -0.0869
-6 -11 11 3.2651 -0.0995
-6 -11 12 -1.3118 0.0263
-6 -11 13 -1.8593 0.0838
-6 -11 14 -1.3638 -0.0272
-6 -11 15 2.2049 0.0124
-6 -11 16 0.4189 0.0052
-6 -11 17 -0.0153 0.0571
-6 -11 18 -0.5773 0.0278
-6 -11 19 3.1124 -0.0491
-6 -11 20 -2.3792 -0.0356
-6 -11 21 -2.5720 -0.0462
-6 -10 1 -2.1020 0.6775
-6 -10 2 -7.8962 0.6154
-6 -10 3 2.0896 0.1024
-6 -10 4 0.0539 0.1978
-6 -10 5 8.8674 -0.3708
-6 -10 6 -7.9951 -0.1376
-6 -10 7 -6.2039 -0.0267
-6 -10 8 10.0769 -0.0704
-6 -10 9 1.1006 0.0476
-6 -10 10 -8.5469 0.1278
-6 -10 11 4.2872 0.0202
-6 -10 12 5.0304 -0.0088
-6 -10 13 -7.2628 0.0552
-6 -10 14 0.9404 0.0250
-6 -10 15 3.5582 -0.1283
-6 -10 16 0.4933 -0.0391
-6 -10 17 -4.0356 0.0216
-6 -10 18 -0.5418 -0.0011
-6 -10 19 0.2752 -0.0120
-6 -10 20 2.5664 0.0934
-6 -10 21 -0.0079 0.0219
-6 -10 22 0.7730 -0.0567
-6 -9 1 1.7668 -0.4387
-6 -9 2 0.5452 -0.7410
-6 -9 3 3.1270 -0.0862
-6 -9 4 -5.3523 -0.2581
-6 -9 5 -0.6830 0.2078
-6 -9 6 9.6865 0.1690
-6 -9 7 -11.3125 0.0551
-6 -9 8 4.7312 0.1344
-6 -9 9 2.6205 -0.0493
-6 -9 10 -5.7617 -0.1020
-6 -9 11 1.6446 -0.0359
-6 -9 12 1.5844 -0.0479
-6 -9 13 2.4738 0.0138
-6 -9 14 -4.7630 0.0075
-6 -9 15 -0.9547 0.0732
-6 -9 16 3.7712 -0.0552
-6 -9 17 0.0473 0.0178
-6 -9 18 -0.3378 0.0781
-6 -9 19 1.6925 -0.0900
-6 -9 20 -2.2894 0.0459
-6 -9 21 -2.9996 -0.0505
-6 -9 22 1.5520 -0.0340
-6 -9 23 3.2613 0.1746
-6 -8 1 17.1168 -0.4727
-6 -8 2 -18.5055 0.3396
-6 -8 3 1.8406 0.6124
-6 -8 4 13.1489 0.3067
-6 -8 5 -14.4702 -0.1604
-6 -8 6 4.7682 -0.1594
-6 -8 7 5.2172 -0.0267
-6 -8 8 -11.7643 -0.2349
-6 -8 9 10.5622 0.0180
-6 -8 10 -1.2407 0.1231
-6 -8 11 -4.8060 -0.0482
-6 -8 12 7.0311 0.0963
-6 -8 13 -6.2585 0.0390
-6 -8 14 0.6726 0.0471
-6 -8 15 3.1962 -0.0796
-6 -8 16 -2.4512 -0.0422
-6 -8 17 1.9314 -0.0013
-6 -8 18 -3.5732 -0.0100
-6 -8 19 0.6884 0.0140
-6 -8 20 1.9195 -0.0016
-6 -8 21 1.4138 0.0164
-6 -8 22 -0.3245 -0.0290
-6 -8 23 -3.1958 0.0219
-6 -8 24 1.8768 0.0121
-6 -7 1 -3.9910 0.8096
-6 -7 2 24.3581 -0.3817
-6 -7 3 -16.6709 -0.5081
-6 -7 4 -1.7818 -0.2047
-6 -7 5 15.0268 -0.1055
-6 -7 6 -12.2819 0.0773
-6 -7 7 2.6275 0.1461
-6 -7 8 3.0246 0.1847
-6 -7 9 -6.5414 -0.0239
-6 -7 10 7.2095 0.0055
-6 -7 11 -6.8452 0.0024
-6 -7 12 0.9323 -0.1468
-6 -7 13 8.9663 0.0090
-6 -7 14 -9.1492 -0.0189
-6 -7 15 1.2549 0.0720
-6 -7 16 3.6276 -0.0680
-6 -7 17 -4.3439 -0.0081
-6 -7 18 4.0114 0.1009
-6 -7 19 0.0753 -0.0233
-6 -7 20 -1.9270 0.0305
-6 -7 21 -2.8635 -0.0010
-6 -7 22 2.4011 -0.0821
-6 -7 23 2.0189 0.0747
-6 -7 24 -1.4765 0.0059
-6 -6 1 6.4339 -1.3884
-6 -6 2 -8.2080 -0.4468
-6 -6 3 6.1619 0.9014
-6 -6 4 -0.6858 0.2668
-6 -6 5 -6.8285 0.0954
-6 -6 6 9.1660 -0.0091
-6 -6 7 -4.7088 -0.0014
-6 -6 8 3.0573 -0.2243
-6 -6 9 -3.6348 -0.1398
-6 -6 10 -1.7361 0.0674
-6 -6 11 10.8937 -0.0787
-6 -6 12 -9.4621 0.1296
-6 -6 13 -1.4568 0.0487
-6 -6 14 7.4698 0.0583
-6 -6 15 -6.1951 -0.0017
-6 -6 16 0.6013 -0.0080
-6 -6 17 4.7851 -0.0686
-6 -6 18 -5.0355 -0.0454
-6 -6 19 0.9069 0.0342
-6 -6 20 0.9573 -0.0430
-6 -6 21 1.3167 0.0243
-6 -6 22 -0.3808 0.0040
-6 -6 23 -2.7185 0.0249
-6 -6 24 0.7481 0.0313
-6 -6 25 2.7188 -0.0348
-6 -5 1 -41.9900 1.6808
-6 -5 2 25.4351 0.1515
-6 -5 3 5.8032 -0.6329
-6 -5 4 -15.3828 0.1910
-6 -5 5 12.5022 -0.4643
-6 -5 6 -5.7201 -0.1988
-6 -5 7 -1.6616 0.1912
-6 -5 8 3.2082 0.1729
-6 -5 9 -0.6473 0.0217
-6 -5 10 -1.8421 0.0919
-6 -5 11 -0.4485 0.0257
-6 -5 12 4.5617 -0.1296
-6 -5 13 -2.8397 -0.0010
-6 -5 14 -2.9813 -0.0530
-6 -5 15 6.5661 0.0227
-6 -5 16 -4.4037 -0.0428
-6 -5 17 -2.1120 0.0163
-6 -5 18 6.4929 0.0465
-6 -5 19 -3.1939 0.0087
-6 -5 20 -0.8116 0.0569
-6 -5 21 -0.7912 0.0047
-6 -5 22 2.4262 -0.0686
-6 -5 23 -1.7353 -0.0261
-6 -5 24 0.3074 0.0773
-6 -5 25 0.0131 -0.0747
-6 -5 26 0.5333 -0.0864
-6 -4 1 13.1800 -1.5028
-6 -4 2 -20.9545 -0.9527
-6 -4 3 5.9793 0.3680
-6 -4 4 2.4183 0.0926
-6 -4 5 -6.9815 0.4815
-6 -4 6 12.9130 0.0631
-6 -4 7 -10.0226 0.0395
-6 -4 8 5.2917 -0.0925
-6 -4 9 0.6866 -0.1204
-6 -4 10 -10.7654 -0.0496
-6 -4 11 11.0322 -0.1469
-6 -4 12 -1.9337 0.0466
-6 -4 13 -1.9293 0.1024
-6 -4 14 3.2594 0.0515
-6 -4 15 -4.8358 0.0493
-6 -4 16 2.0491 0.0122
-6 -4 17 0.3648 -0.0432
-6 -4 18 -1.3479 -0.0442
-6 -4 19 2.1113 -0.0140
-6 -4 20 -2.3864 -0.0566
-6 -4 21 3.1741 0.0131
-6 -4 22 -1.5526 0.0611
-6 -4 23 0.4007 -0.0170
-6 -4 24 -1.4827 0.0286
-6 -4 25 1.0562 -0.0051
-6 -4 26 -0.0207 0.0604
-6 -3 1 -31.4184 1.3874
-6 -3 2 -3.1810 0.7151
-6 -3 3 32.0432 -0.2649
-6 -3 4 -20.4815 0.3125
-6 -3 5 -5.8047 -0.4552
-6 -3 6 11.1381 -0.3037
-6 -3 7 -1.3390 0.0552
-6 -3 8 -6.5776 -0.0145
-6 -3 9 8.0672 0.0151
-6 -3 10 -1.8137 0.2658
-6 -3 11 -5.3947 0.0411
-6 -3 12 5.5357 -0.1125
-6 -3 13 -2.2179 -0.0015
-6 -3 14 -1.1663 0.0040
-6 -3 15 2.6162 -0.0544
-6 -3 16 -0.8111 -0.0506
-6 -3 17 -0.3635 0.0257
-6 -3 18 0.6789 -0.0050
-6 -3 19 0.6862 0.0569
-6 -3 20 -1.2064 0.0334
-6 -3 21 -2.7848 0.0033
-6 -3 22 4.8431 -0.0336
-6 -3 23 -4.1768 -0.0069
-6 -3 24 3.1350 0.0396
-6 -3 25 -0.8474 -0.0780
-6 -3 26 -1.7717 -0.0511
-6 -3 27 3.1732 0.0684
-6 -2 1 27.4213 -0.5514
-6 -2 2 -25.8058 -1.0086
-6 -2 3 -10.5289 -0.2688
-6 -2 4 28.9245 -0.2083
-6 -2 5 -18.4754 0.4251
-6 -2 6 1.8700 0.1755
-6 -2 7 2.8676 0.1322
-6 -2 8 2.8279 0.1317
-6 -2 9 1.0325 -0.1263
-6 -2 10 -12.2814 -0.1087
-6 -2 11 7.6710 -0.0718
-6 -2 12 5.2818 -0.0991
-6 -2 13 -7.2746 0.0360
-6 -2 14 4.4559 0.0086
-6 -2 15 1.3162 0.1381
-6 -2 16 -7.8203 0.0248
-6 -2 17 3.4661 -0.0287
-6 -2 18 2.1447 0.0313
-6 -2 19 -3.5780 -0.0823
-6 -2 20 4.2058 0.0041
-6 -2 21 -0.0485 -0.0641
-6 -2 22 -2.4888 0.0301
-6 -2 23 3.0445 -0.0100
-6 -2 24 -3.4526 0.0736
-6 -2 25 0.9622 0.0199
-6 -2 26 -0.1418 -0.0537
-6 -2 27 -1.0225 0.1114
-6 -1 1 5.7569 0.1613
-6 -1 2 -5.7808 0.6615
-6 -1 3 5.2555 0.3346
-6 -1 4 -5.8694 0.4090
-6 -1 5 7.7841 -0.2381
-6 -1 6 -5.9761 -0.3074
-6 -1 7 -1.4459 -0.0014
-6 -1 8 -0.4254 -0.2793
-6 -1 9 8.3276 0.0316
-6 -1 10 0.0882 0.2352
-6 -1 11 -13.9009 0.0053
-6 -1 12 9.1601 0.0740
-6 -1 13 3.1431 0.0060
-6 -1 14 -9.0148 0.0186
-6 -1 15 6.2986 -0.1209
-6 -1 16 3.5801 -0.0054
-6 -1 17 -6.6980 0.0026
-6 -1 18 3.0141 -0.0720
-6 -1 19 0.5764 0.0665
-6 -1 20 -4.4661 0.0446
-6 -1 21 3.2044 0.0394
-6 -1 22 -0.5000 -0.0467
-6 -1 23 -1.8788 0.0107
-6 -1 24 4.5567 -0.0133
-6 -1 25 -0.8310 -0.0168
-6 -1 26 -3.4194 -0.0183
-6 -1 27 3.5553 -0.0252
-6 -1 28 -2.5855 0.0641
-6 0 1 5.8685 0.7805
-6 0 2 8.9862 -0.3501
-6 0 3 -16.4477 -0.8147
-6 0 4 9.6588 -0.2529
-6 0 5 -7.6211 0.0429
-6 0 6 9.3150 0.0573
-6 0 7 -1.6149 0.2542
-6 0 8 -11.6395 0.2483
-6 0 9 14.8178 -0.0694
-6 0 10 -1.9322 0.0047
-6 0 11 -7.9811 -0.0413
-6 0 12 2.5438 -0.2143
-6 0 13 4.5268 0.0004
-6 0 14 -2.5024 -0.0259
-6 0 15 -0.9255 0.1097
-6 0 16 0.0298 0.0060
-6 0 17 -0.8190 0.0222
-6 0 18 2.0237 0.0900
-6 0 19 -2.2009 -0.0632
-6 0 20 2.9234 -0.0199
-6 0 21 -0.6527 -0.0368
-6 0 22 -0.6752 -0.0209
-6 0 23 1.3761 -0.0019
-6 0 24 -2.9417 0.0118
-6 0 25 0.9955 0.0285
-6 0 26 1.1583 0.0379
-6 0 27 -3.0574 0.0106
-6 0 28 3.8424 -0.0592
-6 1 1 -9.4696 -1.2664
-6 1 2 10.3191 0.0512
-6 1 3 6.0949 0.7456
-6 1 4 -16.3479 0.3058
-6 1 5 16.5016 0.2129
-6 1 6 -9.6777 -0.2257
-6 1 7 -0.9157 -0.0131
-6 1 8 6.7825 -0.2993
-6 1 9 -12.3655 -0.1335
-6 1 10 14.0797 0.1335
-6 1 11 -3.0105 -0.0183
-6 1 12 -8.2654 0.1618
-6 1 13 6.0038 0.0244
-6 1 14 -0.4823 0.0547
-6 1 15 -0.6583 -0.0560
-6 1 16 4.1351 -0.0026
-6 1 17 -3.9925 -0.0666
-6 1 18 -2.1398 -0.0956
-6 1 19 6.2778 0.0621
-6 1 20 -6.4789 0.0283
-6 1 21 1.8690 0.0305
-6 1 22 1.0494 -0.0014
-6 1 23 -1.5247 0.0342
-6 1 24 3.2703 -0.0060
-6 1 25 -1.3726 -0.1011
-6 1 26 -0.5067 0.0561
-6 1 27 1.4743 0.0604
-6 1 28 -3.9516 -0.1166
-6 2 1 -12.2844 1.6039
-6 2 2 -5.9831 0.3010
-6 2 3 9.9187 -0.9006
-6 2 4 1.8484 0.0111
-6 2 5 -16.4397 -0.2580
-6 2 6 14.2087 -0.2486
-6 2 7 3.5634 0.1851
-6 2 8 -14.3141 0.2944
-6 2 9 11.9401 0.0205
-6 2 10 -2.5725 0.0980
-6 2 11 -3.0822 0.0206
-6 2 12 2.8674 -0.1722
-6 2 13 -1.3652 -0.0452
-6 2 14 -1.8469 -0.0966
-6 2 15 0.7314 0.0323
-6 2 16 1.5371 0.0287
-6 2 17 1.2079 0.0583
-6 2 18 -0.5424 0.0430
-6 2 19 -4.2701 -0.0107
-6 2 20 6.3549 0.0260
-6 2 21 -3.2597 -0.0091
-6 2 22 -1.4913 -0.0720
-6 2 23 2.2761 -0.0091
-6 2 24 -0.1540 0.0233
-6 2 25 -0.8358 -0.0404
-6 2 26 -0.0945 0.0156
-6 2 27 0.6310 0.0711
-6 2 28 0.2824 0.0243
-6 3 1 -1.0169 -1.4311
-6 3 2 -7.1721 -0.5706
-6 3 3 12.1463 0.3365
-6 3 4 -7.6346 0.0075
-6 3 5 5.7285 0.7050
-6 3 6 -2.9934 -0.0181
-6 3 7 -5.1667 -0.0340
-6 3 8 9.1920 -0.1813
-6 3 9 -13.8316 -0.1312
-6 3 10 9.3818 -0.0776
-6 3 11 7.1007 -0.0733
-6 3 12 -12.0240 0.1124
-6 3 13 4.8510 0.0869
-6 3 14 1.2911 0.0862
-6 3 15 -2.9616 -0.0068
-6 3 16 1.4317 0.0223
-6 3 17 -1.9636 -0.0613
-6 3 18 2.2808 -0.0751
-6 3 19 2.3224 -0.0134
-6 3 20 -6.3811 -0.0202
-6 3 21 4.9599 0.0185
-6 3 22 -0.2573 0.0715
-6 3 23 -2.8887 0.0138
-6 3 24 0.1771 0.0193
-6 3 25 3.2605 -0.0605
-6 3 26 -1.3578 -0.0345
-6 3 27 -0.3499 0.1005
-6 3 28 0.0869 -0.0705
-6 4 1 24.3931 1.4849
-6 4 2 -19.3039 0.9046
-6 4 3 -4.8024 -0.4263
-6 4 4 18.9409 0.0582
-6 4 5 -14.4414 -0.3450
-6 4 6 -3.0990 -0.3000
-6 4 7 16.9581 0.0431
-6 4 8 -10.0566 0.0596
-6 4 9 3.4002 0.0422
-6 4 10 -5.7061 0.2622
-6 4 11 0.2460 0.0403
-6 4 12 8.5479 -0.0553
-6 4 13 -8.4042 -0.1003
-6 4 14 1.2222 -0.0315
-6 4 15 1.3013 -0.0783
-6 4 16 2.0607 -0.0149
-6 4 17 -0.8534 0.0795
-6 4 18 -3.9797 -0.0162
-6 4 19 4.4333 0.0668
-6 4 20 1.7627 0.0269
-6 4 21 -7.9412 -0.0005
-6 4 22 5.2530 -0.0508
-6 4 23 1.7063 0.0042
-6 4 24 -3.3090 -0.0045
-6 4 25 0.4720 -0.0219
-6 4 26 1.9742 -0.0536
-6 4 27 -2.5083 0.0207
-6 4 28 1.3143 0.1239
-6 5 1 -10.9789 -0.8138
-6 5 2 17.6446 -0.6568
-6 5 3 -9.3010 -0.1763
-6 5 4 -3.3531 -0.2996
-6 5 5 12.0735 0.5636
-6 5 6 -4.5061 0.2084
-6 5 7 -11.2746 0.0618
-6 5 8 11.2437 0.0753
-6 5 9 -6.5745 -0.1228
-6 5 10 3.9140 -0.1655
-6 5 11 1.3603 -0.1251
-6 5 12 -2.0209 0.0091
-6 5 13 5.0044 0.0517
-6 5 14 -7.8589 0.0492
-6 5 15 1.5369 0.1129
-6 5 16 2.3348 0.0085
-6 5 17 -1.7762 -0.0030
-6 5 18 0.9982 -0.0122
-6 5 19 0.4963 -0.0922
-6 5 20 0.9012 -0.0254
-6 5 21 -0.4790 -0.0265
-6 5 22 -3.0633 0.0582
-6 5 23 4.2028 0.0131
-6 5 24 -3.6128 0.0059
-6 5 25 -0.4310 0.0458
-6 5 26 4.2530 -0.0270
-6 5 27 -1.7384 -0.0234
-6 5 28 -1.2782 0.0497
-6 6 1 13.8268 0.2520
-6 6 2 -12.4724 0.9493
-6 6 3 5.3743 0.2030
-6 6 4 1.4674 0.2061
-6 6 5 -6.5081 -0.2151
-6 6 6 0.0531 -0.3033
-6 6 7 10.0519 -0.0462
-6 6 8 -4.3988 -0.2005
-6 6 9 0.5702 0.0408
-6 6 10 -4.4955 0.2474
-6 6 11 -0.1807 0.0380
-6 6 12 2.5076 0.1002
-6 6 13 -0.1478 -0.0654
-6 6 14 3.2744 -0.0022
-6 6 15 -2.3387 -0.0914
-6 6 16 -1.8895 -0.0769
-6 6 17 1.9448 0.0298
-6 6 18 -1.1031 -0.0373
-6 6 19 -2.1796 0.0856
-6 6 20 4.3416 0.0326
-6 6 21 -0.3774 0.0183
-6 6 22 -3.4953 -0.0282
-6 6 23 3.1683 0.0640
-6 6 24 1.0516 -0.0535
-6 6 25 -4.3387 -0.0487
-6 6 26 1.4506 -0.0099
-6 6 27 2.6068 -0.0653
-6 6 28 -2.9435 0.0693
-6 7 1 -13.0859 0.2526
-6 7 2 17.3808 -0.3372
-6 7 3 -12.2682 -0.5846
-6 7 4 2.9972 -0.3176
-6 7 5 9.6741 0.1705
-6 7 6 -9.9167 0.1307
-6 7 7 -1.6957 0.1833
-6 7 8 4.3354 0.2306
-6 7 9 -3.0945 -0.0511
-6 7 10 3.3450 -0.0860
-6 7 11 0.2023 -0.0628
-6 7 12 -0.8924 -0.1579
-6 7 13 0.5042 -0.0400
-6 7 14 -2.7989 0.0058
-6 7 15 0.1184 0.1563
-6 7 16 3.5390 0.0173
-6 7 17 -2.3686 0.0400
-6 7 18 0.3086 0.0583
-6 7 19 2.3100 -0.0857
-6 7 20 -3.7237 -0.0783
-6 7 21 1.8536 0.0074
-6 7 22 0.5596 -0.0124
-6 7 23 -2.4757 -0.0619
-6 7 24 3.0398 0.1020
-6 7 25 -0.8373 0.0225
-6 7 26 -1.3284 0.0309
-6 7 27 -0.3551 -0.0253
-6 7 28 3.0724 0.0207
-6 8 1 0.5088 -0.8512
-6 8 2 -9.9186 0.3150
-6 8 3 11.9459 0.5796
-6 8 4 -5.6242 0.2045
-6 8 5 -2.4734 0.1391
-6 8 6 3.9694 -0.1861
-6 8 7 -1.2356 -0.0791
-6 8 8 2.3666 -0.2680
-6 8 9 -1.3732 -0.0931
-6 8 10 -0.6807 0.1110
-6 8 11 -2.3405 0.0359
-6 8 12 0.3948 0.2132
-6 8 13 3.7139 -0.0278
-6 8 14 0.1419 0.0380
-6 8 15 -0.5121 -0.0579
-6 8 16 -2.5791 -0.0783
-6 8 17 0.4348 -0.0323
-6 8 18 -0.0292 -0.0632
-6 8 19 -0.5350 0.0749
-6 8 20 3.9563 0.0110
-6 8 21 -3.1617 -0.0070
-6 8 22 -0.7404 0.1075
-6 8 23 3.8717 0.0146
-6 8 24 -3.8575 -0.0707
-6 8 25 0.8619 -0.0072
-6 8 26 -0.1499 -0.0478
-6 8 27 1.4461 -0.0480
-6 9 1 2.8168 1.0717
-6 9 2 1.5298 0.2080
-6 9 3 -7.9555 -0.6996
-6 9 4 4.1508 -0.1465
-6 9 5 4.1649 -0.2022
-6 9 6 -4.5789 -0.0250
-6 9 7 2.4397 0.1268
-6 9 8 -1.7936 0.2573
-6 9 9 -0.0313 0.0621
-6 9 10 0.0447 0.0291
-6 9 11 1.4960 -0.0285
-6 9 12 0.0649 -0.1148
-6 9 13 -3.2265 -0.1061
-6 9 14 1.0113 -0.0961
-6 9 15 2.0155 0.1002
-6 9 16 0.5806 0.0154
-6 9 17 -1.5971 0.0951
-6 9 18 0.8870 0.0609
-6 9 19 -1.1912 -0.0286
-6 9 20 -1.8088 -0.0011
-6 9 21 4.3154 -0.0886
-6 9 22 -1.8745 -0.0486
-6 9 23 -3.4248 0.0049
-6 9 24 5.9905 0.0266
-6 9 25 -0.7491 0.0401
-6 9 26 -2.6172 0.0232
-6 9 27 -2.0496 0.0144
-6 10 1 -2.6919 -1.1588
-6 10 2 2.8609 -0.1823
-6 10 3 0.3243 0.3418
-6 10 4 -1.2324 0.0664
-6 10 5 0.3170 0.4138
-6 10 6 -0.7071 0.0384
-6 10 7 -1.0096 -0.0521
-6 10 8 3.4869 -0.2229
-6 10 9 -2.9527 -0.0862
-6 10 10 2.6997 -0.1118
-6 10 11 -2.0003 -0.0051
-6 10 12 -0.4028 0.1668
-6 10 13 2.0969 0.0571
-6 10 14 -2.4238 0.0653
-6 10 15 3.0860 0.0291
-6 10 16 -3.6134 -0.0737
-6 10 17 0.1183 -0.0597
-6 10 18 2.8790 -0.0347
-6 10 19 -0.5449 -0.0252
-6 10 20 -0.4947 -0.0053
-6 10 21 -0.7745 0.0393
-6 10 22 0.5691 0.0571
-6 10 23 0.3685 0.0227
-6 10 24 -2.8282 0.0091
-6 10 25 2.8566 -0.0104
-6 10 26 0.7803 -0.0696
-6 11 1 2.0911 0.9163
-6 11 2 -1.2263 0.6963
-6 11 3 -1.2652 -0.3173
-6 11 4 -1.8685 -0.0582
-6 11 5 2.2535 -0.3674
-6 11 6 0.0918 -0.1539
-6 11 7 0.7290 0.0749
-6 11 8 0.7705 0.0967
-6 11 9 -0.4395 0.0841
-6 11 10 -4.0426 0.1659
-6 11 11 1.8704 0.0232
-6 11 12 1.7334 -0.0371
-6 11 13 -0.7777 -0.1229
-6 11 14 -0.1707 -0.0974
-6 11 15 -0.8507 -0.0122
-6 11 16 5.3605 -0.0279
-6 11 17 -4.7780 0.0904
-6 11 18 -2.2259 0.0766
-6 11 19 2.3582 0.0359
-6 11 20 0.3042 0.0230
-6 11 21 0.2068 -0.0612
-6 11 22 0.9864 -0.0527
-6 11 23 -0.9757 -0.0593
-6 11 24 -0.6400 0.0184
-6 11 25 0.9932 0.0850
-6 12 1 1.5037 -0.7798
-6 12 2 1.6220 -0.4507
-6 12 3 -2.6739 0.0228
-6 12 4 2.7597 -0.0559
-6 12 5 -0.2088 0.3297
-6 12 6 -3.1336 0.1621
-6 12 7 0.6808 0.0435
-6 12 8 -0.7200 -0.0537
-6 12 9 1.8258 -0.0707
-6 12 10 5.5648 -0.1908
-6 12 11 -5.9236 -0.0505
-6 12 12 -2.3648 0.0478
-6 12 13 4.5021 0.0781
-6 12 14 -3.0778 0.0621
-6 12 15 1.0320 0.0763
-6 12 16 -1.6821 0.0027
-6 12 17 3.9320 -0.0843
-6 12 18 -0.3714 0.0068
-6 12 19 -2.5545 -0.0883
-6 12 20 2.9803 -0.0165
-6 12 21 -2.9043 0.0371
-6 12 22 -0.9556 0.0355
-6 12 23 2.1325 0.0258
-6 12 24 -0.7162 -0.0274
-6 12 25 0.5453 0.0495
-6 13 1 -1.2635 0.2160
-6 13 2 6.5695 0.6290
-6 13 3 -1.3023 0.1154
-6 13 4 -6.2255 0.1091
-6 13 5 5.1060 -0.2415
-6 13 6 0.7375 -0.2128
-6 13 7 -2.1624 0.0133
-6 13 8 2.9475 -0.1047
-6 13 9 -3.9419 0.0702
-6 13 10 -1.5087 0.1544
-6 13 11 4.1567 0.0447
-6 13 12 -0.3324 0.0772
-6 13 13 -1.1556 -0.0983
-6 13 14 1.1356 -0.0331
-6 13 15 -0.5405 -0.0617
-6 13 16 1.2021 -0.0783
-6 13 17 -3.4101 0.0508
-6 13 18 2.6993 0.0190
-6 13 19 -1.9968 0.1091
-6 13 20 -1.6659 0.0181
-6 13 21 6.6469 -0.0735
-6 13 22 -2.5931 0.0403
-6 13 23 -1.1404 -0.0379
-6 14 1 -1.4708 -0.0303
-6 14 2 -1.0028 -0.3035
-6 14 3 1.2603 -0.2707
-6 14 4 1.4569 -0.1515
-6 14 5 -3.3072 0.0957
-6 14 6 1.4231 0.1414
-6 14 7 -0.4538 0.1140
-6 14 8 -1.0483 0.0974
-6 14 9 3.4003 -0.0011
-6 14 10 0.2591 -0.1449
-6 14 11 -0.5023 -0.0616
-6 14 12 -4.3114 -0.0459
-6 14 13 1.7470 0.0244
-6 14 14 3.2172 0.0181
-6 14 15 -4.2262 0.0650
-6 14 16 0.6882 0.0663
-6 14 17 4.1230 -0.0598
-6 14 18 -2.2284 0.0079
-6 14 19 -0.3321 -0.0278
-6 14 20 0.5074 -0.0051
-6 14 21 -1.9124 0.0003
-6 14 22 0.2914 -0.0716
-6 15 1 -4.4688 -0.3798
-6 15 2 6.0081 0.2390
-6 15 3 -1.4475 0.3420
-6 15 4 -1.6618 0.1865
-6 15 5 4.5324 0.0129
-6 15 6 -4.6486 -0.1434
-6 15 7 1.5441 -0.0613
-6 15 8 1.6866 -0.1535
-6 15 9 -4.2145 -0.0473
-6 15 10 0.1352 0.0632
-6 15 11 3.2317 0.0495
-6 15 12 2.0067 0.1246
-6 15 13 -4.3513 -0.0358
-6 15 14 1.0531 0.0448
-6 15 15 2.4989 -0.0117
-6 15 16 -3.6473 -0.1030
-6 15 17 0.1653 0.0005
-6 15 18 2.3953 -0.0426
-6 15 19 -1.4818 -0.0019
-6 15 20 -0.9344 0.0798
-6 16 1 0.9495 0.3750
-6 16 2 -5.0123 0.0013
-6 16 3 3.6932 -0.3524
-6 16 4 -3.6541 -0.1518
-6 16 5 0.7598 -0.1072
-6 16 6 3.8282 0.0323
-6 16 7 -4.7457 0.1262
-6 16 8 1.5764 0.1580
-6 16 9 3.8633 0.0962
-6 16 10 -2.7924 -0.0657
-6 16 11 -1.4828 -0.0366
-6 16 12 -0.5587 -0.0925
-6 16 13 1.4318 -0.0500
-6 16 14 1.7109 -0.0199
-6 16 15 -1.7575 0.0063
-6 16 16 -0.8684 0.0702
-6 16 17 1.8530 0.0331
-6 16 18 -0.3329 0.0193
-6 17 1 -0.6648 -0.4352
-6 17 2 2.7940 -0.0364
-6 17 3 -1.0566 0.2647
-6 17 4 1.9576 0.1583
-6 17 5 -3.3856 0.1464
-6 17 6 2.9901 -0.0407
-6 17 7 -1.2367 -0.0555
-6 17 8 -1.6896 -0.1832
-6 17 9 0.6325 -0.0243
-6 17 10 1.0335 -0.0451
-6 17 11 0.9070 -0.0175
-6 17 12 -0.2856 0.1734
-6 17 13 -2.4107 -0.0202
-6 17 14 1.1751 0.0649
-6 17 15 2.1471 0.0566
-5 -21 1 -3.2912 0.0787
-5 -20 1 2.6913 0.0447
-5 -20 2 2.3926 0.0536
-5 -20 3 -4.6192 -0.0282
-5 -20 4 1.2356 -0.3030
-5 -19 1 -3.7082 -0.4246
-5 -19 2 2.7106 -0.0278
-5 -19 3 2.2251 0.2362
-5 -19 4 -4.2885 0.1518
-5 -19 5 5.4354 -0.1162
-5 -19 6 -0.4134 0.0926
-5 -19 7 -1.8827 0.1468
-5 -18 1 -5.0833 0.6600
-5 -18 2 1.0275 0.0197
-5 -18 3 6.5757 -0.2569
-5 -18 4 -6.3064 0.0064
-5 -18 5 -3.6139 -0.0691
-5 -18 6 7.8440 -0.0927
-5 -18 7 -2.6071 -0.0312
-5 -18 8 -2.5077 0.1790
-5 -18 9 1.3066 -0.0315
-5 -18 10 2.5196 -0.1381
-5 -17 1 -0.6144 -0.8735
-5 -17 2 -3.8851 -0.2189
-5 -17 3 -0.2652 0.3293
-5 -17 4 7.9424 -0.0230
-5 -17 5 -6.7605 0.1516
-5 -17 6 1.8598 0.0289
-5 -17 7 3.1689 0.0078
-5 -17 8 -3.0401 -0.0928
-5 -17 9 -1.7437 0.0921
-5 -17 10 3.1029 -0.0338
-5 -17 11 2.2941 -0.1660
-5 -17 12 -8.0549 0.1970
-5 -16 1 -6.6950 0.8222
-5 -16 2 2.3620 0.2383
-5 -16 3 1.2207 -0.1616
-5 -16 4 -4.8605 0.1190
-5 -16 5 3.5733 -0.2288
-5 -16 6 -2.7679 -0.0668
-5 -16 7 5.2627 0.0083
-5 -16 8 -3.3721 -0.0028
-5 -16 9 -3.1315 0.0219
-5 -16 10 1.6394 0.0441
-5 -16 11 5.0457 -0.0357
-5 -16 12 -0.6988 0.0034
-5 -16 13 -8.1497 0.1076
-5 -16 14 6.1634 -0.0547
-5 -15 1 -0.8578 -0.7116
-5 -15 2 -7.9450 -0.5971
-5 -15 3 4.1541 0.1397
-5 -15 4 3.1881 -0.0418
-5 -15 5 -4.7202 0.1825
-5 -15 6 2.6666 0.0621
-5 -15 7 -2.8206 -0.0092
-5 -15 8 5.6949 0.0288
-5 -15 9 -0.8456 0.0272
-5 -15 10 -5.5245 -0.0248
-5 -15 11 2.6132 -0.0550
-5 -15 12 3.3903 -0.0112
-5 -15 13 -3.3528 -0.0437
-5 -15 14 -3.4717 0.0678
-5 -15 15 4.9568 0.0839
-5 -14 1 4.9618 0.5029
-5 -14 2 4.5077 0.3808
-5 -14 3 -7.1567 0.0596
-5 -14 4 -2.3272 0.2814
-5 -14 5 4.2383 -0.2182
-5 -14 6 -1.5489 -0.1199
-5 -14 7 2.4037 0.0102
-5 -14 8 -4.9439 -0.1153
-5 -14 9 1.5877 -0.0031
-5 -14 10 2.1607 0.0783
-5 -14 11 -0.7726 -0.0036
-5 -14 12 0.6433 0.0060
-5 -14 13 -0.4106 0.0056
-5 -14 14 0.0401 0.0766
-5 -14 15 -2.1517 -0.0235
-5 -14 16 2.6077 -0.0479
-5 -14 17 0.0182 -0.0121
-5 -13 1 -6.7547 0.0042
-5 -13 2 -3.9466 -0.6014
-5 -13 3 8.5121 -0.2663
-5 -13 4 -2.7492 -0.1186
-5 -13 5 -0.6134 0.1142
-5 -13 6 -0.0391 0.0787
-5 -13 7 -1.5984 0.0525
-5 -13 8 4.6948 0.1015
-5 -13 9 -1.0171 0.0084
-5 -13 10 -3.1078 -0.0186
-5 -13 11 0.1606 -0.0055
-5 -13 12 1.9135 -0.0526
-5 -13 13 0.1925 -0.0663
-5 -13 14 -0.6727 0.0200
-5 -13 15 -1.8273 0.1031
-5 -13 16 0.3112 -0.0872
-5 -13 17 2.6194 -0.0676
-5 -13 18 -0.9824 0.0466
-5 -12 1 11.0306 -0.3723
-5 -12 2 -1.7900 0.1408
-5 -12 3 -1.3324 0.3987
-5 -12 4 -3.9433 0.3423
-5 -12 5 -1.5512 -0.0702
-5 -12 6 7.3276 -0.1052
-5 -12 7 -3.1174 0.0165
-5 -12 8 -6.3626 -0.2264
-5 -12 9 6.5100 -0.0021
-5 -12 10 0.4582 0.0594
-5 -12 11 -2.3718 -0.0532
-5 -12 12 2.4963 0.0708
-5 -12 13 -2.1889 0.0112
-5 -12 14 -0.5465 0.0445
-5 -12 15 3.4936 0.0273
-5 -12 16 -3.9900 -0.0125
-5 -12 17 1.4366 0.0263
-5 -12 18 1.6216 -0.0441
-5 -12 19 -1.0677 -0.0324
-5 -12 20 -1.4011 -0.1272
-5 -11 1 3.9995 1.1934
-5 -11 2 -2.7504 -0.1820
-5 -11 3 1.3928 -0.7098
-5 -11 4 4.5485 0.0020
-5 -11 5 0.0846 -0.1163
-5 -11 6 -5.8783 0.0002
-5 -11 7 4.1488 0.0529
-5 -11 8 0.4835 0.1836
-5 -11 9 -1.8351 0.0245
-5 -11 10 0.4529 0.0221
-5 -11 11 -2.2575 0.0227
-5 -11 12 2.3457 -0.1020
-5 -11 13 1.1772 -0.0489
-5 -11 14 0.3089 0.0061
-5 -11 15 -3.4906 0.0374
-5 -11 16 1.5038 -0.0867
-5 -11 17 -1.3687 -0.0180
-5 -11 18 2.2483 0.1460
-5 -11 19 -1.0825 -0.0522
-5 -11 20 1.5102 0.0005
-5 -11 21 0.5937 0.1252
-5 -10 1 3.7459 -1.2979
-5 -10 2 10.4534 -0.1858
-5 -10 3 -6.3120 0.4524
-5 -10 4 -7.1002 0.1084
-5 -10 5 1.8876 0.3090
-5 -10 6 9.9331 -0.0008
-5 -10 7 -7.5584 0.0039
-5 -10 8 -2.5724 -0.2348
-5 -10 9 2.5138 -0.0518
-5 -10 10 4.7049 0.0371
-5 -10 11 -4.9998 -0.0653
-5 -10 12 -1.6918 0.0411
-5 -10 13 7.0469 0.0083
-5 -10 14 -5.7633 0.0805
-5 -10 15 0.5700 0.0559
-5 -10 16 1.5807 -0.0038
-5 -10 17 1.5254 -0.0474
-5 -10 18 -2.0200 -0.0452
-5 -10 19 0.7886 0.0415
-5 -10 20 -3.1876 -0.0944
-5 -10 21 1.7425 -0.0650
-5 -10 22 0.7178 0.1355
-5 -9 1 -7.5472 1.5189
-5 -9 2 1.3890 0.4309
-5 -9 3 5.7439 -0.5433
-5 -9 4 3.7217 0.1245
-5 -9 5 -7.7297 -0.4035
-5 -9 6 -1.6770 -0.1277
-5 -9 7 13.1798 0.0906
-5 -9 8 -12.2912 0.0782
-5 -9 9 2.1284 0.0555
-5 -9 10 4.4824 0.0789
-5 -9 11 -3.3260 0.0917
-5 -9 12 -2.5493 -0.1020
-5 -9 13 1.4174 -0.0581
-5 -9 14 7.0261 -0.0123
-5 -9 15 -5.4841 -0.0062
-5 -9 16 -3.7551 -0.0186
-5 -9 17 2.5625 0.0011
-5 -9 18 1.0071 0.0287
-5 -9 19 -0.3027 0.0303
-5 -9 20 2.8929 0.0085
-5 -9 21 -0.8088 0.0583
-5 -9 22 -2.0932 -0.0885
-5 -9 23 -1.1567 -0.1550
-5 -8 1 -12.3327 -1.0920
-5 -8 2 11.7063 -0.8265
-5 -8 3 -1.5022 0.1142
-5 -8 4 -11.4167 -0.0074
-5 -8 5 14.6838 0.4419
-5 -8 6 -7.2109 0.1276
-5 -8 7 -3.8642 0.0358
-5 -8 8 12.8954 -0.0652
-5 -8 9 -14.3996 -0.0689
-5 -8 10 4.7131 -0.0910
-5 -8 11 6.0896 -0.0732
-5 -8 12 -7.0856 0.0482
-5 -8 13 2.8313 -0.0217
-5 -8 14 -0.1820 0.0385
-5 -8 15 -0.8888 0.0999
-5 -8 16 2.0909 0.0026
-5 -8 17 -0.8316 -0.0362
-5 -8 18 0.4752 -0.0113
-5 -8 19 -1.6742 -0.0166
-5 -8 20 -0.8598 -0.0154
-5 -8 21 0.2656 -0.0102
-5 -8 22 1.6964 0.0293
-5 -8 23 0.3597 0.0166
-5 -8 24 -0.2042 -0.0481
-5 -7 1 -2.6059 1.1345
-5 -7 2 -22.6679 0.8442
-5 -7 3 21.6307 -0.1905
-5 -7 4 0.1926 0.3259
-5 -7 5 -16.3512 -0.3862
-5 -7 6 14.3202 -0.2777
-5 -7 7 -0.8680 0.0387
-5 -7 8 -7.1708 -0.0816
-5 -7 9 8.7634 0.0483
-5 -7 10 -5.1393 0.1519
-5 -7 11 0.0912 0.0696
-5 -7 12 0.2757 0.0081
-5 -7 13 -3.7003 -0.0670
-5 -7 14 7.8508 0.0063
-5 -7 15 -2.8032 -0.0501
-5 -7 16 -3.9494 0.0068
-5 -7 17 3.5914 0.0002
-5 -7 18 -2.3954 -0.0370
-5 -7 19 0.3713 0.0065
-5 -7 20 4.0442 0.0315
-5 -7 21 0.8618 0.0469
-5 -7 22 -6.6969 -0.0094
-5 -7 23 2.0913 -0.0925
-5 -7 24 0.4854 0.0669
-5 -7 25 0.7920 0.1570
-5 -6 1 4.0778 -0.2592
-5 -6 2 -3.7900 -0.7438
-5 -6 3 -1.3073 -0.4854
-5 -6 4 1.8305 -0.2342
-5 -6 5 2.2621 0.4062
-5 -6 6 -6.1136 0.1109
-5 -6 7 2.0199 0.0988
-5 -6 8 3.5532 0.1808
-5 -6 9 -2.0295 -0.0439
-5 -6 10 -2.3231 -0.1642
-5 -6 11 0.9509 -0.0367
-5 -6 12 4.7491 -0.0484
-5 -6 13 -4.0362 -0.0189
-5 -6 14 -2.4908 -0.0321
-5 -6 15 5.4274 0.1143
-5 -6 16 -2.5471 0.0390
-5 -6 17 -0.6783 -0.0052
-5 -6 18 2.8841 0.0328
-5 -6 19 -3.6178 -0.0304
-5 -6 20 -0.5581 -0.0331
-5 -6 21 1.5694 -0.0120
-5 -6 22 2.8693 0.0058
-5 -6 23 -3.3991 -0.0165
-5 -6 24 2.4322 -0.0331
-5 -6 25 -3.0900 -0.0216
-5 -6 26 0.8798 0.1052
-5 -5 1 40.6692 0.0069
-5 -5 2 -32.3620 0.5794
-5 -5 3 -15.1088 0.3207
-5 -5 4 37.7964 0.4073
-5 -5 5 -21.1378 -0.0670
-5 -5 6 -2.6616 -0.2724
-5 -5 7 13.3611 -0.0862
-5 -5 8 -12.8303 -0.2100
-5 -5 9 7.8669 0.0286
-5 -5 10 2.8563 0.1119
-5 -5 11 -11.4533 0.0301
-5 -5 12 6.8740 0.1159
-5 -5 13 1.1341 -0.0279
-5 -5 14 -2.9963 0.0298
-5 -5 15 0.8821 -0.0966
-5 -5 16 1.6552 0.0161
-5 -5 17 -0.7834 0.0150
-5 -5 18 -3.0375 -0.0896
-5 -5 19 2.7282 -0.0011
-5 -5 20 1.2327 0.0349
-5 -5 21 0.5381 0.0657
-5 -5 22 -5.0315 -0.0139
-5 -5 23 5.5264 -0.0088
-5 -5 24 -4.4216 0.0146
-5 -5 25 2.4327 0.0537
-5 -5 26 1.0772 -0.0578
-5 -4 1 -6.9145 1.4060
-5 -4 2 37.2338 -0.1421
-5 -4 3 -17.8393 -1.0565
-5 -4 4 -22.7225 -0.2620
-5 -4 5 32.6284 0.0914
-5 -4 6 -16.7002 0.0599
-5 -4 7 -1.3393 0.0336
-5 -4 8 6.9988 0.3162
-5 -4 9 -7.1849 0.0416
-5 -4 10 12.9028 -0.0753
-5 -4 11 -11.2583 0.0304
-5 -4 12 -3.5085 -0.1587
-5 -4 13 13.2138 -0.0626
-5 -4 14 -9.2528 -0.0203
-5 -4 15 0.1322 0.0605
-5 -4 16 5.6007 0.0161
-5 -4 17 -3.5180 0.0274
-5 -4 18 0.2651 0.1158
-5 -4 19 -1.6083 -0.0548
-5 -4 20 0.8559 -0.0582
-5 -4 21 0.2259 0.0176
-5 -4 22 1.9925 -0.0208
-5 -4 23 -3.8747 -0.0479
-5 -4 24 5.7159 -0.0134
-5 -4 25 -5.4550 0.0462
-5 -4 26 0.3541 0.0086
-5 -4 27 3.4161 0.0228
-5 -3 1 32.0746 -1.4126
-5 -3 2 -10.2909 0.2385
-5 -3 3 -25.2788 0.5921
-5 -3 4 37.8996 0.0734
-5 -3 5 -17.2568 0.3755
-5 -3 6 -6.1349 0.0042
-5 -3 7 12.0403 -0.1155
-5 -3 8 -4.5350 -0.3047
-5 -3 9 -8.7411 -0.0406
-5 -3 10 10.3212 -0.0156
-5 -3 11 4.9932 0.0106
-5 -3 12 -13.7235 0.1891
-5 -3 13 4.6564 -0.0445
-5 -3 14 8.0777 0.0597
-5 -3 15 -10.1799 -0.0275
-5 -3 16 0.2261 0.0035
-5 -3 17 8.1183 -0.0223
-5 -3 18 -6.0823 -0.1003
-5 -3 19 0.3126 0.0497
-5 -3 20 2.0842 -0.0099
-5 -3 21 0.5163 0.0098
-5 -3 22 -2.6800 0.0541
-5 -3 23 2.2552 0.0091
-5 -3 24 -3.2109 -0.0309
-5 -3 25 4.2807 0.0088
-5 -3 26 -1.8770 0.0398
-5 -3 27 -2.7011 -0.0453
-5 -2 1 -18.8503 1.8483
-5 -2 2 37.7550 0.6984
-5 -2 3 -4.0746 -0.7659
-5 -2 4 -39.1754 -0.1284
-5 -2 5 42.0995 -0.4486
-5 -2 6 -15.4687 -0.0710
-5 -2 7 -8.7743 0.0494
-5 -2 8 14.8856 0.2319
-5 -2 9 -7.7972 0.0918
-5 -2 10 1.5206 0.0373
-5 -2 11 1.3863 0.1203
-5 -2 12 -2.0389 -0.1040
-5 -2 13 -2.4740 -0.1125
-5 -2 14 2.0281 -0.0581
-5 -2 15 4.2554 -0.0074
-5 -2 16 -2.0453 -0.0153
-5 -2 17 -2.3424 0.0790
-5 -2 18 2.8390 0.0542
-5 -2 19 -2.7659 -0.0120
-5 -2 20 -1.0489 0.0063
-5 -2 21 1.4107 0.0260
-5 -2 22 1.6417 -0.0618
-5 -2 23 -0.4710 -0.0327
-5 -2 24 -0.3334 -0.0080
-5 -2 25 -0.1788 0.0060
-5 -2 26 1.3714 -0.0008
-5 -2 27 -2.0510 0.0128
-5 -2 28 0.4965 0.1498
-5 -1 1 -14.2461 -1.6363
-5 -1 2 17.3425 -0.5367
-5 -1 3 -2.9987 0.3306
-5 -1 4 -4.8448 -0.0297
-5 -1 5 -1.2226 0.5302
-5 -1 6 13.5067 0.2197
-5 -1 7 -11.7350 -0.0748
-5 -1 8 -0.8472 -0.1061
-5 -1 9 1.4446 -0.0903
-5 -1 10 0.7361 -0.2085
-5 -1 11 6.1420 -0.0466
-5 -1 12 -7.3870 0.1438
-5 -1 13 4.1788 0.0281
-5 -1 14 -1.8008 0.0391
-5 -1 15 -3.9363 0.0604
-5 -1 16 3.4123 -0.0081
-5 -1 17 0.6194 -0.0301
-5 -1 18 0.1437 -0.0216
-5 -1 19 0.7626 -0.0355
-5 -1 20 -0.9278 -0.0457
-5 -1 21 0.0806 0.0175
-5 -1 22 -0.2961 0.0762
-5 -1 23 -0.5475 -0.0152
-5 -1 24 -0.5091 0.0084
-5 -1 25 -0.9594 0.0064
-5 -1 26 4.7314 -0.0111
-5 -1 27 -3.6710 -0.0086
-5 -1 28 0.2554 -0.0514
-5 0 1 12.5009 1.2421
-5 0 2 -28.1787 1.1381
-5 0 3 31.8318 -0.2018
-5 0 4 -6.7220 0.1816
-5 0 5 -19.3004 -0.5402
-5 0 6 11.7880 -0.2544
-5 0 7 8.6070 -0.0264
-5 0 8 -5.7201 -0.0204
-5 0 9 -8.1095 0.1252
-5 0 10 5.1678 0.1584
-5 0 11 6.5203 0.1335
-5 0 12 -6.5523 -0.0223
-5 0 13 -6.0814 -0.0737
-5 0 14 12.7105 -0.0394
-5 0 15 -4.1593 -0.0851
-5 0 16 -4.1483 -0.0438
-5 0 17 6.0476 0.0489
-5 0 18 -5.4021 0.0073
-5 0 19 2.7925 0.0456
-5 0 20 -1.4952 0.0418
-5 0 21 -2.5979 -0.0053
-5 0 22 5.1543 -0.0016
-5 0 23 -0.2230 -0.0381
-5 0 24 -1.5364 -0.0124
-5 0 25 0.5190 -0.0053
-5 0 26 -1.4077 -0.0400
-5 0 27 2.3450 0.0181
-5 0 28 -3.1619 0.0940
-5 0 29 1.6410 -0.0299
-5 1 1 -12.5064 -0.8409
-5 1 2 22.5777 -0.7777
-5 1 3 -29.9643 -0.2812
-5 1 4 25.8285 -0.2395
-5 1 5 -1.3974 0.4197
-5 1 6 -19.4956 0.3219
-5 1 7 19.2857 0.0604
-5 1 8 -4.3711 0.1155
-5 1 9 -4.4933 -0.0522
-5 1 10 -0.6041 -0.3111
-5 1 11 2.1310 -0.0038
-5 1 12 7.1654 -0.0249
-5 1 13 -6.0227 0.0000
-5 1 14 -7.4217 0.0306
-5 1 15 9.9740 0.1098
-5 1 16 -3.3779 0.0542
-5 1 17 -2.5168 -0.0355
-5 1 18 6.6503 0.0323
-5 1 19 -5.7991 -0.0852
-5 1 20 4.6660 -0.0260
-5 1 21 -1.0129 -0.0444
-5 1 22 -4.6480 0.0512
-5 1 23 3.2913 0.0170
-5 1 24 -0.4318 -0.0060
-5 1 25 -2.0158 0.0961
-5 1 26 3.1659 -0.0788
-5 1 27 -0.3271 -0.0455
-5 1 28 0.4716 0.0436
-5 1 29 -1.9524 -0.0155
-5 2 1 10.3489 0.2060
-5 2 2 -12.9589 0.8069
-5 2 3 12.1599 0.3723
-5 2 4 -13.2468 0.3699
-5 2 5 12.4620 -0.2449
-5 2 6 -4.0406 -0.2418
-5 2 7 -17.1448 -0.1434
-5 2 8 29.7318 -0.2372
-5 2 9 -15.0543 0.1058
-5 2 10 -7.9680 0.0829
-5 2 11 14.4736 0.0992
-5 2 12 -8.9533 0.1623
-5 2 13 2.6131 -0.0453
-5 2 14 6.3908 0.0260
-5 2 15 -9.7877 -0.1581
-5 2 16 2.7111 -0.0402
-5 2 17 3.3159 0.0308
-5 2 18 -4.4188 -0.0557
-5 2 19 4.3146 0.0552
-5 2 20 -5.0431 0.0316
-5 2 21 2.5727 0.0424
-5 2 22 3.2135 -0.0110
-5 2 23 -4.3347 0.0060
-5 2 24 1.4859 -0.0490
-5 2 25 2.2336 0.0301
-5 2 26 -4.2476 -0.0103
-5 2 27 1.5306 -0.0704
-5 2 28 1.4765 0.0301
-5 2 29 -1.1599 0.0406
-5 3 1 5.5723 0.6887
-5 3 2 5.3426 -0.0968
-5 3 3 -21.2626 -0.9168
-5 3 4 25.6047 -0.3696
-5 3 5 -10.4382 0.0529
-5 3 6 -5.5479 0.2917
-5 3 7 17.6079 0.0415
-5 3 8 -22.3291 0.3181
-5 3 9 17.6049 0.0746
-5 3 10 -5.0746 -0.2117
-5 3 11 -11.7050 -0.0169
-5 3 12 19.2069 -0.1492
-5 3 13 -12.2652 -0.0429
-5 3 14 -1.4140 -0.0089
-5 3 15 10.9231 0.1033
-5 3 16 -9.1751 0.0272
-5 3 17 0.6223 0.0411
-5 3 18 5.0785 0.0930
-5 3 19 -4.8196 -0.0933
-5 3 20 3.5762 -0.0175
-5 3 21 -2.8881 -0.0524
-5 3 22 0.5294 -0.0311
-5 3 23 2.6799 0.0246
-5 3 24 -2.8848 0.0079
-5 3 25 -1.7667 0.0632
-5 3 26 3.8029 0.0290
-5 3 27 -1.4948 -0.0753
-5 3 28 -0.0958 0.0114
-5 3 29 1.3619 -0.0140
-5 4 1 -21.2688 -1.5352
-5 4 2 32.7579 0.4462
-5 4 3 -13.3704 0.7672
-5 4 4 -22.8850 0.1385
-5 4 5 34.3806 0.1710
-5 4 6 -11.2824 0.0011
-5 4 7 -25.0622 -0.1419
-5 4 8 33.4537 -0.3759
-5 4 9 -13.7604 0.0445
-5 4 10 -0.2972 -0.0668
-5 4 11 5.2054 0.0552
-5 4 12 -10.3873 0.2168
-5 4 13 12.4005 0.0015
-5 4 14 -5.8388 0.0929
-5 4 15 -2.1024 -0.0997
-5 4 16 3.5383 -0.0462
-5 4 17 -2.5627 -0.0348
-5 4 18 0.5510 -0.0746
-5 4 19 2.0890 0.0482
-5 4 20 -2.7469 0.0236
-5 4 21 2.7056 0.0266
-5 4 22 -2.0657 0.0179
-5 4 23 -0.4650 0.0084
-5 4 24 2.8230 -0.0209
-5 4 25 -1.4507 0.0001
-5 4 26 -0.9093 0.0204
-5 4 27 1.0711 -0.0037
-5 4 28 -0.9918 -0.0801
-5 4 29 0.9012 -0.0158
-5 5 1 -4.1622 1.3301
-5 5 2 -15.5010 0.3804
-5 5 3 24.9031 -0.5668
-5 5 4 -12.9112 -0.2206
-5 5 5 -9.7370 -0.4833
-5 5 6 22.1307 0.0665
-5 5 7 -2.1030 0.0577
-5 5 8 -21.3022 0.2324
-5 5 9 18.6979 0.2198
-5 5 10 -4.7421 -0.0431
-5 5 11 -4.6075 0.0586
-5 5 12 4.1619 -0.1658
-5 5 13 -3.3312 -0.1042
-5 5 14 6.9512 -0.0475
-5 5 15 -4.3363 0.0199
-5 5 16 -1.3686 0.0100
-5 5 17 3.0442 0.0686
-5 5 18 -1.7236 0.1003
-5 5 19 -1.8249 -0.0356
-5 5 20 3.0744 0.0076
-5 5 21 -1.9433 -0.0068
-5 5 22 1.7383 -0.0822
-5 5 23 -0.6629 -0.0320
-5 5 24 0.8545 0.0260
-5 5 25 -1.1174 0.0133
-5 5 26 -2.8085 0.0256
-5 5 27 4.1543 0.0144
-5 5 28 -1.4212 0.0126
-5 5 29 -0.6059 -0.0190
-5 6 1 -3.9958 -1.7168
-5 6 2 5.9440 -0.5370
-5 6 3 -6.1569 0.6054
-5 6 4 6.0475 0.0232
-5 6 5 -5.8074 0.4150
-5 6 6 1.1701 0.2437
-5 6 7 -2.4806 -0.0822
-5 6 8 2.5901 -0.2601
-5 6 9 -0.2272 -0.0311
-5 6 10 3.4893 -0.2015
-5 6 11 -0.3879 -0.0419
-5 6 12 -3.5733 0.1757
-5 6 13 -0.9521 0.0355
-5 6 14 -0.0233 0.1096
-5 6 15 5.0057 0.0086
-5 6 16 -2.8015 0.0036
-5 6 17 -1.3576 -0.0844
-5 6 18 2.1979 -0.0556
-5 6 19 -0.1492 -0.0187
-5 6 20 -2.5120 0.0019
-5 6 21 2.8943 0.0092
-5 6 22 -2.0328 0.0581
-5 6 23 -1.1267 0.0048
-5 6 24 3.7388 -0.0360
-5 6 25 -0.2467 0.0611
-5 6 26 -2.0662 0.0072
-5 6 27 -0.0609 -0.0206
-5 6 28 1.2343 -0.0286
-5 6 29 -1.7301 -0.0567
-5 7 1 1.4486 1.2231
-5 7 2 -5.3110 0.7019
-5 7 3 7.6337 -0.1265
-5 7 4 -8.3097 0.0525
-5 7 5 2.0797 -0.5720
-5 7 6 6.9567 -0.1494
-5 7 7 -0.3988 -0.0328
-5 7 8 -4.4614 0.0382
-5 7 9 -1.3156 0.1763
-5 7 10 0.0122 0.1396
-5 7 11 2.0871 0.1083
-5 7 12 -0.1971 -0.0222
-5 7 13 -0.3326 -0.1306
-5 7 14 2.8833 -0.0577
-5 7 15 -3.2721 -0.0890
-5 7 16 -0.9438 -0.0169
-5 7 17 1.8601 0.0580
-5 7 18 0.8609 0.0483
-5 7 19 -2.2444 0.0517
-5 7 20 1.0105 0.0410
-5 7 21 0.3793 0.0061
-5 7 22 1.2142 -0.0748
-5 7 23 -2.5502 0.0043
-5 7 24 -0.4803 -0.0451
-5 7 25 4.1551 -0.0577
-5 7 26 -3.7140 0.0482
-5 7 27 0.9144 0.0421
-5 7 28 0.1666 -0.0154
-5 7 29 -0.0517 0.0952
-5 8 1 2.2578 -0.9218
-5 8 2 -1.7443 -0.8144
-5 8 3 -0.8782 -0.0033
-5 8 4 6.0790 -0.1107
-5 8 5 -9.8599 0.3124
-5 8 6 4.0001 0.3555
-5 8 7 0.8088 0.0413
-5 8 8 -4.6608 0.0345
-5 8 9 9.0227 -0.0420
-5 8 10 -5.8590 -0.3359
-5 8 11 2.3139 -0.0307
-5 8 12 2.1113 0.0127
-5 8 13 -9.1411 0.0331
-5 8 14 3.7914 0.0800
-5 8 15 5.7523 0.1010
-5 8 16 -3.6164 0.0541
-5 8 17 0.4396 -0.0648
-5 8 18 -0.2763 -0.0250
-5 8 19 -1.2751 -0.0690
-5 8 20 1.2006 -0.0325
-5 8 21 -0.3130 0.0154
-5 8 22 -0.7969 0.0077
-5 8 23 0.9088 0.0174
-5 8 24 0.4536 0.0386
-5 8 25 0.0883 0.0245
-5 8 26 0.6460 -0.0050
-5 8 27 -3.1483 0.0443
-5 8 28 2.3530 -0.0705
-5 9 1 -1.3436 0.3831
-5 9 2 6.0160 0.5366
-5 9 3 -2.7719 0.3825
-5 9 4 -1.4171 0.2445
-5 9 5 0.2698 -0.3351
-5 9 6 -0.2828 -0.2138
-5 9 7 4.7561 -0.1292
-5 9 8 -2.5320 -0.1729
-5 9 9 -4.6744 0.1475
-5 9 10 6.9623 0.1048
-5 9 11 -6.1426 0.0822
-5 9 12 1.6473 0.1524
-5 9 13 7.5653 -0.0551
-5 9 14 -9.3895 -0.0186
-5 9 15 0.9783 -0.1620
-5 9 16 3.7631 -0.0438
-5 9 17 -4.2904 0.0327
-5 9 18 4.4715 -0.0419
-5 9 19 0.3272 0.0990
-5 9 20 -5.5464 0.0365
-5 9 21 5.3189 0.0528
-5 9 22 -0.6478 -0.0270
-5 9 23 -2.9744 -0.0174
-5 9 24 0.0499 -0.0443
-5 9 25 0.7536 -0.0469
-5 9 26 3.8168 -0.0028
-5 9 27 -1.3416 -0.0255
-5 9 28 -4.0932 0.1072
-5 10 1 -3.7692 0.2843
-5 10 2 -3.5413 -0.4760
-5 10 3 7.1169 -0.4624
-5 10 4 -2.1646 -0.2266
-5 10 5 -2.7897 0.0320
-5 10 6 2.4585 0.2970
-5 10 7 -2.5905 0.0573
-5 10 8 0.7179 0.2302
-5 10 9 3.6875 0.0594
-5 10 10 -6.4708 -0.1848
-5 10 11 6.6380 -0.1082
-5 10 12 -1.1408 -0.1267
-5 10 13 -7.0902 -0.0027
-5 10 14 8.9509 0.0216
-5 10 15 -5.5522 0.1042
-5 10 16 3.1527 0.0765
-5 10 17 1.2213 0.0138
-5 10 18 -6.7350 0.0294
-5 10 19 5.4831 -0.0925
-5 10 20 0.5063 -0.0154
-5 10 21 -5.0379 -0.0440
-5 10 22 5.6208 -0.0091
-5 10 23 -1.6929 0.0079
-5 10 24 -1.1189 0.0337
-5 10 25 0.6679 0.0050
-5 10 26 -2.4853 0.0829
-5 10 27 3.7496 0.0051
-5 11 1 1.8893 -0.7508
-5 11 2 -2.6434 0.1266
-5 11 3 1.7400 0.6546
-5 11 4 4.0833 0.2346
-5 11 5 -5.0901 0.0258
-5 11 6 -0.3896 -0.0845
-5 11 7 2.6980 -0.1583
-5 11 8 -3.7853 -0.2726
-5 11 9 4.2660 0.0141
-5 11 10 2.1268 0.0214
-5 11 11 -6.8516 0.0696
-5 11 12 3.4123 0.1836
-5 11 13 2.7114 0.0205
-5 11 14 -6.7719 0.0565
-5 11 15 5.5589 -0.0995
-5 11 16 -4.7163 -0.0782
-5 11 17 4.1648 -0.0383
-5 11 18 2.9288 -0.0755
-5 11 19 -6.8914 0.0629
-5 11 20 2.4072 0.0097
-5 11 21 1.9273 0.1108
-5 11 22 -3.7343 0.0146
-5 11 23 3.1026 -0.0141
-5 11 24 -0.1441 -0.0051
-5 11 25 -2.7482 -0.0790
-5 11 26 3.5029 -0.0531
-5 11 27 -0.7678 0.0807
-5 12 1 4.3392 1.0236
-5 12 2 -0.7513 -0.0720
-5 12 3 -5.4007 -0.4761
-5 12 4 3.2802 -0.1212
-5 12 5 3.3106 -0.2906
-5 12 6 -1.6674 0.1366
-5 12 7 -0.5086 0.0334
-5 12 8 0.5569 0.2318
-5 12 9 -5.7956 0.1327
-5 12 10 2.7286 -0.0275
-5 12 11 5.9474 -0.0244
-5 12 12 -3.4836 -0.1789
-5 12 13 -2.0377 -0.0672
-5 12 14 5.4816 -0.0461
-5 12 15 -7.1497 0.0612
-5 12 16 4.6206 0.0507
-5 12 17 -2.7190 0.0800
-5 12 18 -0.7591 0.0714
-5 12 19 5.3931 -0.0257
-5 12 20 -5.0045 -0.0519
-5 12 21 2.5001 -0.0843
-5 12 22 1.0160 0.0231
-5 12 23 -3.2866 -0.0323
-5 12 24 1.5000 -0.0018
-5 12 25 0.4787 0.0516
-5 12 26 -2.3728 0.0315
-5 13 1 -5.1192 -0.9839
-5 13 2 0.1499 -0.3655
-5 13 3 5.9091 0.4274
-5 13 4 -2.2583 0.1426
-5 13 5 -3.8131 0.2329
-5 13 6 3.1866 0.1115
-5 13 7 -0.1634 -0.0858
-5 13 8 -2.0569 -0.1981
-5 13 9 6.0835 -0.0853
-5 13 10 -4.9061 -0.0928
-5 13 11 -1.7352 0.0357
-5 13 12 3.6361 0.1174
-5 13 13 -1.3169 0.0672
-5 13 14 -1.6919 0.0748
-5 13 15 3.1313 -0.0055
-5 13 16 -2.8188 -0.0246
-5 13 17 3.6183 -0.1056
-5 13 18 -2.0823 -0.0765
-5 13 19 -0.1783 0.0068
-5 13 20 0.5894 0.0342
-5 13 21 -4.3521 0.0662
-5 13 22 5.1950 0.0008
-5 13 23 -0.8617 0.0605
-5 13 24 0.5145 0.0265
-5 13 25 -1.1102 -0.1330
-5 14 1 3.7372 0.8889
-5 14 2 -0.8299 0.2839
-5 14 3 -5.3117 -0.1884
-5 14 4 4.5089 0.0348
-5 14 5 0.6629 -0.3707
-5 14 6 -2.4185 -0.0700
-5 14 7 4.2576 0.0038
-5 14 8 -3.5466 0.0987
-5 14 9 -3.8510 0.1108
-5 14 10 4.5819 0.0866
-5 14 11 -1.1639 0.0267
-5 14 12 3.3393 -0.0578
-5 14 13 -1.2863 -0.0803
-5 14 14 -2.2583 -0.0803
-5 14 15 1.8688 -0.0054
-5 14 16 -1.9443 0.0062
-5 14 17 -1.5558 0.0813
-5 14 18 3.2445 0.0555
-5 14 19 0.3453 0.0030
-5 14 20 -0.3836 -0.0105
-5 14 21 0.3735 -0.0446
-5 14 22 -1.1433 -0.0009
-5 14 23 0.1012 -0.0567
-5 14 24 -1.5825 0.0268
-5 15 1 -3.7077 -0.5500
-5 15 2 -1.8298 -0.5218
-5 15 3 3.5234 0.0048
-5 15 4 -2.2496 -0.0155
-5 15 5 0.4192 0.2201
-5 15 6 0.7554 0.2094
-5 15 7 -2.0622 0.0287
-5 15 8 4.0467 -0.0225
-5 15 9 0.4451 -0.0335
-5 15 10 -3.6552 -0.1902
-5 15 11 -1.1569 -0.0230
-5 15 12 0.2706 -0.0034
-5 15 13 3.7513 0.0751
-5 15 14 -2.0103 0.0184
-5 15 15 -0.3871 0.0484
-5 15 16 2.3676 0.0722
-5 15 17 -1.8153 -0.0655
-5 15 18 -1.2564 -0.0368
-5 15 19 1.3403 -0.0328
-5 15 20 0.6136 -0.0225
-5 15 21 -2.4616 0.0124
-5 15 22 0.7362 0.0302
-5 16 1 3.2156 0.4330
-5 16 2 0.9161 0.2735
-5 16 3 -2.3780 0.1443
-5 16 4 2.5429 0.1583
-5 16 5 -3.3557 -0.2340
-5 16 6 1.3246 -0.1773
-5 16 7 1.8985 -0.0920
-5 16 8 -3.2334 -0.0437
-5 16 9 -0.0676 0.0556
-5 16 10 2.9147 0.1347
-5 16 11 -0.6216 0.0459
-5 16 12 -1.1451 0.0552
-5 16 13 1.1985 -0.0109
-5 16 14 -1.0020 -0.0307
-5 16 15 -0.5761 -0.0997
-5 16 16 1.8608 -0.0372
-5 16 17 -2.1231 0.0006
-5 16 18 0.6292 0.0341
-5 16 19 1.1030 0.0344
-5 16 20 -0.6479 0.0107
-5 17 1 -0.5556 -0.0268
-5 17 2 -1.8553 -0.3180
-5 17 3 0.0913 -0.2642
-5 17 4 0.6140 -0.1173
-5 17 5 2.4976 0.0979
-5 17 6 -4.6480 0.2016
-5 17 7 4.1343 0.0754
-5 17 8 -0.4107 0.1306
-5 17 9 -0.4020 -0.0296
-5 17 10 -1.0032 -0.1027
-5 17 11 -1.0267 -0.0544
-5 17 12 1.5893 -0.1551
-5 17 13 -0.1977 0.0547
-5 17 14 -0.0335 -0.0079
-5 17 15 0.5956 0.0601
-5 17 16 -0.4736 0.0790
-5 17 17 0.4892 0.0546
-5 17 18 -1.6146 0.0021
-5 18 1 -1.8880 0.1162
-5 18 2 3.6267 0.0648
-5 18 3 -1.0865 0.2169
-5 18 4 -0.7355 0.2026
-5 18 5 -0.1827 -0.1164
-5 18 6 0.7809 -0.0953
-5 18 7 -2.7792 -0.1130
-5 18 8 3.8571 -0.1725
-5 18 9 -3.0506 0.0901
-5 18 10 2.4572 -0.0019
-5 18 11 -1.8677 0.0978
-5 18 12 0.4102 0.1315
-5 18 13 2.8089 0.0013
-5 18 14 -4.4774 0.0287
-4 -21 1 -1.6211 -0.4541
-4 -20 1 -0.1567 0.4093
-4 -20 2 1.0724 0.0251
-4 -20 3 2.6094 0.0655
-4 -20 4 -3.2590 0.1541
-4 -19 1 1.3124 -0.3677
-4 -19 2 -4.0085 -0.2890
-4 -19 3 1.7274 -0.0027
-4 -19 4 -1.6907 -0.1255
-4 -19 5 -3.3616 0.0789
-4 -19 6 7.9830 -0.0183
-4 -19 7 -2.8979 0.0447
-4 -18 1 1.6430 0.2227
-4 -18 2 -0.6639 0.2246
-4 -18 3 -1.5586 0.0684
-4 -18 4 6.7296 0.2004
-4 -18 5 -5.1613 -0.0995
-4 -18 6 -3.8505 -0.0389
-4 -18 7 5.3046 0.0327
-4 -18 8 -1.0598 -0.1569
-4 -18 9 -0.4797 0.0549
-4 -18 10 -0.9666 0.0651
-4 -17 1 -0.8325 0.1430
-4 -17 2 -1.5317 -0.2228
-4 -17 3 1.8194 -0.2890
-4 -17 4 -5.0802 -0.1577
-4 -17 5 3.7907 0.0630
-4 -17 6 -1.1857 0.0679
-4 -17 7 0.7981 -0.0008
-4 -17 8 -0.7968 0.0915
-4 -17 9 2.2545 -0.0589
-4 -17 10 -1.5168 0.0647
-4 -17 11 -1.9029 0.0601
-4 -17 12 5.0068 -0.1595
-4 -16 1 10.7684 -0.4496
-4 -16 2 -2.2665 0.1390
-4 -16 3 -3.5506 0.3307
-4 -16 4 7.7737 0.0912
-4 -16 5 -4.6496 0.0116
-4 -16 6 -2.4882 0.0133
-4 -16 7 0.0255 0.0160
-4 -16 8 6.2902 -0.1271
-4 -16 9 -4.0132 -0.0227
-4 -16 10 -1.4929 -0.0101
-4 -16 11 -0.8608 0.0456
-4 -16 12 3.2061 -0.0369
-4 -16 13 1.8293 -0.0133
-4 -16 14 -4.7807 0.0794
-4 -15 1 0.1189 0.9152
-4 -15 2 2.5735 -0.0045
-4 -15 3 -2.1929 -0.4420
-4 -15 4 -0.1765 -0.0885
-4 -15 5 2.5078 -0.1011
-4 -15 6 -2.2866 0.0159
-4 -15 7 -1.3444 0.0197
-4 -15 8 -2.2342 0.0753
-4 -15 9 6.2764 -0.0097
-4 -15 10 0.9596 0.0322
-4 -15 11 -5.5528 0.0678
-4 -15 12 -0.3093 -0.0380
-4 -15 13 7.3363 -0.0542
-4 -15 14 -5.2984 0.0195
-4 -15 15 -2.3609 -0.0383
-4 -15 16 4.2426 0.0472
-4 -14 1 0.1324 -0.9890
-4 -14 2 1.9806 -0.1748
-4 -14 3 1.4749 0.3183
-4 -14 4 1.6222 -0.0395
-4 -14 5 -1.0037 0.2333
-4 -14 6 -1.6849 0.0827
-4 -14 7 1.3316 0.0076
-4 -14 8 1.5282 -0.0865
-4 -14 9 -3.5146 -0.0196
-4 -14 10 1.1469 -0.0646
-4 -14 11 0.0976 -0.0343
-4 -14 12 -1.6373 0.0511
-4 -14 13 1.0785 -0.0172
-4 -14 14 3.9318 -0.0380
-4 -14 15 -3.4932 0.0918
-4 -14 16 -1.4476 0.0108
-4 -14 17 3.1980 -0.0745
-4 -13 1 3.2424 1.3174
-4 -13 2 1.4394 0.4656
-4 -13 3 -7.0254 -0.3623
-4 -13 4 5.0745 0.0510
-4 -13 5 1.8845 -0.2872
-4 -13 6 -2.3749 -0.0894
-4 -13 7 -2.3157 -0.0026
-4 -13 8 1.2215 0.0668
-4 -13 9 0.6478 -0.0067
-4 -13 10 2.0432 0.0403
-4 -13 11 1.4679 0.1168
-4 -13 12 -5.5960 -0.0467
-4 -13 13 2.4428 -0.0102
-4 -13 14 0.8183 0.0051
-4 -13 15 0.2766 -0.0792
-4 -13 16 -0.8840 0.0705
-4 -13 17 -1.5996 0.0394
-4 -13 18 0.9337 -0.1087
-4 -13 19 -0.6199 0.0442
-4 -12 1 -11.1073 -0.9026
-4 -12 2 5.6104 -0.4707
-4 -12 3 3.1224 0.0242
-4 -12 4 1.1566 -0.2143
-4 -12 5 -0.6007 0.3670
-4 -12 6 -4.6093 0.1771
-4 -12 7 6.2294 -0.0163
-4 -12 8 -0.2160 0.0563
-4 -12 9 -5.7300 -0.0421
-4 -12 10 0.3557 -0.1042
-4 -12 11 2.9493 -0.0438
-4 -12 12 -0.6598 0.0214
-4 -12 13 -0.4928 -0.0227
-4 -12 14 1.5328 -0.0432
-4 -12 15 -2.4959 0.0530
-4 -12 16 3.6980 0.0426
-4 -12 17 -2.4155 -0.0267
-4 -12 18 0.1877 0.0486
-4 -12 19 0.2234 0.0019
-4 -12 20 -0.2990 0.0669
-4 -11 1 -5.0280 0.6745
-4 -11 2 -1.8856 0.7918
-4 -11 3 -5.2402 0.0622
-4 -11 4 -0.1743 0.1094
-4 -11 5 6.9225 -0.2358
-4 -11 6 0.3772 -0.1661
-4 -11 7 -9.8491 -0.0351
-4 -11 8 9.2773 -0.0991
-4 -11 9 1.0069 0.0429
-4 -11 10 -5.7253 0.0678
-4 -11 11 3.7385 0.0788
-4 -11 12 0.0845 0.0262
-4 -11 13 -3.7466 -0.0063
-4 -11 14 0.8814 0.0272
-4 -11 15 4.2834 -0.0611
-4 -11 16 -3.2673 0.0196
-4 -11 17 1.5960 -0.0324
-4 -11 18 -3.9494 -0.0507
-4 -11 19 2.3318 0.0301
-4 -11 20 0.5614 -0.0782
-4 -11 21 0.4109 0.0376
-4 -10 1 -8.2975 -0.0759
-4 -10 2 -1.7824 -0.4044
-4 -10 3 10.5180 -0.3749
-4 -10 4 -0.2955 -0.3801
-4 -10 5 -7.7041 0.1856
-4 -10 6 1.5629 0.2677
-4 -10 7 6.5807 0.0034
-4 -10 8 -7.6149 0.2102
-4 -10 9 3.8860 -0.0639
-4 -10 10 -2.8788 -0.1198
-4 -10 11 1.0817 0.0526
-4 -10 12 0.5967 -0.0762
-4 -10 13 -0.0743 -0.0618
-4 -10 14 2.3443 -0.0598
-4 -10 15 -5.1407 0.1016
-4 -10 16 2.7358 0.0248
-4 -10 17 0.8602 0.0014
-4 -10 18 0.9849 0.0376
-4 -10 19 -2.6647 0.0413
-4 -10 20 1.9540 -0.0064
-4 -10 21 -1.7219 -0.0334
-4 -10 22 0.3951 -0.0532
-4 -9 1 12.2337 -0.5261
-4 -9 2 -18.5606 0.4564
-4 -9 3 -7.5682 0.6382
-4 -9 4 12.3880 0.1548
-4 -9 5 0.9659 -0.0790
-4 -9 6 -6.1930 -0.0874
-4 -9 7 -0.6892 -0.0657
-4 -9 8 8.8747 -0.1846
-4 -9 9 -5.8756 -0.0372
-4 -9 10 0.2823 0.0271
-4 -9 11 1.6437 0.0562
-4 -9 12 1.5195 0.1354
-4 -9 13 -6.0768 -0.0266
-4 -9 14 -0.2849 0.0217
-4 -9 15 7.9637 -0.0474
-4 -9 16 -2.4021 0.0443
-4 -9 17 -3.0020 -0.0598
-4 -9 18 0.0278 -0.0804
-4 -9 19 0.1478 0.0355
-4 -9 20 -0.1878 -0.0086
-4 -9 21 1.5259 0.0006
-4 -9 22 0.1260 0.1358
-4 -9 23 0.7524 0.0384
-4 -8 1 6.4429 1.1381
-4 -8 2 10.2722 0.0378
-4 -8 3 -12.9809 -0.6912
-4 -8 4 5.4367 -0.2814
-4 -8 5 2.3560 -0.1672
-4 -8 6 -4.6031 0.0952
-4 -8 7 1.2780 0.0319
-4 -8 8 -2.8233 0.3322
-4 -8 9 6.8954 0.0040
-4 -8 10 -4.0560 -0.1042
-4 -8 11 -5.0240 0.1007
-4 -8 12 7.3244 -0.1153
-4 -8 13 1.4888 -0.0391
-4 -8 14 -5.9784 -0.0961
-4 -8 15 0.5403 0.0521
-4 -8 16 1.1517 0.0341
-4 -8 17 1.2001 0.0197
-4 -8 18 0.9764 0.0510
-4 -8 19 -0.7483 0.0057
-4 -8 20 -1.1401 -0.0078
-4 -8 21 0.8490 -0.0691
-4 -8 22 -2.1219 0.0304
-4 -8 23 1.2200 0.0024
-4 -8 24 -0.1615 -0.0051
-4 -7 1 9.2929 -1.6217
-4 -7 2 6.8039 -0.0286
-4 -7 3 -13.4027 0.6752
-4 -7 4 -4.4091 0.0447
-4 -7 5 15.0851 0.3104
-4 -7 6 -6.2003 0.0649
-4 -7 7 -7.2683 -0.0925
-4 -7 8 10.6607 -0.2065
-4 -7 9 -5.3526 -0.0328
-4 -7 10 -0.8309 -0.0978
-4 -7 11 8.0259 -0.0104
-4 -7 12 -8.3680 0.1513
-4 -7 13 1.0095 0.0419
-4 -7 14 1.3515 -0.0125
-4 -7 15 -0.8115 -0.0178
-4 -7 16 3.5104 0.0665
-4 -7 17 -3.5536 -0.0392
-4 -7 18 0.3731 -0.0869
-4 -7 19 0.7095 0.0442
-4 -7 20 -2.8440 -0.0202
-4 -7 21 0.7461 -0.0185
-4 -7 22 6.5787 0.0342
-4 -7 23 -4.7345 0.0608
-4 -7 24 0.2846 -0.0605
-4 -7 25 -1.3073 -0.1190
-4 -6 1 -14.9356 1.7760
-4 -6 2 24.3517 0.6680
-4 -6 3 -8.7095 -0.4896
-4 -6 4 -1.1781 -0.0987
-4 -6 5 0.0220 -0.4836
-4 -6 6 1.6663 -0.0777
-4 -6 7 2.2102 -0.0339
-4 -6 8 -8.5046 0.2289
-4 -6 9 7.1609 0.0948
-4 -6 10 1.0248 0.0288
-4 -6 11 -8.7740 0.1176
-4 -6 12 8.2387 -0.1056
-4 -6 13 -0.1991 -0.0348
-4 -6 14 -2.9348 -0.0373
-4 -6 15 0.5154 -0.0897
-4 -6 16 -1.1608 0.0201
-4 -6 17 0.9657 0.0396
-4 -6 18 1.4885 0.0394
-4 -6 19 2.4040 0.0019
-4 -6 20 -3.9839 0.0330
-4 -6 21 -0.8292 -0.0255
-4 -6 22 -0.8108 0.0013
-4 -6 23 3.6073 0.0151
-4 -6 24 -2.0725 -0.0036
-4 -6 25 2.6443 0.0270
-4 -6 26 -2.2147 -0.2245
-4 -5 1 -31.5722 -1.8358
-4 -5 2 31.1363 -0.5080
-4 -5 3 11.4322 0.3375
-4 -5 4 -51.1875 -0.2885
-4 -5 5 39.6807 0.5763
-4 -5 6 2.1569 0.2832
-4 -5 7 -27.1176 -0.1096
-4 -5 8 21.8226 -0.0355
-4 -5 9 -6.4338 -0.0500
-4 -5 10 -5.6401 -0.2049
-4 -5 11 13.7700 -0.0550
-4 -5 12 -12.0983 0.0871
-4 -5 13 2.9848 0.0405
-4 -5 14 2.7116 0.0224
-4 -5 15 -3.7720 0.0349
-4 -5 16 3.5827 0.0290
-4 -5 17 -2.1283 -0.0003
-4 -5 18 -0.1396 -0.0425
-4 -5 19 -0.3920 0.0045
-4 -5 20 2.9139 -0.0328
-4 -5 21 -5.2055 -0.0778
-4 -5 22 5.5537 0.0860
-4 -5 23 -1.4801 0.0008
-4 -5 24 -1.0872 -0.0404
-4 -5 25 -0.9105 0.0441
-4 -5 26 1.4143 0.0949
-4 -5 27 0.8073 -0.1012
-4 -4 1 -13.0457 0.9049
-4 -4 2 -29.5651 1.2011
-4 -4 3 45.2010 0.1713
-4 -4 4 7.7511 -0.0267
-4 -4 5 -55.9530 -0.4297
-4 -4 6 43.5441 -0.1848
-4 -4 7 2.1160 -0.1066
-4 -4 8 -25.5785 -0.0694
-4 -4 9 16.0888 0.1076
-4 -4 10 -4.6061 0.1476
-4 -4 11 2.3382 0.1074
-4 -4 12 1.8233 0.0037
-4 -4 13 -8.6556 -0.0244
-4 -4 14 10.9905 -0.0128
-4 -4 15 -4.8848 -0.1200
-4 -4 16 -5.1428 -0.0338
-4 -4 17 7.5057 0.0305
-4 -4 18 -2.3129 -0.0099
-4 -4 19 1.6127 0.0463
-4 -4 20 -3.2504 0.0556
-4 -4 21 3.1923 -0.0016
-4 -4 22 -5.4730 -0.0339
-4 -4 23 3.7785 0.0706
-4 -4 24 1.5684 -0.0571
-4 -4 25 -1.0965 -0.0538
-4 -4 26 -0.9519 -0.0191
-4 -4 27 -0.5724 -0.0126
-4 -3 1 -9.0103 -0.8936
-4 -3 2 -6.5551 -0.7970
-4 -3 3 12.0566 -0.0139
-4 -3 4 -11.4236 -0.5143
-4 -3 5 10.8945 0.2523
-4 -3 6 -10.4333 0.4655
-4 -3 7 4.6763 -0.0303
-4 -3 8 5.3551 0.2328
-4 -3 9 -3.3060 -0.0511
-4 -3 10 -9.1416 -0.2651
-4 -3 11 6.3181 -0.0094
-4 -3 12 10.5919 -0.0587
-4 -3 13 -15.9916 0.0207
-4 -3 14 2.5386 -0.0029
-4 -3 15 13.1066 0.0983
-4 -3 16 -10.9826 0.0145
-4 -3 17 -4.0825 0.0011
-4 -3 18 9.8032 0.0428
-4 -3 19 -4.4590 -0.0633
-4 -3 20 0.6561 -0.0111
-4 -3 21 -2.2952 -0.0696
-4 -3 22 5.2597 0.0352
-4 -3 23 -3.5405 0.0101
-4 -3 24 -1.9129 0.0178
-4 -3 25 3.8547 0.0209
-4 -3 26 -0.8757 0.0014
-4 -3 27 -0.1187 0.0122
-4 -3 28 -0.3627 0.0126
-4 -2 1 -8.0308 -0.5249
-4 -2 2 -5.9412 0.4985
-4 -2 3 -1.4646 1.0052
-4 -2 4 23.5931 0.2500
-4 -2 5 -21.6925 -0.2307
-4 -2 6 4.2601 -0.1758
-4 -2 7 2.3181 -0.1664
-4 -2 8 -3.0303 -0.2674
-4 -2 9 7.4777 0.0799
-4 -2 10 -5.4329 0.0502
-4 -2 11 -4.7736 0.0355
-4 -2 12 8.3588 0.2018
-4 -2 13 3.2674 0.0079
-4 -2 14 -14.2993 0.0087
-4 -2 15 5.6045 -0.1164
-4 -2 16 8.3210 -0.0053
-4 -2 17 -8.8789 -0.0473
-4 -2 18 1.6325 -0.0426
-4 -2 19 4.6008 0.0606
-4 -2 20 -3.4656 0.0330
-4 -2 21 0.7353 0.0046
-4 -2 22 -4.2641 -0.0141
-4 -2 23 4.0179 0.0832
-4 -2 24 2.2164 -0.0520
-4 -2 25 -5.5885 -0.0416
-4 -2 26 3.2529 0.0158
-4 -2 27 1.4621 -0.0566
-4 -2 28 -3.3852 -0.0544
-4 -1 1 4.6033 0.8989
-4 -1 2 -42.6242 -0.5088
-4 -1 3 37.2699 -0.6015
-4 -1 4 -8.3833 -0.4024
-4 -1 5 -16.8182 -0.0795
-4 -1 6 19.8067 0.2454
-4 -1 7 -2.6882 0.0250
-4 -1 8 -11.6707 0.3502
-4 -1 9 13.1637 0.1063
-4 -1 10 -4.6033 -0.1201
-4 -1 11 -8.2607 -0.0800
-4 -1 12 9.6617 -0.1398
-4 -1 13 -3.6828 -0.0080
-4 -1 14 5.6609 -0.0448
-4 -1 15 -5.1924 0.0696
-4 -1 16 -0.8600 0.0223
-4 -1 17 4.1238 0.0370
-4 -1 18 -6.9808 0.0691
-4 -1 19 5.1424 -0.0426
-4 -1 20 0.0648 -0.0136
-4 -1 21 -1.6175 -0.0127
-4 -1 22 3.2170 -0.0685
-4 -1 23 -3.3005 0.0000
-4 -1 24 0.0698 0.0624
-4 -1 25 3.6199 -0.0013
-4 -1 26 -6.0638 0.0040
-4 -1 27 4.3438 0.0289
-4 -1 28 0.5382 -0.0054
-4 -1 29 -4.0834 -0.0804
-4 0 1 -14.1610 -1.6698
-4 0 2 35.3065 -0.2297
-4 0 3 -55.6181 1.0635
-4 0 4 36.1743 0.1207
-4 0 5 18.8335 0.3196
-4 0 6 -47.4721 0.0487
-4 0 7 24.1724 -0.1946
-4 0 8 4.5513 -0.3211
-4 0 9 -9.4855 -0.0648
-4 0 10 8.3515 0.0032
-4 0 11 -6.7866 -0.0577
-4 0 12 1.4299 0.2057
-4 0 13 6.6292 0.0694
-4 0 14 -14.5714 0.0701
-4 0 15 10.2197 -0.0530
-4 0 16 1.1243 -0.0176
-4 0 17 -6.2652 -0.0558
-4 0 18 7.7172 -0.0727
-4 0 19 -5.9857 0.0491
-4 0 20 4.1707 -0.0442
-4 0 21 -1.5065 0.0379
-4 0 22 -5.1802 0.0566
-4 0 23 5.2349 -0.0178
-4 0 24 -0.1948 0.0144
-4 0 25 -2.2203 -0.0030
-4 0 26 3.7347 0.0044
-4 0 27 -3.0282 -0.0215
-4 0 28 1.0501 -0.1038
-4 0 29 0.5010 0.0843
-4 1 1 17.1617 2.0509
-4 1 2 -41.5201 0.1198
-4 1 3 44.8523 -0.4541
-4 1 4 -43.3768 -0.2074
-4 1 5 12.4904 -0.5730
-4 1 6 33.6745 0.0641
-4 1 7 -47.2995 -0.0607
-4 1 8 22.9311 0.3936
-4 1 9 3.9352 0.0642
-4 1 10 -11.9108 0.0900
-4 1 11 7.5323 0.0466
-4 1 12 -6.7786 -0.1821
-4 1 13 5.9712 -0.0381
-4 1 14 7.3420 -0.1036
-4 1 15 -16.0351 0.0229
-4 1 16 8.4541 -0.0181
-4 1 17 3.0011 0.0654
-4 1 18 -10.2705 0.0676
-4 1 19 7.3110 0.0267
-4 1 20 -2.6334 -0.0030
-4 1 21 3.9209 -0.0116
-4 1 22 -0.4384 -0.0659
-4 1 23 -4.0766 -0.0106
-4 1 24 3.5714 -0.0089
-4 1 25 -0.2320 -0.0074
-4 1 26 -4.5142 0.0430
-4 1 27 3.6897 0.0583
-4 1 28 0.2249 0.0340
-4 1 29 -1.8384 -0.1761
-4 1 30 1.6864 0.0233
-4 2 1 -6.0704 -1.9674
-4 2 2 17.4769 -0.8538
-4 2 3 -10.3456 0.5897
-4 2 4 8.7774 -0.0251
-4 2 5 -14.5638 0.4886
-4 2 6 12.5835 0.3243
-4 2 7 9.2101 -0.1177
-4 2 8 -36.5389 -0.1391
-4 2 9 34.4648 -0.0708
-4 2 10 -3.5212 -0.2139
-4 2 11 -17.6956 -0.0976
-4 2 12 16.4484 0.1072
-4 2 13 -8.8914 0.1156
-4 2 14 -1.0503 0.0569
-4 2 15 9.4611 0.0615
-4 2 16 -8.9030 0.0008
-4 2 17 1.9012 -0.0560
-4 2 18 6.2575 -0.0609
-4 2 19 -7.2597 -0.0064
-4 2 20 2.8705 -0.0241
-4 2 21 -0.7215 -0.0360
-4 2 22 -0.8189 0.1015
-4 2 23 0.3846 -0.0349
-4 2 24 -0.4232 0.0527
-4 2 25 1.6940 -0.0244
-4 2 26 1.5526 -0.0081
-4 2 27 -3.4713 0.0052
-4 2 28 1.2771 0.0066
-4 2 29 0.7211 0.0239
-4 2 30 -1.8659 -0.1454
-4 3 1 21.3817 1.4759
-4 3 2 -21.8087 0.7270
-4 3 3 6.1511 0.1080
-4 3 4 -0.6665 0.0496
-4 3 5 -3.9263 -0.5987
-4 3 6 4.1002 -0.2219
-4 3 7 0.4451 -0.0842
-4 3 8 7.1623 0.0030
-4 3 9 -20.5020 0.1619
-4 3 10 16.3106 0.2466
-4 3 11 2.3856 0.0650
-4 3 12 -14.4884 -0.0569
-4 3 13 13.9007 -0.0382
-4 3 14 -4.5718 -0.0614
-4 3 15 -4.5154 -0.0911
-4 3 16 7.2643 -0.0641
-4 3 17 -5.2347 0.0410
-4 3 18 -1.9155 0.0569
-4 3 19 6.6686 0.0523
-4 3 20 -4.1692 0.0306
-4 3 21 0.4546 0.0233
-4 3 22 1.9902 -0.0369
-4 3 23 -1.2901 -0.0367
-4 3 24 -0.3273 -0.0419
-4 3 25 1.1405 -0.0072
-4 3 26 -2.1860 0.0139
-4 3 27 0.7527 0.0202
-4 3 28 0.2467 0.0483
-4 3 29 -0.1766 0.0562
-4 3 30 0.6037 -0.1627
-4 4 1 -7.9871 -0.9401
-4 4 2 4.1461 -1.2054
-4 4 3 17.5908 0.0556
-4 4 4 -10.5096 -0.2761
-4 4 5 -10.1551 0.3226
-4 4 6 11.5541 0.4524
-4 4 7 8.3946 0.0177
-4 4 8 -23.2464 0.1783
-4 4 9 15.1629 -0.1523
-4 4 10 -0.6222 -0.1968
-4 4 11 -5.6253 -0.0933
-4 4 12 5.4580 -0.0959
-4 4 13 -5.0582 0.0833
-4 4 14 4.4810 0.0052
-4 4 15 -3.6935 0.1863
-4 4 16 4.2537 0.0294
-4 4 17 -0.0326 -0.0575
-4 4 18 -4.5619 0.0150
-4 4 19 1.1153 -0.0784
-4 4 20 3.3924 -0.0202
-4 4 21 -2.1952 -0.0358
-4 4 22 -1.3003 0.0430
-4 4 23 1.8703 0.0103
-4 4 24 -1.8819 0.0219
-4 4 25 1.1590 0.0052
-4 4 26 2.2420 -0.0143
-4 4 27 -2.1840 -0.0015
-4 4 28 0.5651 0.0011
-4 4 29 -1.2193 0.0870
-4 4 30 1.1762 -0.0800
-4 5 1 16.6211 0.1920
-4 5 2 -23.0837 0.3796
-4 5 3 -2.4843 0.7231
-4 5 4 25.8005 0.3653
-4 5 5 -23.3887 -0.3380
-4 5 6 -2.4349 -0.2645
-4 5 7 13.7694 -0.1516
-4 5 8 5.1243 -0.2343
-4 5 9 -16.2565 0.0059
-4 5 10 5.3158 0.2576
-4 5 11 6.8128 0.0659
-4 5 12 -6.0057 0.1163
-4 5 13 -1.0175 0.0273
-4 5 14 2.4775 -0.0380
-4 5 15 1.9062 -0.1312
-4 5 16 -7.4718 -0.0487
-4 5 17 7.4568 -0.0347
-4 5 18 -1.3927 -0.0041
-4 5 19 -2.6017 0.0681
-4 5 20 1.9451 0.0166
-4 5 21 0.3955 0.0633
-4 5 22 -1.6983 0.0018
-4 5 23 0.6484 -0.0003
-4 5 24 1.0893 -0.0326
-4 5 25 -0.9992 -0.0636
-4 5 26 1.2131 0.0086
-4 5 27 -2.4893 0.0102
-4 5 28 1.4786 -0.0312
-4 5 29 1.1073 0.0909
-4 5 30 -4.2036 0.0359
-4 6 1 9.2346 0.6828
-4 6 2 7.0654 -0.7148
-4 6 3 -14.4108 -0.6571
-4 6 4 10.5191 -0.2314
-4 6 5 12.0902 -0.0939
-4 6 6 -25.8771 0.2903
-4 6 7 15.4594 0.1633
-4 6 8 0.7527 0.3476
-4 6 9 -8.7789 -0.0598
-4 6 10 5.7135 -0.0965
-4 6 11 -4.5688 -0.0516
-4 6 12 6.3934 -0.2538
-4 6 13 0.1634 0.0416
-4 6 14 -6.5094 -0.0585
-4 6 15 1.3013 0.1492
-4 6 16 7.5950 0.0656
-4 6 17 -7.2971 0.0053
-4 6 18 1.1936 0.0691
-4 6 19 1.2894 -0.0520
-4 6 20 -1.8987 -0.0764
-4 6 21 2.8904 -0.0163
-4 6 22 -0.5160 0.0009
-4 6 23 -2.2237 -0.0330
-4 6 24 -0.5865 0.0777
-4 6 25 2.2900 -0.0158
-4 6 26 -0.3097 -0.0260
-4 6 27 0.2001 0.0439
-4 6 28 0.7095 -0.0136
-4 6 29 -1.0774 0.0393
-4 6 30 0.1578 0.0259
-4 7 1 -7.3680 -1.1857
-4 7 2 2.0042 -0.0241
-4 7 3 -1.1691 0.8491
-4 7 4 -5.0221 0.3170
-4 7 5 6.6841 0.1438
-4 7 6 -2.2449 -0.1418
-4 7 7 -10.4253 -0.0810
-4 7 8 17.4217 -0.3328
-4 7 9 -1.5427 -0.1178
-4 7 10 -9.8008 0.0677
-4 7 11 6.1687 0.0379
-4 7 12 -4.8452 0.1579
-4 7 13 3.7564 0.1298
-4 7 14 0.1218 0.0159
-4 7 15 -1.5024 -0.0731
-4 7 16 -0.7987 -0.0307
-4 7 17 3.3317 -0.0938
-4 7 18 -3.7145 -0.0804
-4 7 19 2.3437 0.0690
-4 7 20 1.0022 0.0120
-4 7 21 -4.5740 0.0018
-4 7 22 3.9750 0.1004
-4 7 23 0.8322 -0.0033
-4 7 24 -2.9388 -0.0144
-4 7 25 -0.6459 0.0177
-4 7 26 4.1189 -0.0747
-4 7 27 -3.2786 -0.0248
-4 7 28 -0.1366 -0.0066
-4 7 29 2.7577 -0.0389
-4 7 30 -3.2992 0.1077
-4 8 1 7.9463 1.6416
-4 8 2 -5.4684 -0.0968
-4 8 3 1.7157 -0.5624
-4 8 4 2.8876 -0.1739
-4 8 5 0.9014 -0.3830
-4 8 6 0.1479 -0.0534
-4 8 7 -3.2093 0.0845
-4 8 8 -2.2736 0.4151
-4 8 9 0.8539 0.0355
-4 8 10 4.8013 0.0920
-4 8 11 -5.6970 -0.0132
-4 8 12 4.1282 -0.2287
-4 8 13 1.9211 -0.0332
-4 8 14 -4.2598 -0.1160
-4 8 15 -1.6218 0.0312
-4 8 16 3.1724 0.0779
-4 8 17 0.2944 0.0584
-4 8 18 0.1377 0.0891
-4 8 19 -1.6184 -0.0284
-4 8 20 -0.3397 0.0030
-4 8 21 3.2633 -0.0531
-4 8 22 -2.7521 -0.0692
-4 8 23 -0.4055 0.0159
-4 8 24 1.6217 -0.0040
-4 8 25 -1.6869 0.0117
-4 8 26 0.3483 0.0155
-4 8 27 2.3637 -0.0127
-4 8 28 -2.0155 0.0883
-4 8 29 0.4007 0.0086
-4 9 1 2.4370 -1.5022
-4 9 2 -0.3406 -0.5314
-4 9 3 -6.4565 0.4407
-4 9 4 4.6166 0.1748
-4 9 5 1.8935 0.4594
-4 9 6 -6.5633 0.0659
-4 9 7 3.0438 -0.0338
-4 9 8 3.0657 -0.1904
-4 9 9 -0.7706 -0.1451
-4 9 10 -1.0214 -0.1149
-4 9 11 1.3054 -0.0588
-4 9 12 -4.8284 0.0895
-4 9 13 1.9965 0.1602
-4 9 14 5.3095 0.0759
-4 9 15 -4.2629 0.0051
-4 9 16 -1.1206 0.0242
-4 9 17 2.8026 -0.1072
-4 9 18 -3.2122 -0.0737
-4 9 19 0.7263 -0.0145
-4 9 20 4.3616 -0.0113
-4 9 21 -6.1433 0.0253
-4 9 22 3.4900 0.0513
-4 9 23 1.9724 0.0101
-4 9 24 -3.7346 0.0545
-4 9 25 1.3419 -0.0039
-4 9 26 -2.6903 -0.0070
-4 9 27 2.6778 -0.0422
-4 9 28 2.1731 -0.1239
-4 9 29 -2.9199 0.0524
-4 10 1 -1.6998 1.3889
-4 10 2 3.3105 0.5103
-4 10 3 -0.2264 -0.1959
-4 10 4 -5.6875 -0.0216
-4 10 5 9.0107 -0.3709
-4 10 6 -0.4524 -0.2688
-4 10 7 -7.0019 -0.0178
-4 10 8 4.3323 0.0895
-4 10 9 -3.4151 0.1138
-4 10 10 2.1872 0.2878
-4 10 11 1.4105 0.0213
-4 10 12 -2.1467 -0.1031
-4 10 13 3.4508 -0.0327
-4 10 14 -4.9460 -0.1223
-4 10 15 3.3488 -0.0924
-4 10 16 -2.0405 0.0055
-4 10 17 0.2351 0.0819
-4 10 18 4.1022 0.0460
-4 10 19 -4.2061 0.0615
-4 10 20 -0.8463 0.0030
-4 10 21 3.9029 0.0053
-4 10 22 -3.8500 -0.0469
-4 10 23 1.8550 -0.0361
-4 10 24 0.9551 -0.0350
-4 10 25 -1.4116 0.0148
-4 10 26 1.8837 -0.0375
-4 10 27 -4.0260 0.0581
-4 10 28 2.7814 0.0896
-4 11 1 7.1166 -0.8441
-4 11 2 -6.8644 -0.7228
-4 11 3 -1.8822 -0.0132
-4 11 4 5.1766 -0.1553
-4 11 5 -4.6166 0.3941
-4 11 6 4.3390 0.2771
-4 11 7 -0.9789 0.0600
-4 11 8 -1.7694 0.0696
-4 11 9 1.4048 -0.1875
-4 11 10 -1.2284 -0.1535
-4 11 11 0.7994 -0.0854
-4 11 12 0.7950 -0.0966
-4 11 13 -2.4338 0.1384
-4 11 14 4.8358 0.0646
-4 11 15 -4.7570 0.0838
-4 11 16 2.8728 0.0840
-4 11 17 -2.2226 -0.0610
-4 11 18 -1.9616 -0.0181
-4 11 19 5.1819 -0.0905
-4 11 20 -1.1725 -0.0323
-4 11 21 -2.7956 -0.0245
-4 11 22 2.3029 0.0174
-4 11 23 0.0238 0.0427
-4 11 24 -1.5601 0.0479
-4 11 25 2.1615 0.0405
-4 11 26 -2.6798 0.0277
-4 11 27 0.6570 -0.0911
-4 11 28 1.5499 -0.0327
-4 12 1 -5.1969 0.3851
-4 12 2 13.7506 0.4974
-4 12 3 -4.5933 0.3234
-4 12 4 -9.3348 0.1353
-4 12 5 9.0677 -0.1990
-4 12 6 -3.4197 -0.3200
-4 12 7 0.9181 -0.0663
-4 12 8 2.6154 -0.1362
-4 12 9 -1.0080 0.0256
-4 12 10 -2.9124 0.2676
-4 12 11 -0.1485 0.0672
-4 12 12 0.5959 0.0789
-4 12 13 2.4214 -0.0243
-4 12 14 -3.5777 -0.0406
-4 12 15 5.4675 -0.1538
-4 12 16 -3.9922 -0.0681
-4 12 17 0.2198 0.0101
-4 12 18 2.0171 -0.0046
-4 12 19 -4.2921 0.1297
-4 12 20 3.5282 0.0261
-4 12 21 -0.6284 0.0487
-4 12 22 -0.6144 -0.0052
-4 12 23 1.0016 -0.0637
-4 12 24 -0.0753 -0.0376
-4 12 25 -1.2900 -0.0400
-4 12 26 2.9048 -0.0130
-4 12 27 -2.8271 0.0359
-4 13 1 -0.6090 0.2627
-4 13 2 -7.8658 -0.4194
-4 13 3 7.1724 -0.4415
-4 13 4 -0.8391 -0.2375
-4 13 5 -3.7306 0.1140
-4 13 6 5.4058 0.1876
-4 13 7 -4.9689 0.1275
-4 13 8 1.3972 0.2554
-4 13 9 0.5314 -0.0769
-4 13 10 1.7469 -0.1147
-4 13 11 -1.2731 -0.0953
-4 13 12 -1.6052 -0.1659
-4 13 13 1.6873 0.0268
-4 13 14 1.5109 0.0100
-4 13 15 -4.6218 0.1206
-4 13 16 2.9384 0.1054
-4 13 17 1.2170 0.0268
-4 13 18 -3.0114 -0.0071
-4 13 19 1.6347 -0.0817
-4 13 20 2.0763 -0.0531
-4 13 21 -2.0487 -0.0769
-4 13 22 -3.2720 0.0084
-4 13 23 5.1444 0.0612
-4 13 24 -3.1016 0.0003
-4 13 25 1.3798 0.0914
-4 13 26 0.1945 0.0229
-4 14 1 0.1981 -0.5370
-4 14 2 2.4050 0.1780
-4 14 3 1.2332 0.5053
-4 14 4 -0.8216 0.1707
-4 14 5 -4.0885 0.0919
-4 14 6 1.5968 -0.1972
-4 14 7 2.0240 -0.1014
-4 14 8 -0.0624 -0.1912
-4 14 9 1.6404 -0.0579
-4 14 10 -2.7012 0.1282
-4 14 11 0.2258 0.0444
-4 14 12 -2.9124 0.1177
-4 14 13 1.8445 0.0559
-4 14 14 2.9440 0.0117
-4 14 15 -0.3673 -0.1052
-4 14 16 -0.2287 -0.0841
-4 14 17 -2.1256 -0.0271
-4 14 18 1.2593 -0.0551
-4 14 19 -2.4744 0.0794
-4 14 20 1.2771 0.0734
-4 14 21 3.3133 0.0619
-4 14 22 -2.7570 -0.0212
-4 14 23 0.2683 -0.0326
-4 14 24 1.9092 0.0051
-4 14 25 -4.0072 -0.0993
-4 15 1 2.0111 0.8796
-4 15 2 -2.0903 0.0200
-4 15 3 -0.8660 -0.4092
-4 15 4 1.1626 -0.1959
-4 15 5 1.8706 -0.1310
-4 15 6 -1.4931 -0.0005
-4 15 7 -1.9782 0.0326
-4 15 8 -1.0472 0.2662
-4 15 9 2.5122 0.0227
-4 15 10 2.3898 0.0567
-4 15 11 -0.3136 -0.0448
-4 15 12 -1.2441 -0.1406
-4 15 13 -3.4826 -0.0493
-4 15 14 2.2508 -0.0549
-4 15 15 0.6346 0.0518
-4 15 16 -1.4969 0.0596
-4 15 17 3.5662 0.0624
-4 15 18 -1.2562 0.0569
-4 15 19 -1.4994 -0.0506
-4 15 20 -0.3328 -0.0628
-4 15 21 2.0869 -0.0073
-4 15 22 -1.5912 -0.0329
-4 15 23 -1.7587 0.0240
-4 15 24 2.7067 -0.0166
-4 16 1 1.1767 -0.8470
-4 16 2 -2.0304 -0.1124
-4 16 3 3.2622 0.2780
-4 16 4 0.1621 0.1031
-4 16 5 -1.8030 0.2865
-4 16 6 0.6750 0.0538
-4 16 7 -0.1346 -0.0581
-4 16 8 0.6383 -0.1824
-4 16 9 -0.4019 -0.0809
-4 16 10 -1.6451 -0.0476
-4 16 11 2.5381 -0.0156
-4 16 12 -0.7650 0.0825
-4 16 13 -2.2760 0.0711
-4 16 14 3.0021 0.0515
-4 16 15 0.3692 0.0217
-4 16 16 -2.9271 -0.0341
-4 16 17 1.7198 -0.0390
-4 16 18 0.8214 -0.0845
-4 16 19 -1.9264 0.0202
-4 16 20 -0.0436 0.0213
-4 16 21 0.7174 -0.0117
-4 16 22 1.7808 0.0706
-4 17 1 2.4944 0.6965
-4 17 2 0.4849 0.3227
-4 17 3 -3.7300 -0.1405
-4 17 4 2.5314 -0.1040
-4 17 5 -1.8732 -0.2054
-4 17 6 2.5215 -0.1813
-4 17 7 -1.6567 -0.0010
-4 17 8 -1.4165 0.1097
-4 17 9 0.6088 0.0561
-4 17 10 2.1768 0.1727
-4 17 11 0.1385 0.0495
-4 17 12 0.3403 -0.0510
-4 17 13 -2.7239 -0.0484
-4 17 14 -1.1235 -0.1107
-4 17 15 2.7130 -0.0665
-4 17 16 0.3022 0.0163
-4 17 17 -1.3637 0.0274
-4 17 18 1.3966 0.0563
-4 17 19 -0.3944 0.0685
-4 17 20 -0.7114 -0.0002
-4 18 1 1.4198 -0.6028
-4 18 2 0.1834 -0.1691
-4 18 3 -0.3196 0.0246
-4 18 4 0.4164 -0.0447
-4 18 5 3.1965 0.3166
-4 18 6 -4.4695 0.1559
-4 18 7 2.4286 0.0165
-4 18 8 -0.3231 -0.0145
-4 18 9 0.0346 -0.1667
-4 18 10 -2.0344 -0.1026
-4 18 11 1.6697 -0.0650
-4 18 12 -0.1447 -0.0194
-4 18 13 0.4851 0.0782
-4 18 14 1.0022 0.0972
-4 18 15 -2.4805 0.0641
-4 18 16 -0.5424 0.0189
-4 18 17 2.7419 0.0454
-4 19 3 -0.2511 0.2089
-4 19 4 -1.2291 -0.0890
-4 19 5 -2.5299 -0.1565
-4 19 6 5.5887 -0.1190
-4 19 7 -2.8042 -0.0943
-4 19 8 -2.1919 0.0231
-4 19 9 2.0163 0.0482
-4 19 10 0.9738 0.1427
-4 19 11 -0.4448 0.0814
-4 19 12 1.0162 0.0360
-3 -20 1 1.1088 -0.3694
-3 -20 2 -1.3865 0.0020
-3 -20 3 -0.5162 0.1042
-3 -20 4 3.1557 0.1267
-3 -19 1 -1.9693 0.6470
-3 -19 2 6.3120 0.1415
-3 -19 3 -2.7613 -0.2266
-3 -19 4 -1.6605 -0.0073
-3 -19 5 0.4706 0.0329
-3 -19 6 -4.7250 -0.1296
-3 -19 7 5.1689 -0.1604
-3 -18 1 -0.9493 -0.7608
-3 -18 2 -2.3198 -0.1432
-3 -18 3 2.0851 0.1931
-3 -18 4 0.1210 -0.0871
-3 -18 5 3.5463 0.1256
-3 -18 6 -0.0457 0.1211
-3 -18 7 -3.5902 -0.0462
-3 -18 8 0.0147 -0.0684
-3 -18 9 0.0353 0.1378
-3 -18 10 1.2783 -0.0709
-3 -17 1 -0.6578 0.8264
-3 -17 2 3.1725 0.3715
-3 -17 3 -1.4868 -0.1040
-3 -17 4 -0.0086 0.0538
-3 -17 5 -0.8288 -0.1840
-3 -17 6 -1.1371 -0.1018
-3 -17 7 1.7689 0.0347
-3 -17 8 1.4249 -0.0004
-3 -17 9 -5.3647 -0.1110
-3 -17 10 4.8885 0.1178
-3 -17 11 0.8425 0.0903
-3 -17 12 -3.6420 -0.0908
-3 -16 1 -6.0726 -0.7592
-3 -16 2 -1.6936 -0.3736
-3 -16 3 5.4842 0.0614
-3 -16 4 -4.3488 -0.1259
-3 -16 5 3.2313 0.1579
-3 -16 6 2.8732 0.0590
-3 -16 7 -4.9469 0.0136
-3 -16 8 0.5829 0.1258
-3 -16 9 2.3545 -0.0272
-3 -16 10 -3.9094 -0.1035
-3 -16 11 4.3488 0.0209
-3 -16 12 -2.0847 0.0370
-3 -16 13 -0.3267 -0.0990
-3 -16 14 -0.8651 0.0480
-3 -15 1 0.4222 0.3964
-3 -15 2 1.0855 0.5080
-3 -15 3 -3.0444 0.1269
-3 -15 4 1.2705 0.1905
-3 -15 5 -0.1788 -0.1708
-3 -15 6 1.6115 -0.1655
-3 -15 7 0.7161 0.0140
-3 -15 8 -2.5169 -0.0573
-3 -15 9 -0.5904 -0.0239
-3 -15 10 -0.4091 0.0015
-3 -15 11 2.1446 0.0717
-3 -15 12 1.4418 0.0238
-3 -15 13 -4.7103 0.0013
-3 -15 14 5.4120 -0.0100
-3 -15 15 -2.6370 0.0557
-3 -15 16 -1.1054 -0.1136
-3 -14 1 -1.7926 0.0121
-3 -14 2 -5.4829 -0.3184
-3 -14 3 4.5628 -0.2788
-3 -14 4 -2.6899 -0.1944
-3 -14 5 -0.3666 0.0899
-3 -14 6 2.8619 0.0499
-3 -14 7 -0.8768 -0.0092
-3 -14 8 0.1703 0.2272
-3 -14 9 1.4214 -0.0165
-3 -14 10 -1.3191 -0.0589
-3 -14 11 -1.1173 0.0027
-3 -14 12 2.0422 -0.0087
-3 -14 13 -1.7173 -0.0334
-3 -14 14 -2.4378 -0.0498
-3 -14 15 4.0583 0.0255
-3 -14 16 -0.0617 0.0392
-3 -14 17 -1.8163 -0.0545
-3 -13 1 -1.8225 -0.8118
-3 -13 2 0.7954 0.3763
-3 -13 3 1.9014 0.5247
-3 -13 4 -4.8626 0.0940
-3 -13 5 -1.0620 0.1056
-3 -13 6 5.4137 -0.1389
-3 -13 7 -0.0527 -0.0333
-3 -13 8 -4.7823 -0.1579
-3 -13 9 1.6536 0.0034
-3 -13 10 -0.1867 0.0175
-3 -13 11 -1.8424 -0.0649
-3 -13 12 5.3523 0.1023
-3 -13 13 -1.6017 0.0475
-3 -13 14 -2.5291 -0.0222
-3 -13 15 2.3842 -0.0119
-3 -13 16 -2.3559 0.0156
-3 -13 17 3.0183 -0.0189
-3 -13 18 0.2969 0.0052
-3 -13 19 -4.3612 0.0314
-3 -12 1 8.1994 0.9708
-3 -12 2 -8.8846 -0.0214
-3 -12 3 -2.9584 -0.3951
-3 -12 4 6.8574 -0.1778
-3 -12 5 -1.7768 -0.1884
-3 -12 6 -3.3749 0.0109
-3 -12 7 2.0296 -0.0110
-3 -12 8 3.6766 0.2495
-3 -12 9 -0.4802 0.0079
-3 -12 10 -0.8622 -0.0138
-3 -12 11 -1.5088 0.0806
-3 -12 12 -1.2288 -0.0928
-3 -12 13 1.3105 0.0022
-3 -12 14 0.1117 -0.0257
-3 -12 15 0.0034 -0.0399
-3 -12 16 -0.3794 -0.0245
-3 -12 17 -0.8937 0.0472
-3 -12 18 1.6666 0.0131
-3 -12 19 2.3802 -0.0645
-3 -12 20 -3.1447 0.0100
-3 -11 1 9.1732 -1.6042
-3 -11 2 6.4500 -0.2204
-3 -11 3 -0.0631 0.6128
-3 -11 4 -11.6972 0.0374
-3 -11 5 3.7603 0.3085
-3 -11 6 5.1035 0.0395
-3 -11 7 -3.2635 -0.0642
-3 -11 8 -5.8268 -0.1412
-3 -11 9 5.4114 -0.0274
-3 -11 10 2.4480 -0.0316
-3 -11 11 -5.5335 -0.1154
-3 -11 12 3.0449 0.0880
-3 -11 13 4.2877 0.0682
-3 -11 14 -5.8735 0.0007
-3 -11 15 -0.3451 -0.0044
-3 -11 16 3.8317 0.0307
-3 -11 17 -2.3041 0.0189
-3 -11 18 1.7939 -0.0358
-3 -11 19 -2.0039 0.0694
-3 -11 20 -1.0285 -0.0436
-3 -11 21 0.7220 -0.1274
-3 -11 22 1.9351 0.0185
-3 -10 1 7.4124 1.3607
-3 -10 2 -8.1037 0.4509
-3 -10 3 -1.0660 -0.1589
-3 -10 4 9.9285 -0.0261
-3 -10 5 -7.4604 -0.4050
-3 -10 6 1.8991 -0.1565
-3 -10 7 2.5769 -0.0106
-3 -10 8 -0.9840 0.1415
-3 -10 9 -3.1072 0.0491
-3 -10 10 5.4976 0.0730
-3 -10 11 -1.5676 0.0738
-3 -10 12 -4.2831 -0.0340
-3 -10 13 -0.8366 -0.0074
-3 -10 14 5.5446 -0.0126
-3 -10 15 0.6123 -0.0951
-3 -10 16 -5.7192 -0.0278
-3 -10 17 1.1957 0.0091
-3 -10 18 1.5358 0.0330
-3 -10 19 2.7888 -0.0537
-3 -10 20 -1.5393 0.1096
-3 -10 21 -2.2453 0.0085
-3 -10 22 1.2914 -0.0312
-3 -10 23 0.0122 0.1601
-3 -9 1 -3.6650 -1.5865
-3 -9 2 28.3680 -0.8510
-3 -9 3 -9.4626 0.3201
-3 -9 4 -16.7713 -0.0579
-3 -9 5 16.0992 0.3693
-3 -9 6 -6.8602 0.1468
-3 -9 7 -1.3540 0.0158
-3 -9 8 3.4126 0.0098
-3 -9 9 -3.6847 -0.0281
-3 -9 10 1.7811 -0.1544
-3 -9 11 1.7450 -0.1287
-3 -9 12 -0.4539 0.0749
-3 -9 13 3.6800 0.0523
-3 -9 14 -6.1805 -0.0329
-3 -9 15 -1.3008 0.0677
-3 -9 16 5.7143 0.0144
-3 -9 17 -0.3421 0.0493
-3 -9 18 -3.3191 -0.0190
-3 -9 19 0.8224 -0.0180
-3 -9 20 1.0470 -0.0276
-3 -9 21 -0.9202 -0.0470
-3 -9 22 -0.9812 -0.0740
-3 -9 23 1.3424 0.0368
-3 -9 24 0.2368 0.1704
-3 -8 1 -4.8147 0.9354
-3 -8 2 -18.4017 0.5535
-3 -8 3 29.4342 0.2211
-3 -8 4 -12.9438 0.3468
-3 -8 5 -9.8639 -0.3310
-3 -8 6 23.8791 -0.3365
-3 -8 7 -15.7381 -0.1027
-3 -8 8 -0.2956 -0.0623
-3 -8 9 6.8236 0.1103
-3 -8 10 -6.2773 0.1470
-3 -8 11 5.5957 -0.0330
-3 -8 12 -6.6121 0.0803
-3 -8 13 -0.0736 0.0532
-3 -8 14 8.2486 -0.0130
-3 -8 15 -3.6684 -0.1449
-3 -8 16 -3.0306 -0.0225
-3 -8 17 -0.2893 0.0125
-3 -8 18 2.8383 -0.0314
-3 -8 19 -0.6671 0.0351
-3 -8 20 0.7727 0.0642
-3 -8 21 0.0612 0.0594
-3 -8 22 0.0717 -0.1193
-3 -8 23 -1.9381 0.0547
-3 -8 24 1.2600 0.0547
-3 -8 25 -0.6139 -0.1191
-3 -7 1 -10.1432 -0.3075
-3 -7 2 7.1601 -0.8482
-3 -7 3 6.9350 -0.3513
-3 -7 4 5.7466 -0.2835
-3 -7 5 -21.8467 0.3148
-3 -7 6 6.4971 0.2264
-3 -7 7 16.9744 -0.0114
-3 -7 8 -19.6371 0.2444
-3 -7 9 5.6407 -0.0373
-3 -7 10 5.8979 -0.0952
-3 -7 11 -11.2158 -0.1359
-3 -7 12 14.1635 -0.0678
-3 -7 13 -6.5519 0.0677
-3 -7 14 -4.6166 -0.0246
-3 -7 15 5.8388 0.0631
-3 -7 16 -2.6039 -0.0234
-3 -7 17 2.0253 0.0630
-3 -7 18 -1.3651 0.0701
-3 -7 19 0.3340 -0.1001
-3 -7 20 -0.0188 -0.0173
-3 -7 21 -0.1422 0.0216
-3 -7 22 -2.9858 0.0110
-3 -7 23 3.0626 -0.1267
-3 -7 24 1.0558 0.0798
-3 -7 25 -0.1067 0.1569
-3 -7 26 -1.0879 -0.2397
-3 -6 1 14.0859 -0.8011
-3 -6 2 -43.4138 0.3808
-3 -6 3 16.3865 0.7706
-3 -6 4 13.5029 0.3485
-3 -6 5 -7.3317 0.0007
-3 -6 6 -5.9457 -0.2259
-3 -6 7 4.3289 -0.1192
-3 -6 8 5.9602 -0.3151
-3 -6 9 -9.3679 0.0248
-3 -6 10 3.1676 0.1726
-3 -6 11 4.8781 -0.0717
-3 -6 12 -11.4342 0.1168
-3 -6 13 8.3402 0.0971
-3 -6 14 0.4553 0.0298
-3 -6 15 -2.9833 -0.0835
-3 -6 16 3.5279 -0.0556
-3 -6 17 -3.4434 -0.0224
-3 -6 18 -1.8095 -0.0622
-3 -6 19 1.6471 0.0820
-3 -6 20 4.4997 -0.0107
-3 -6 21 -2.7627 0.0084
-3 -6 22 1.4071 0.0095
-3 -6 23 -4.1636 0.0329
-3 -6 24 0.1362 -0.0285
-3 -6 25 3.8473 -0.0370
-3 -6 26 -1.5710 0.2305
-3 -5 1 21.3061 1.2698
-3 -5 2 -6.7321 -0.5114
-3 -5 3 -10.6138 -0.6786
-3 -5 4 33.1498 -0.1883
-3 -5 5 -33.9148 -0.2370
-3 -5 6 6.1691 0.1657
-3 -5 7 19.7886 0.0734
-3 -5 8 -20.5552 0.3044
-3 -5 9 5.2028 0.0289
-3 -5 10 8.2935 -0.0163
-3 -5 11 -13.1969 -0.0126
-3 -5 12 9.7191 -0.2004
-3 -5 13 -0.0061 0.0211
-3 -5 14 -6.0493 -0.0369
-3 -5 15 2.6397 0.0604
-3 -5 16 0.3685 -0.0347
-3 -5 17 2.4954 0.0358
-3 -5 18 -1.8973 0.1003
-3 -5 19 -1.0835 -0.0593
-3 -5 20 -2.5499 0.0218
-3 -5 21 6.9406 0.0100
-3 -5 22 -6.4257 -0.0632
-3 -5 23 2.4044 -0.0202
-3 -5 24 1.9327 0.0200
-3 -5 25 -3.2758 -0.0318
-3 -5 26 3.1794 -0.0455
-3 -5 27 -1.8504 0.1962
-3 -4 1 17.0457 -2.0101
-3 -4 2 -13.5300 -0.4179
-3 -4 3 -33.6498 0.9005
-3 -4 4 29.1354 0.3271
-3 -4 5 26.3360 0.2722
-3 -4 6 -52.3601 0.0188
-3 -4 7 21.8501 0.0000
-3 -4 8 18.3607 -0.3598
-3 -4 9 -26.2204 -0.0837
-3 -4 10 9.6524 0.0060
-3 -4 11 6.1430 -0.0968
-3 -4 12 -10.4489 0.1571
-3 -4 13 4.3583 0.0784
-3 -4 14 1.9731 0.0632
-3 -4 15 -1.2836 0.0023
-3 -4 16 -0.7944 -0.0142
-3 -4 17 -0.3670 -0.0710
-3 -4 18 1.4190 -0.0569
-3 -4 19 -2.9810 0.0153
-3 -4 20 4.7403 -0.0121
-3 -4 21 -3.5370 0.0021
-3 -4 22 5.5270 0.0554
-3 -4 23 -7.0261 -0.0082
-3 -4 24 -0.2120 0.0208
-3 -4 25 5.1699 0.0201
-3 -4 26 -2.6997 0.0542
-3 -4 27 1.1969 -0.1152
-3 -4 28 -0.6181 -0.0304
-3 -3 1 21.1182 1.9803
-3 -3 2 21.3842 0.2042
-3 -3 3 -36.3540 -0.5663
-3 -3 4 4.8815 0.0655
-3 -3 5 23.4028 -0.5324
-3 -3 6 -12.4130 -0.2656
-3 -3 7 -15.2523 0.1398
-3 -3 8 21.1238 0.2181
-3 -3 9 -5.0825 0.0764
-3 -3 10 -4.5347 0.1800
-3 -3 11 1.9879 0.0016
-3 -3 12 -2.6257 -0.1446
-3 -3 13 9.1758 -0.0275
-3 -3 14 -10.4259 -0.0485
-3 -3 15 -0.2849 -0.0190
-3 -3 16 10.2065 -0.0227
-3 -3 17 -5.6864 0.0308
-3 -3 18 -2.9582 0.0569
-3 -3 19 5.3008 0.0258
-3 -3 20 -4.6788 0.0143
-3 -3 21 1.5139 0.0206
-3 -3 22 0.2308 -0.0835
-3 -3 23 3.0882 0.0021
-3 -3 24 -3.1762 -0.0036
-3 -3 25 -2.1962 -0.0605
-3 -3 26 3.3889 0.0260
-3 -3 27 -0.4756 0.1200
-3 -3 28 0.0305 -0.0559
-3 -2 1 12.6046 -1.9072
-3 -2 2 0.7033 -1.1117
-3 -2 3 12.2494 0.2257
-3 -2 4 -38.4533 0.2237
-3 -2 5 21.3704 0.5285
-3 -2 6 23.3266 0.1643
-3 -2 7 -30.5210 0.1227
-3 -2 8 -2.0763 -0.1522
-3 -2 9 18.0804 -0.1363
-3 -2 10 -4.5811 -0.1116
-3 -2 11 -4.9198 -0.1701
-3 -2 12 0.3286 0.0509
-3 -2 13 1.1397 0.1048
-3 -2 14 9.2321 0.0287
-3 -2 15 -13.5027 0.1133
-3 -2 16 0.3208 0.0103
-3 -2 17 11.0619 -0.0402
-3 -2 18 -8.6347 -0.0496
-3 -2 19 -0.4087 -0.0445
-3 -2 20 5.7661 0.0100
-3 -2 21 -2.2897 -0.0115
-3 -2 22 -1.1732 0.0213
-3 -2 23 -0.0218 -0.0228
-3 -2 24 0.2809 0.0681
-3 -2 25 0.9303 0.0148
-3 -2 26 -1.0710 -0.0298
-3 -2 27 -0.6505 0.0158
-3 -2 28 2.0839 0.0041
-3 -2 29 -1.7097 -0.1411
-3 -1 1 2.6614 1.5962
-3 -1 2 23.9057 0.7731
-3 -1 3 -30.5813 -0.1623
-3 -1 4 27.4382 0.3347
-3 -1 5 -14.1113 -0.5112
-3 -1 6 -16.3721 -0.4404
-3 -1 7 34.6355 0.0355
-3 -1 8 -14.6763 -0.0940
-3 -1 9 -16.2160 0.0887
-3 -1 10 19.0017 0.3470
-3 -1 11 3.3270 0.0385
-3 -1 12 -17.0704 -0.0717
-3 -1 13 8.2504 0.0380
-3 -1 14 -0.2339 -0.0618
-3 -1 15 3.5477 -0.1253
-3 -1 16 -4.3978 -0.0069
-3 -1 17 -0.2478 0.0064
-3 -1 18 6.6340 0.0149
-3 -1 19 -8.0528 0.0264
-3 -1 20 1.7065 0.0404
-3 -1 21 0.5308 0.0620
-3 -1 22 2.3434 -0.0447
-3 -1 23 -1.7980 -0.0240
-3 -1 24 0.2332 -0.0341
-3 -1 25 -0.5548 -0.0277
-3 -1 26 0.4407 0.0374
-3 -1 27 0.0924 -0.0238
-3 -1 28 -0.1299 0.0620
-3 -1 29 2.1245 0.0926
-3 0 1 50.0578 -0.8524
-3 0 2 -28.6647 -0.7795
-3 0 3 17.4529 -0.5719
-3 0 4 -12.7646 -0.2411
-3 0 5 -5.6535 0.4371
-3 0 6 25.2471 0.2646
-3 0 7 -21.7782 0.2549
-3 0 8 6.3015 0.1165
-3 0 9 -0.3728 -0.1462
-3 0 10 -2.5742 -0.1236
-3 0 11 4.2815 -0.1024
-3 0 12 1.3620 -0.1718
-3 0 13 -5.4333 0.0564
-3 0 14 7.3749 0.0313
-3 0 15 -6.2979 0.1368
-3 0 16 0.0501 0.0585
-3 0 17 2.2313 -0.0362
-3 0 18 -3.2978 0.0416
-3 0 19 4.8350 -0.0677
-3 0 20 -2.4824 -0.0278
-3 0 21 1.5798 -0.0377
-3 0 22 -1.5664 0.0241
-3 0 23 1.1635 -0.0019
-3 0 24 -1.6311 -0.0030
-3 0 25 0.9434 0.0307
-3 0 26 -0.9067 -0.0001
-3 0 27 0.8464 0.0473
-3 0 28 -0.3319 -0.0413
-3 0 29 -0.3543 -0.0345
-3 0 30 1.4590 0.0541
-3 1 1 -40.7136 -0.4650
-3 1 2 88.9250 0.7346
-3 1 3 -51.3448 0.7138
-3 1 4 6.1348 0.3165
-3 1 5 18.4371 -0.0853
-3 1 6 -36.2853 -0.5524
-3 1 7 32.5052 0.0963
-3 1 8 -4.6744 -0.4018
-3 1 9 -10.4937 0.0254
-3 1 10 2.0680 0.2565
-3 1 11 6.6913 0.0287
-3 1 12 -4.4818 0.1587
-3 1 13 -3.9659 -0.0011
-3 1 14 2.8683 0.0387
-3 1 15 6.0395 -0.1814
-3 1 16 -5.2951 0.0092
-3 1 17 -0.6139 -0.0391
-3 1 18 5.1688 -0.0801
-3 1 19 -5.6257 0.0678
-3 1 20 -0.0696 0.0464
-3 1 21 0.5595 0.0478
-3 1 22 2.7218 -0.0088
-3 1 23 -2.0541 0.0379
-3 1 24 0.6498 -0.0217
-3 1 25 0.6722 -0.0740
-3 1 26 0.0528 -0.0164
-3 1 27 -1.6404 -0.0245
-3 1 28 1.3937 0.0636
-3 1 29 -0.2811 0.1198
-3 1 30 -1.7779 -0.1084
-3 2 1 -9.2986 1.2851
-3 2 2 -48.5836 -0.6144
-3 2 3 42.9559 -0.9163
-3 2 4 6.4594 -0.2880
-3 2 5 -29.3403 0.0086
-3 2 6 14.4332 0.0530
-3 2 7 2.2462 0.2180
-3 2 8 2.9327 0.3963
-3 2 9 -14.1374 -0.0566
-3 2 10 10.1386 0.0018
-3 2 11 -0.0970 -0.0754
-3 2 12 -1.9787 -0.2290
-3 2 13 2.1202 -0.0522
-3 2 14 -2.4906 -0.0186
-3 2 15 1.3249 0.1054
-3 2 16 -0.5405 0.0551
-3 2 17 -1.0564 0.0443
-3 2 18 -1.4442 0.0601
-3 2 19 5.0383 -0.0606
-3 2 20 -0.9366 -0.0171
-3 2 21 -4.0452 0.0012
-3 2 22 3.9730 -0.0827
-3 2 23 0.9905 0.0144
-3 2 24 -4.8056 0.0111
-3 2 25 1.2453 0.0377
-3 2 26 0.5980 0.0182
-3 2 27 1.1594 -0.0263
-3 2 28 -0.9162 -0.0500
-3 2 29 1.1075 0.0737
-3 2 30 -0.3787 0.0915
-3 3 1 -23.0014 -1.5719
-3 3 2 53.5687 0.0742
-3 3 3 -36.7071 0.7815
-3 3 4 -6.4844 0.3322
-3 3 5 43.6070 0.3869
-3 3 6 -45.6244 -0.1911
-3 3 7 7.7438 -0.0037
-3 3 8 22.6270 -0.4492
-3 3 9 -11.9888 -0.1455
-3 3 10 -7.6809 0.1457
-3 3 11 7.2581 -0.0918
-3 3 12 -0.0969 0.2337
-3 3 13 -2.6057 0.0741
-3 3 14 -0.9488 0.0521
-3 3 15 3.5117 -0.0490
-3 3 16 3.3966 -0.0058
-3 3 17 -6.2133 -0.0681
-3 3 18 2.7647 -0.1311
-3 3 19 -2.5112 0.0506
-3 3 20 1.4993 0.0006
-3 3 21 1.1814 0.0359
-3 3 22 -5.1727 0.0542
-3 3 23 5.6962 0.0436
-3 3 24 0.3132 -0.0127
-3 3 25 -3.1578 -0.0472
-3 3 26 2.8264 -0.0131
-3 3 27 -2.1209 0.0216
-3 3 28 0.1666 -0.1112
-3 3 29 -0.0027 -0.0023
-3 3 30 0.5935 0.2895
-3 4 1 -9.1978 1.9437
-3 4 2 -30.4768 0.4445
-3 4 3 20.4687 -0.8505
-3 4 4 3.6521 -0.2160
-3 4 5 -11.9451 -0.3994
-3 4 6 18.9214 -0.2116
-3 4 7 -24.2451 0.1733
-3 4 8 17.6618 0.3091
-3 4 9 -1.9966 0.0649
-3 4 10 -10.0982 0.1906
-3 4 11 13.5872 0.0202
-3 4 12 -8.7775 -0.1921
-3 4 13 1.5675 -0.0973
-3 4 14 2.8164 -0.1083
-3 4 15 -4.5849 -0.0009
-3 4 16 -2.3352 0.0388
-3 4 17 10.3044 0.0926
-3 4 18 -6.2597 0.0715
-3 4 19 -1.2229 -0.0078
-3 4 20 2.5929 -0.0119
-3 4 21 -0.8018 0.0095
-3 4 22 1.9733 -0.0849
-3 4 23 -4.0439 -0.0098
-3 4 24 3.9926 0.0187
-3 4 25 -3.2241 -0.0163
-3 4 26 -1.8300 0.0400
-3 4 27 5.6889 0.0011
-3 4 28 -3.1404 0.0477
-3 4 29 1.5294 -0.1775
-3 4 30 -1.0658 0.1095
-3 4 31 0.6607 0.2621
-3 5 1 8.1516 -1.8980
-3 5 2 17.7705 -0.5013
-3 5 3 -18.6779 0.2804
-3 5 4 -5.5441 0.1745
-3 5 5 20.8425 0.6303
-3 5 6 -13.3627 0.0905
-3 5 7 -1.3770 0.1136
-3 5 8 -4.2362 -0.2630
-3 5 9 16.3500 -0.1888
-3 5 10 -8.1613 -0.1558
-3 5 11 -9.7361 -0.0921
-3 5 12 15.7759 0.1306
-3 5 13 -8.8347 0.0952
-3 5 14 -1.4952 0.0829
-3 5 15 6.5458 0.0756
-3 5 16 0.5316 0.0226
-3 5 17 -10.6971 -0.0721
-3 5 18 10.7469 -0.1032
-3 5 19 -2.7833 -0.0098
-3 5 20 -4.4728 -0.0185
-3 5 21 4.8897 -0.0330
-3 5 22 -2.3580 0.0761
-3 5 23 1.4463 0.0255
-3 5 24 -1.4574 0.0308
-3 5 25 2.8187 0.0285
-3 5 26 -2.2322 -0.0463
-3 5 27 0.0428 -0.0203
-3 5 28 0.5574 0.0082
-3 5 29 -1.6253 -0.0642
-3 5 30 4.2555 -0.0253
-3 5 31 -5.8248 0.1426
-3 6 1 -15.9795 1.6302
-3 6 2 10.4359 0.8357
-3 6 3 -1.1981 -0.1888
-3 6 4 -14.5775 0.0358
-3 6 5 12.0506 -0.4495
-3 6 6 11.3317 -0.4962
-3 6 7 -19.3374 0.0560
-3 6 8 8.4952 0.0683
-3 6 9 0.8608 0.0965
-3 6 10 -2.2454 0.3325
-3 6 11 4.4736 0.0553
-3 6 12 -8.9572 -0.0202
-3 6 13 8.9144 -0.0971
-3 6 14 -3.8496 -0.1015
-3 6 15 -2.4546 -0.1340
-3 6 16 -0.0224 -0.0034
-3 6 17 6.0783 0.0693
-3 6 18 -3.3456 0.0412
-3 6 19 -0.2049 0.0591
-3 6 20 0.8459 0.0337
-3 6 21 -2.9601 0.0281
-3 6 22 3.4454 -0.0919
-3 6 23 -0.8940 0.0132
-3 6 24 0.3462 -0.0364
-3 6 25 -1.9845 -0.0387
-3 6 26 0.7832 0.0617
-3 6 27 0.3559 -0.0020
-3 6 28 -0.9697 0.0144
-3 6 29 1.8622 -0.0567
-3 6 30 0.1554 -0.0026
-3 6 31 0.7045 0.1150
-3 7 1 3.1367 -0.7912
-3 7 2 -1.5850 -0.6880
-3 7 3 19.3970 -0.4656
-3 7 4 -17.8633 -0.0503
-3 7 5 -9.7593 0.5332
-3 7 6 24.3926 0.2038
-3 7 7 -10.2806 0.1651
-3 7 8 -15.5247 0.1325
-3 7 9 16.9109 -0.2021
-3 7 10 -0.6252 -0.2070
-3 7 11 -4.5038 -0.1219
-3 7 12 4.2845 -0.0317
-3 7 13 -7.3350 0.0113
-3 7 14 9.0793 0.0795
-3 7 15 -4.8153 0.1605
-3 7 16 0.4407 0.0496
-3 7 17 -1.6460 -0.0111
-3 7 18 2.0346 -0.0410
-3 7 19 0.5738 -0.0624
-3 7 20 -3.3616 -0.0482
-3 7 21 4.3431 -0.0453
-3 7 22 -2.7602 0.0416
-3 7 23 0.0619 -0.0236
-3 7 24 1.5502 0.0701
-3 7 25 -0.0142 0.0474
-3 7 26 -1.9281 -0.0205
-3 7 27 2.0278 0.0252
-3 7 28 -0.5154 -0.0115
-3 7 29 -2.4381 -0.0323
-3 7 30 3.2308 -0.0937
-3 8 1 -6.1478 0.2031
-3 8 2 2.2399 0.9327
-3 8 3 -6.5717 0.3103
-3 8 4 12.8171 0.2620
-3 8 5 -12.1255 -0.1102
-3 8 6 -2.2777 -0.4779
-3 8 7 22.7977 -0.0984
-3 8 8 -17.4270 -0.2562
-3 8 9 -2.4587 0.0892
-3 8 10 7.7074 0.2472
-3 8 11 -4.2584 0.0824
-3 8 12 1.9724 0.1704
-3 8 13 -0.4305 -0.0269
-3 8 14 -3.4769 -0.0611
-3 8 15 8.1027 -0.1553
-3 8 16 -7.1857 -0.0808
-3 8 17 -0.6095 0.0296
-3 8 18 5.8484 -0.0414
-3 8 19 -2.0838 0.0980
-3 8 20 -0.3817 0.0625
-3 8 21 -2.7790 0.0332
-3 8 22 2.6147 -0.0028
-3 8 23 1.2329 -0.0030
-3 8 24 -2.2429 -0.0854
-3 8 25 1.0344 -0.0015
-3 8 26 -0.2107 -0.0003
-3 8 27 -1.0055 -0.0267
-3 8 28 0.5153 0.0412
-3 8 29 -0.0494 -0.0206
-3 8 30 1.5394 0.0376
-3 9 1 -7.0596 0.6423
-3 9 2 9.2286 -0.3282
-3 9 3 6.3604 -0.9104
-3 9 4 -14.7916 -0.2445
-3 9 5 11.7566 0.1536
-3 9 6 -4.0730 0.2209
-3 9 7 -9.2621 0.0980
-3 9 8 14.4841 0.3505
-3 9 9 -10.7193 -0.0284
-3 9 10 2.0388 -0.1420
-3 9 11 7.2955 -0.0653
-3 9 12 -6.3717 -0.1950
-3 9 13 1.5582 -0.0360
-3 9 14 -0.6068 -0.0115
-3 9 15 -1.2471 0.1475
-3 9 16 5.4842 0.0494
-3 9 17 -5.6010 0.0731
-3 9 18 0.2220 0.0561
-3 9 19 4.8632 -0.1131
-3 9 20 -7.8100 -0.0259
-3 9 21 6.4122 -0.0462
-3 9 22 -0.9748 -0.0283
-3 9 23 -3.5361 0.0068
-3 9 24 4.6668 0.0155
-3 9 25 -2.5107 0.0212
-3 9 26 1.6919 0.0555
-3 9 27 -1.9231 0.0198
-3 9 28 -0.6817 0.0272
-3 9 29 1.9160 -0.0351
-3 9 30 -1.0778 -0.1001
-3 10 1 -1.6880 -1.1399
-3 10 2 -9.4800 0.5811
-3 10 3 8.6212 0.5048
-3 10 4 3.6249 0.2154
-3 10 5 -15.7303 0.2660
-3 10 6 13.0420 -0.1847
-3 10 7 4.1305 -0.0625
-3 10 8 -10.8196 -0.4243
-3 10 9 9.2461 -0.0731
-3 10 10 -7.7357 0.0944
-3 10 11 -0.8326 0.0516
-3 10 12 8.1914 0.2147
-3 10 13 -8.3026 0.0493
-3 10 14 5.4181 0.0710
-3 10 15 -0.8419 -0.0982
-3 10 16 -2.3730 -0.0986
-3 10 17 2.3530 -0.0716
-3 10 18 -3.7460 -0.0383
-3 10 19 4.7838 0.0412
-3 10 20 2.2574 0.0346
-3 10 21 -9.1023 0.0344
-3 10 22 5.0768 0.0627
-3 10 23 1.6530 0.0106
-3 10 24 -3.1238 -0.0252
-3 10 25 1.4381 -0.0329
-3 10 26 -0.4280 -0.0386
-3 10 27 2.9112 -0.0042
-3 10 28 -4.4066 -0.0459
-3 10 29 0.9907 0.0244
-3 11 1 0.6244 1.1457
-3 11 2 6.4548 0.2806
-3 11 3 -6.9261 -0.6706
-3 11 4 4.0105 -0.2572
-3 11 5 5.0069 -0.2811
-3 11 6 -14.8426 -0.0205
-3 11 7 8.6236 0.1257
-3 11 8 3.5246 0.3025
-3 11 9 -7.4302 0.0934
-3 11 10 5.4456 0.0361
-3 11 11 -0.6986 0.0362
-3 11 12 -3.2784 -0.1910
-3 11 13 4.2642 -0.1385
-3 11 14 -4.7121 -0.0632
-3 11 15 4.1158 0.0509
-3 11 16 -0.9553 0.0226
-3 11 17 -0.5725 0.0850
-3 11 18 2.0758 0.1058
-3 11 19 -5.2318 -0.0124
-3 11 20 2.8382 -0.0234
-3 11 21 3.0293 -0.0380
-3 11 22 -3.8384 -0.0493
-3 11 23 -0.2394 -0.0235
-3 11 24 3.1588 -0.0433
-3 11 25 -2.0203 0.0388
-3 11 26 0.4111 0.0333
-3 11 27 0.1926 0.0254
-3 11 28 -0.7229 0.1087
-3 11 29 -0.8441 -0.0593
-3 12 1 -6.3996 -1.4102
-3 12 2 -3.6111 -0.1287
-3 12 3 8.4218 0.2979
-3 12 4 -3.0497 0.1710
-3 12 5 -1.9756 0.4058
-3 12 6 6.1929 0.0858
-3 12 7 -8.4907 0.0170
-3 12 8 3.6880 -0.2786
-3 12 9 3.5452 -0.1299
-3 12 10 -3.4821 -0.1733
-3 12 11 0.1439 0.0176
-3 12 12 1.4562 0.1461
-3 12 13 -2.1992 0.0695
-3 12 14 1.5254 0.1312
-3 12 15 -2.8242 0.0388
-3 12 16 3.5787 -0.0267
-3 12 17 -0.2378 -0.1102
-3 12 18 -3.3061 -0.0768
-3 12 19 5.5729 -0.0421
-3 12 20 -3.9565 0.0049
-3 12 21 -0.3435 0.0127
-3 12 22 1.0415 0.0600
-3 12 23 0.0550 0.0925
-3 12 24 -0.2337 0.0122
-3 12 25 0.2445 -0.0292
-3 12 26 -0.8132 -0.0290
-3 12 27 2.5976 -0.0319
-3 12 28 -0.8263 -0.1079
-3 13 1 3.8007 0.9769
-3 13 2 -0.7717 0.5939
-3 13 3 -3.9557 -0.1702
-3 13 4 5.2203 -0.0807
-3 13 5 -2.3704 -0.3630
-3 13 6 -2.3708 -0.2518
-3 13 7 6.2988 0.0277
-3 13 8 -6.4949 0.0994
-3 13 9 0.9366 0.1334
-3 13 10 2.4969 0.1938
-3 13 11 -0.3724 0.0735
-3 13 12 -0.3205 -0.0362
-3 13 13 -1.7592 -0.1441
-3 13 14 2.0516 -0.1105
-3 13 15 1.7052 -0.0808
-3 13 16 -4.1930 -0.0214
-3 13 17 0.5780 0.0908
-3 13 18 4.0996 0.0910
-3 13 19 -4.5280 0.0767
-3 13 20 1.2384 0.0307
-3 13 21 2.6394 -0.0229
-3 13 22 -1.3414 -0.0752
-3 13 23 -3.9050 -0.0701
-3 13 24 4.6533 -0.0298
-3 13 25 -1.1673 -0.0028
-3 13 26 -1.8173 0.0212
-3 13 27 1.9606 0.0640
-3 14 1 -1.3075 -0.7699
-3 14 2 -2.2160 -0.4213
-3 14 3 -1.7628 -0.1760
-3 14 4 2.8947 0.0056
-3 14 5 5.9712 0.3764
-3 14 6 -7.2987 0.2073
-3 14 7 -0.5038 0.0810
-3 14 8 3.8459 -0.0250
-3 14 9 -3.4127 -0.1161
-3 14 10 1.5718 -0.2466
-3 14 11 1.8562 -0.0455
-3 14 12 1.0289 0.0275
-3 14 13 -3.2486 0.0481
-3 14 14 -2.9489 0.1071
-3 14 15 3.6310 0.1205
-3 14 16 0.3748 0.0352
-3 14 17 0.6873 -0.0770
-3 14 18 -1.4603 -0.0426
-3 14 19 1.7335 -0.1229
-3 14 20 -2.5647 -0.0234
-3 14 21 -0.6647 -0.0026
-3 14 22 3.2588 0.0598
-3 14 23 -1.6029 0.1040
-3 14 24 -0.3641 -0.0002
-3 14 25 2.2038 0.0332
-3 14 26 -2.6221 -0.0456
-3 15 1 1.1187 0.1564
-3 15 2 2.2940 0.5803
-3 15 3 -1.4157 0.2305
-3 15 4 -2.9886 0.0779
-3 15 5 -0.4960 -0.1586
-3 15 6 4.9023 -0.2576
-3 15 7 -0.1441 -0.0440
-3 15 8 -1.4683 -0.1411
-3 15 9 -3.2552 0.0763
-3 15 10 1.0293 0.1528
-3 15 11 0.6321 0.0909
-3 15 12 0.8533 0.0962
-3 15 13 4.1802 -0.0542
-3 15 14 -4.4435 -0.0376
-3 15 15 -1.7210 -0.1604
-3 15 16 3.3432 -0.0599
-3 15 17 -4.3864 0.0312
-3 15 18 2.4236 0.0474
-3 15 19 3.5620 0.1093
-3 15 20 -2.6942 0.0387
-3 15 21 -1.2062 0.0042
-3 15 22 2.5843 -0.0559
-3 15 23 -2.5338 -0.0570
-3 15 24 -1.4228 -0.0255
-3 15 25 3.6339 -0.0085
-3 16 1 -0.6282 0.1427
-3 16 2 0.5557 -0.3373
-3 16 3 -2.7908 -0.4104
-3 16 4 1.4050 -0.1680
-3 16 5 2.3821 0.0849
-3 16 6 -2.4948 0.2044
-3 16 7 0.8394 0.1113
-3 16 8 0.4690 0.1801
-3 16 9 0.2055 -0.0181
-3 16 10 -0.9494 -0.1600
-3 16 11 -0.6929 -0.0670
-3 16 12 1.6389 -0.0886
-3 16 13 -0.4894 -0.0178
-3 16 14 -0.1611 0.0393
-3 16 15 -0.2861 0.1165
-3 16 16 0.3752 0.0291
-3 16 17 0.4168 0.0092
-3 16 18 -0.9504 0.0170
-3 16 19 -0.0203 -0.0821
-3 16 20 1.3466 -0.0406
-3 16 21 -1.9679 -0.0140
-3 16 22 0.2213 -0.0021
-3 16 23 2.6380 0.0746
-3 17 1 -1.4946 -0.4702
-3 17 2 3.6924 0.2762
-3 17 3 -0.5292 0.3550
-3 17 4 -2.4278 0.1573
-3 17 5 1.7437 0.0658
-3 17 6 -3.5162 -0.0926
-3 17 7 4.1447 -0.0818
-3 17 8 1.9067 -0.2422
-3 17 9 -4.2073 -0.0148
-3 17 10 -1.1350 0.0302
-3 17 11 0.7963 0.0153
-3 17 12 0.9531 0.1692
-3 17 13 3.5788 0.0297
-3 17 14 -3.1062 0.0727
-3 17 15 -1.3237 -0.0705
-3 17 16 1.9485 -0.0857
-3 17 17 -1.6043 -0.0614
-3 17 18 -0.8205 -0.0224
-3 17 19 2.9906 0.0081
-3 17 20 -0.1373 0.0841
-3 17 21 -0.8279 0.0297
-3 17 22 -0.8240 -0.0264
-3 18 1 -7.8449 0.4535
-3 18 2 2.4914 -0.0552
-3 18 3 2.9703 -0.3265
-3 18 4 -5.6908 -0.1971
-3 18 5 1.9575 -0.1711
-3 18 6 4.7544 0.0410
-3 18 7 -7.3613 0.1274
-3 18 8 3.4889 0.2211
-3 18 9 2.6996 0.0842
-3 18 10 -1.2322 0.0096
-3 18 11 -2.3188 -0.0456
-3 18 12 -1.2220 -0.1371
-3 18 13 2.3944 -0.0915
-3 18 14 1.4366 -0.0732
-3 18 15 -1.6316 0.0827
-3 18 16 0.3263 0.0229
-3 18 17 -0.2695 0.0482
-3 18 18 -0.9756 0.1087
-3 18 19 0.5808 0.0226
-3 19 1 1.6224 -0.3647
-3 19 2 -5.4917 -0.0074
-3 19 3 4.1740 0.1265
-3 19 4 1.1507 0.2354
-3 19 5 -2.7398 0.1193
-3 19 6 -1.4230 0.0301
-3 19 7 3.8397 -0.0357
-3 19 8 -1.1218 -0.2243
-3 19 9 -1.4849 -0.0418
-3 19 10 0.2244 -0.1084
-3 19 11 0.5140 0.0329
-3 19 12 -0.3597 0.0895
-3 19 13 0.0679 0.0786
-3 19 14 0.9842 0.1304
-3 19 15 -0.3899 0.0028
-3 19 16 0.1315 -0.0017
-2 -20 1 -2.1828 -0.1071
-2 -20 2 -0.1986 -0.2128
-2 -20 3 0.2989 -0.1418
-2 -19 1 1.1153 0.0248
-2 -19 2 -3.2391 0.1570
-2 -19 3 4.9529 0.1145
-2 -19 4 3.5743 0.1434
-2 -19 5 -4.6643 -0.0574
-2 -19 6 1.3572 -0.0032
-2 -19 7 -2.4013 0.0887
-2 -18 1 -3.5441 0.2283
-2 -18 2 0.6479 -0.2050
-2 -18 3 -2.6438 -0.2403
-2 -18 4 -2.0617 -0.1071
-2 -18 5 0.1980 0.0861
-2 -18 6 2.9025 -0.0167
-2 -18 7 2.9590 -0.0414
-2 -18 8 -1.6346 0.1423
-2 -18 9 -0.6871 -0.1168
-2 -17 1 8.0542 -0.6260
-2 -17 2 -5.7428 0.0754
-2 -17 3 0.0046 0.3169
-2 -17 4 7.6573 0.1410
-2 -17 5 -3.6924 0.0431
-2 -17 6 -4.8651 -0.0373
-2 -17 7 3.0514 0.0479
-2 -17 8 0.8774 -0.0868
-2 -17 9 -0.2984 0.0346
-2 -17 10 -2.8407 -0.1388
-2 -17 11 4.3355 -0.0192
-2 -17 12 -1.7830 0.1526
-2 -16 1 -0.2353 0.9244
-2 -16 2 5.1302 -0.1155
-2 -16 3 -8.5167 -0.3460
-2 -16 4 0.6383 0.0185
-2 -16 5 3.4861 -0.1132
-2 -16 6 -1.9235 -0.0439
-2 -16 7 0.0242 -0.0759
-2 -16 8 2.8476 0.1018
-2 -16 9 0.6402 0.0921
-2 -16 10 -2.7889 0.0089
-2 -16 11 -3.4750 -0.0589
-2 -16 12 5.5914 0.0434
-2 -16 13 -1.1677 0.0647
-2 -16 14 -0.0561 -0.1549
-2 -15 1 -1.2526 -1.0877
-2 -15 2 -0.3892 -0.2844
-2 -15 3 3.1409 0.2581
-2 -15 4 -1.8339 0.0938
-2 -15 5 1.1246 0.2847
-2 -15 6 -3.1308 0.0238
-2 -15 7 1.8438 -0.0232
-2 -15 8 -0.4913 -0.0611
-2 -15 9 0.8700 0.0084
-2 -15 10 2.7385 -0.0183
-2 -15 11 -4.3974 -0.1766
-2 -15 12 -1.5040 0.0809
-2 -15 13 3.7903 0.0791
-2 -15 14 -0.7163 -0.0573
-2 -15 15 -0.7166 -0.0078
-2 -15 16 1.2525 0.1559
-2 -14 1 6.0098 1.1312
-2 -14 2 2.6185 0.3177
-2 -14 3 -6.7085 -0.2778
-2 -14 4 0.1145 0.0909
-2 -14 5 4.9553 -0.2223
-2 -14 6 -2.7984 -0.1020
-2 -14 7 -4.0519 -0.0574
-2 -14 8 5.1501 -0.0333
-2 -14 9 -2.3007 0.1186
-2 -14 10 1.3787 0.0575
-2 -14 11 2.1418 0.0254
-2 -14 12 -3.9802 -0.0350
-2 -14 13 1.7455 0.0494
-2 -14 14 0.7490 0.0167
-2 -14 15 -0.2748 -0.0994
-2 -14 16 -3.9040 0.0064
-2 -14 17 4.3118 0.0845
-2 -13 1 -0.8008 -0.9248
-2 -13 2 2.4688 -0.5897
-2 -13 3 1.7306 -0.0613
-2 -13 4 2.6367 -0.0306
-2 -13 5 -5.2351 0.2837
-2 -13 6 0.3569 0.2240
-2 -13 7 3.8298 -0.0089
-2 -13 8 -2.0293 -0.0123
-2 -13 9 -0.1237 -0.0125
-2 -13 10 -0.0644 -0.0462
-2 -13 11 1.3247 -0.0999
-2 -13 12 -4.0706 -0.0213
-2 -13 13 0.9512 0.0278
-2 -13 14 3.9132 -0.0040
-2 -13 15 -3.4308 0.0773
-2 -13 16 4.2166 -0.0394
-2 -13 17 -6.2963 0.0027
-2 -13 18 4.2127 0.0172
-2 -13 19 1.7913 -0.0466
-2 -12 1 -3.3701 0.4502
-2 -12 2 6.1038 0.5024
-2 -12 3 -1.4388 0.1899
-2 -12 4 -9.0799 0.2009
-2 -12 5 11.5675 -0.2394
-2 -12 6 -2.8867 -0.1728
-2 -12 7 -7.3560 0.0035
-2 -12 8 5.1158 -0.1946
-2 -12 9 -0.6977 0.0850
-2 -12 10 0.0376 0.0861
-2 -12 11 3.4520 0.0121
-2 -12 12 0.0224 0.0469
-2 -12 13 -4.1854 0.0057
-2 -12 14 0.8478 0.0520
-2 -12 15 1.6196 -0.0705
-2 -12 16 -1.8175 0.0122
-2 -12 17 3.0399 -0.0425
-2 -12 18 -5.3864 0.0001
-2 -12 19 2.2238 0.0323
-2 -12 20 2.4037 -0.0712
-2 -11 1 -7.4879 0.0731
-2 -11 2 -0.8796 -0.6251
-2 -11 3 8.3896 -0.5174
-2 -11 4 7.6619 -0.1304
-2 -11 5 -17.0286 0.1203
-2 -11 6 9.5493 0.2040
-2 -11 7 3.5432 0.0932
-2 -11 8 -6.2268 0.1030
-2 -11 9 1.2802 -0.0076
-2 -11 10 -1.0866 -0.0432
-2 -11 11 0.8471 -0.0456
-2 -11 12 -1.1796 -0.0721
-2 -11 13 -0.6451 -0.0467
-2 -11 14 4.5107 -0.0004
-2 -11 15 -2.7806 0.1095
-2 -11 16 -1.5377 -0.0576
-2 -11 17 3.2665 -0.0237
-2 -11 18 -0.6158 0.0536
-2 -11 19 -1.2852 0.0094
-2 -11 20 1.8480 0.0390
-2 -11 21 -2.6738 -0.0127
-2 -11 22 0.1095 0.0545
-2 -10 1 -8.3537 -0.7810
-2 -10 2 4.1644 0.2635
-2 -10 3 -6.3477 0.5527
-2 -10 4 -1.6109 0.3088
-2 -10 5 10.7866 -0.0080
-2 -10 6 -15.0194 -0.1404
-2 -10 7 8.9695 0.0409
-2 -10 8 2.6724 -0.3347
-2 -10 9 -7.6275 0.0127
-2 -10 10 2.9588 0.0700
-2 -10 11 3.6082 -0.0188
-2 -10 12 0.3894 0.0830
-2 -10 13 -1.9421 0.0235
-2 -10 14 -5.1572 0.0545
-2 -10 15 4.6229 -0.0036
-2 -10 16 2.7910 0.0145
-2 -10 17 -4.4138 -0.0387
-2 -10 18 -0.3609 -0.1150
-2 -10 19 0.1110 0.0604
-2 -10 20 0.8690 -0.0128
-2 -10 21 3.1601 -0.0293
-2 -10 22 -3.0011 -0.0180
-2 -10 23 1.0014 0.0199
-2 -9 1 1.9193 1.5749
-2 -9 2 -15.9347 -0.2840
-2 -9 3 13.2822 -0.8482
-2 -9 4 8.1963 -0.0662
-2 -9 5 -11.6018 -0.2067
-2 -9 6 8.1016 0.0432
-2 -9 7 -8.6438 0.0878
-2 -9 8 3.9483 0.2470
-2 -9 9 6.6393 0.0184
-2 -9 10 -11.4713 0.0105
-2 -9 11 1.7676 0.0332
-2 -9 12 2.5860 -0.1327
-2 -9 13 -0.2781 -0.0494
-2 -9 14 4.6353 -0.0312
-2 -9 15 -5.5923 0.0312
-2 -9 16 -1.5927 -0.0089
-2 -9 17 5.5469 -0.0062
-2 -9 18 0.3647 0.0866
-2 -9 19 -4.2643 -0.0455
-2 -9 20 1.2176 0.0644
-2 -9 21 1.0871 0.0325
-2 -9 22 -1.5055 -0.0096
-2 -9 23 -0.7266 -0.0649
-2 -9 24 2.2845 -0.1343
-2 -8 1 -8.1784 -1.6122
-2 -8 2 21.1774 -0.1110
-2 -8 3 -27.8002 0.3328
-2 -8 4 8.2979 0.1672
-2 -8 5 9.8875 0.4711
-2 -8 6 -18.7341 0.0303
-2 -8 7 18.1532 0.0393
-2 -8 8 -5.7194 -0.3640
-2 -8 9 -6.6701 -0.0164
-2 -8 10 12.1264 -0.0075
-2 -8 11 -7.5854 -0.1123
-2 -8 12 3.6842 0.0942
-2 -8 13 -2.3531 0.0455
-2 -8 14 -3.5659 0.0711
-2 -8 15 5.3909 0.0423
-2 -8 16 -0.6749 0.0231
-2 -8 17 -1.9605 -0.0407
-2 -8 18 -0.2505 -0.0842
-2 -8 19 2.4451 -0.0332
-2 -8 20 -3.6421 0.0029
-2 -8 21 1.6189 0.0003
-2 -8 22 3.5865 0.0364
-2 -8 23 -2.9606 -0.0048
-2 -8 24 -0.8356 0.0510
-2 -8 25 1.5867 0.0440
-2 -7 1 -5.2401 1.9206
-2 -7 2 -19.4401 0.6582
-2 -7 3 10.4321 -0.5968
-2 -7 4 0.6414 -0.1556
-2 -7 5 12.3712 -0.4323
-2 -7 6 -12.1549 -0.1131
-2 -7 7 -9.5790 0.0872
-2 -7 8 17.5253 0.0495
-2 -7 9 -5.8201 0.1163
-2 -7 10 -6.0962 0.1672
-2 -7 11 7.2760 0.0820
-2 -7 12 -8.8125 -0.1621
-2 -7 13 9.0583 -0.0564
-2 -7 14 0.4612 0.0284
-2 -7 15 -6.7435 -0.0804
-2 -7 16 3.7854 -0.0197
-2 -7 17 -0.1104 0.0243
-2 -7 18 -0.4660 0.0693
-2 -7 19 0.6441 -0.0082
-2 -7 20 1.0533 0.0057
-2 -7 21 -2.7452 0.0517
-2 -7 22 0.7272 -0.0489
-2 -7 23 1.0167 0.0582
-2 -7 24 -1.9117 -0.1106
-2 -7 25 1.1083 -0.0683
-2 -7 26 -0.0371 0.1690
-2 -6 1 15.6157 -1.4067
-2 -6 2 39.4669 -0.6762
-2 -6 3 -35.8276 0.0269
-2 -6 4 -16.5720 -0.1404
-2 -6 5 27.8330 0.4917
-2 -6 6 2.0084 0.3309
-2 -6 7 -18.0945 0.0962
-2 -6 8 10.0741 -0.1298
-2 -6 9 2.1417 -0.1252
-2 -6 10 -4.5381 -0.1120
-2 -6 11 2.6812 -0.0649
-2 -6 12 3.1863 -0.0037
-2 -6 13 -8.4781 -0.0365
-2 -6 14 3.3744 0.0965
-2 -6 15 2.6984 0.1296
-2 -6 16 -4.8483 0.0165
-2 -6 17 5.2691 -0.0398
-2 -6 18 -0.2039 -0.0241
-2 -6 19 -5.0329 -0.0380
-2 -6 20 1.4235 -0.0348
-2 -6 21 2.4993 -0.0056
-2 -6 22 -1.6255 0.0171
-2 -6 23 3.4849 -0.0132
-2 -6 24 -2.9353 0.0768
-2 -6 25 -2.3528 -0.0137
-2 -6 26 4.9461 -0.1217
-2 -6 27 -2.9234 0.2362
-2 -5 1 -38.6734 1.3272
-2 -5 2 5.5620 0.9835
-2 -5 3 24.2918 0.1087
-2 -5 4 -25.2469 0.0942
-2 -5 5 9.1572 -0.4517
-2 -5 6 6.1007 -0.3347
-2 -5 7 -9.7179 0.0708
-2 -5 8 0.7429 -0.1699
-2 -5 9 6.7455 0.0640
-2 -5 10 -7.5901 0.2640
-2 -5 11 5.8965 0.0831
-2 -5 12 -4.5868 0.0136
-2 -5 13 -0.0209 -0.0968
-2 -5 14 8.3531 0.0256
-2 -5 15 -6.8709 -0.1034
-2 -5 16 -1.6879 -0.0145
-2 -5 17 0.3367 0.0104
-2 -5 18 4.4486 -0.0190
-2 -5 19 -0.9010 0.0201
-2 -5 20 -0.5998 0.0435
-2 -5 21 -2.6598 0.0548
-2 -5 22 1.7575 -0.0521
-2 -5 23 0.2408 0.0269
-2 -5 24 0.9381 -0.0006
-2 -5 25 -2.7682 -0.0097
-2 -5 26 -0.3356 -0.0406
-2 -5 27 4.9062 -0.1491
-2 -4 1 7.2904 0.0666
-2 -4 2 11.3803 -0.7663
-2 -4 3 9.6910 -0.7541
-2 -4 4 -29.9558 -0.2117
-2 -4 5 3.3212 0.2490
-2 -4 6 29.3006 0.3160
-2 -4 7 -25.2303 0.1338
-2 -4 8 2.7705 0.2272
-2 -4 9 10.5516 -0.0718
-2 -4 10 -10.6614 -0.1643
-2 -4 11 1.9379 -0.0609
-2 -4 12 9.4894 -0.0885
-2 -4 13 -10.8683 -0.0600
-2 -4 14 -2.0700 -0.0111
-2 -4 15 11.7993 0.1729
-2 -4 16 -6.0142 0.0223
-2 -4 17 -3.6659 0.0169
-2 -4 18 4.4064 0.0391
-2 -4 19 1.3519 -0.0519
-2 -4 20 -6.4716 -0.0710
-2 -4 21 5.2604 0.0011
-2 -4 22 -1.5626 0.0016
-2 -4 23 1.7562 -0.0214
-2 -4 24 -0.1056 0.0144
-2 -4 25 -1.5843 0.0039
-2 -4 26 -0.9615 0.0344
-2 -4 27 0.8256 0.1161
-2 -4 28 1.9211 -0.1627
-2 -3 1 -8.1798 -0.1870
-2 -3 2 14.6276 0.8814
-2 -3 3 17.4949 0.5301
-2 -3 4 -15.1093 0.3846
-2 -3 5 -14.9845 -0.1085
-2 -3 6 23.9335 -0.2565
-2 -3 7 -1.6421 -0.0603
-2 -3 8 -24.4297 -0.4252
-2 -3 9 25.5800 0.0358
-2 -3 10 -3.1367 0.1767
-2 -3 11 -15.0408 0.0684
-2 -3 12 13.3778 0.1323
-2 -3 13 -2.9375 -0.0070
-2 -3 14 -0.3592 0.0120
-2 -3 15 -1.4082 -0.0845
-2 -3 16 0.3225 -0.0032
-2 -3 17 1.0928 -0.0409
-2 -3 18 -1.6962 -0.0668
-2 -3 19 1.0242 0.0421
-2 -3 20 4.3413 0.0302
-2 -3 21 -5.0418 0.0370
-2 -3 22 -3.1265 0.0047
-2 -3 23 4.6359 0.0083
-2 -3 24 2.1673 0.0446
-2 -3 25 -3.8059 -0.0403
-2 -3 26 0.7634 -0.1056
-2 -3 27 -0.6800 -0.0363
-2 -3 28 0.6196 0.1659
-2 -3 29 0.5911 -0.1077
-2 -2 1 -95.0999 1.9361
-2 -2 2 17.8720 -0.0963
-2 -2 3 33.0612 -1.2973
-2 -2 4 -3.1445 -0.3401
-2 -2 5 -30.4963 -0.0815
-2 -2 6 2.4297 0.1415
-2 -2 7 36.3620 0.0757
-2 -2 8 -20.4778 0.4345
-2 -2 9 -19.8492 0.0351
-2 -2 10 23.1828 -0.0621
-2 -2 11 1.7985 0.0422
-2 -2 12 -15.2650 -0.1976
-2 -2 13 8.2038 -0.1038
-2 -2 14 -0.5772 -0.0540
-2 -2 15 3.5010 0.0708
-2 -2 16 -2.7278 0.0395
-2 -2 17 -3.5970 0.0625
-2 -2 18 4.7843 0.0816
-2 -2 19 -2.0835 -0.0518
-2 -2 20 -3.2001 -0.0361
-2 -2 21 5.1823 0.0014
-2 -2 22 1.7646 -0.0140
-2 -2 23 -7.4373 -0.0553
-2 -2 24 4.5861 0.0026
-2 -2 25 1.8305 0.0759
-2 -2 26 -4.3787 -0.0281
-2 -2 27 2.5828 0.0175
-2 -2 28 -0.3499 -0.0010
-2 -2 29 -0.5213 0.0461
-2 -1 1 21.0840 -1.7352
-2 -1 2 -55.3886 0.6403
-2 -1 3 26.8728 0.5670
-2 -1 4 13.6593 0.1518
-2 -1 5 -4.1570 0.4975
-2 -1 6 -11.7662 -0.0317
-2 -1 7 -9.6583 -0.0599
-2 -1 8 26.6914 -0.4707
-2 -1 9 -5.9132 -0.1049
-2 -1 10 -13.8198 0.0067
-2 -1 11 3.4829 -0.0102
-2 -1 12 16.1173 0.2048
-2 -1 13 -16.0449 0.0378
-2 -1 14 -0.2335 0.0846
-2 -1 15 6.7201 -0.0345
-2 -1 16 -1.3024 -0.0049
-2 -1 17 -1.7906 -0.0462
-2 -1 18 -0.5071 -0.0858
-2 -1 19 4.3249 0.0248
-2 -1 20 -2.3773 -0.0397
-2 -1 21 -1.8103 0.0127
-2 -1 22 -1.9861 0.0854
-2 -1 23 7.0877 -0.0038
-2 -1 24 -5.4917 0.0149
-2 -1 25 1.0559 0.0201
-2 -1 26 3.6618 -0.0781
-2 -1 27 -6.1125 -0.0102
-2 -1 28 1.4703 -0.0135
-2 -1 29 3.4053 -0.0303
-2 -1 30 -1.0759 0.2105
-2 0 1 -38.5142 2.4863
-2 0 2 36.6702 0.5247
-2 0 3 -24.1317 -0.6039
-2 0 4 -13.6262 -0.2626
-2 0 5 41.9421 -0.6673
-2 0 6 -28.2925 -0.0347
-2 0 7 -7.2565 0.0213
-2 0 8 21.3912 0.3616
-2 0 9 -5.9115 0.0790
-2 0 10 -12.0419 0.1102
-2 0 11 13.9520 0.1837
-2 0 12 -11.3077 -0.1974
-2 0 13 8.8030 -0.1442
-2 0 14 -2.1738 -0.0617
-2 0 15 -3.9114 -0.0431
-2 0 16 7.3017 -0.0293
-2 0 17 -3.7183 0.1081
-2 0 18 -2.1745 0.0769
-2 0 19 -0.1424 0.0108
-2 0 20 1.9300 0.0034
-2 0 21 1.4715 -0.0106
-2 0 22 -1.1957 -0.0284
-2 0 23 -3.5534 -0.0148
-2 0 24 6.4682 -0.0429
-2 0 25 -4.4302 0.0383
-2 0 26 0.8674 -0.0044
-2 0 27 2.5054 -0.0282
-2 0 28 -3.1482 0.1072
-2 0 29 -0.8225 -0.1162
-2 0 30 2.1002 -0.0219
-2 1 1 -8.8855 -1.7598
-2 1 2 -84.8145 -0.3505
-2 1 3 90.7762 0.0341
-2 1 4 -20.9736 0.3017
-2 1 5 -48.5405 0.4449
-2 1 6 76.9282 0.3822
-2 1 7 -47.8781 -0.1149
-2 1 8 -15.5109 -0.1311
-2 1 9 47.6624 -0.1462
-2 1 10 -20.4245 -0.3057
-2 1 11 -18.0764 0.0208
-2 1 12 28.6480 0.0943
-2 1 13 -15.8320 0.0408
-2 1 14 -0.9727 0.0889
-2 1 15 5.9437 0.1398
-2 1 16 -6.9655 -0.0336
-2 1 17 7.5439 -0.0456
-2 1 18 -1.8617 -0.0471
-2 1 19 -0.5161 -0.0211
-2 1 20 -0.4024 -0.0439
-2 1 21 -1.0375 -0.0819
-2 1 22 1.0310 0.1099
-2 1 23 -0.3568 0.0112
-2 1 24 -0.4987 0.0112
-2 1 25 1.2819 0.0744
-2 1 26 -0.7162 -0.0197
-2 1 27 0.3009 -0.0722
-2 1 28 -0.7418 -0.0271
-2 1 29 1.6647 0.0070
-2 1 30 -0.8075 0.0230
-2 1 31 -0.4285 0.0413
-2 2 1 63.2772 1.4550
-2 2 2 -12.8271 1.3038
-2 2 3 -49.9203 -0.1822
-2 2 4 30.0931 0.1727
-2 2 5 22.6518 -0.5535
-2 2 6 -43.8891 -0.3749
-2 2 7 29.6210 -0.0401
-2 2 8 -6.0771 -0.0490
-2 2 9 -9.4825 0.2093
-2 2 10 12.5781 0.1440
-2 2 11 -5.3984 0.2024
-2 2 12 -6.0162 0.0230
-2 2 13 11.9589 -0.1191
-2 2 14 -8.6241 -0.0753
-2 2 15 1.1314 -0.1483
-2 2 16 6.9597 -0.0367
-2 2 17 -9.6952 0.0640
-2 2 18 5.9463 0.0457
-2 2 19 -2.3190 0.0134
-2 2 20 -1.0206 0.0866
-2 2 21 3.8725 0.0193
-2 2 22 -3.7428 -0.0612
-2 2 23 0.7524 0.0056
-2 2 24 2.1095 -0.0522
-2 2 25 -0.4531 -0.0252
-2 2 26 -0.7992 0.0436
-2 2 27 -1.0805 -0.0008
-2 2 28 0.8014 0.0338
-2 2 29 -0.3944 -0.0656
-2 2 30 0.6075 -0.0514
-2 2 31 0.0555 0.1387
-2 3 1 27.3736 -0.9462
-2 3 2 -18.6927 -0.4665
-2 3 3 16.6433 -0.7840
-2 3 4 0.9758 -0.1529
-2 3 5 -36.9955 0.4574
-2 3 6 58.3226 0.4257
-2 3 7 -29.5214 0.0824
-2 3 8 -18.9362 0.1552
-2 3 9 27.7403 -0.0540
-2 3 10 -4.6120 -0.3743
-2 3 11 -5.0579 -0.0010
-2 3 12 -0.5989 -0.0980
-2 3 13 3.8485 -0.0018
-2 3 14 2.0604 0.0726
-2 3 15 -11.7313 0.1630
-2 3 16 5.0293 0.0064
-2 3 17 10.4437 -0.0010
-2 3 18 -12.4924 0.0675
-2 3 19 6.4883 -0.1041
-2 3 20 -0.4128 -0.0547
-2 3 21 -2.6159 -0.0718
-2 3 22 3.7193 0.0507
-2 3 23 -5.9159 -0.0113
-2 3 24 3.0156 0.0355
-2 3 25 0.4682 0.0575
-2 3 26 -0.0076 0.0049
-2 3 27 1.6731 -0.0013
-2 3 28 -2.8961 -0.0037
-2 3 29 1.8323 -0.0166
-2 3 30 -0.3121 -0.1629
-2 3 31 -0.5398 0.1728
-2 4 1 10.4349 -0.2707
-2 4 2 21.7095 0.9364
-2 4 3 -20.5756 0.8749
-2 4 4 -2.7643 0.2054
-2 4 5 12.0731 -0.2286
-2 4 6 -22.2949 -0.3142
-2 4 7 31.5716 -0.1291
-2 4 8 -20.6411 -0.3496
-2 4 9 0.7305 0.0680
-2 4 10 8.6020 0.1081
-2 4 11 -11.9388 0.1807
-2 4 12 14.6055 0.1848
-2 4 13 -12.6098 -0.0162
-2 4 14 7.0576 0.0319
-2 4 15 4.6922 -0.2094
-2 4 16 -12.6965 -0.0421
-2 4 17 2.7547 -0.0530
-2 4 18 10.2931 -0.0130
-2 4 19 -9.6696 0.0840
-2 4 20 0.6480 0.0512
-2 4 21 3.7584 0.0395
-2 4 22 -1.7440 -0.0271
-2 4 23 1.1746 0.0384
-2 4 24 -3.3031 -0.0402
-2 4 25 5.5910 -0.0552
-2 4 26 -3.2390 -0.0164
-2 4 27 -3.1559 0.0388
-2 4 28 4.7124 -0.0091
-2 4 29 -3.1975 0.0959
-2 4 30 1.3978 -0.1201
-2 4 31 1.0513 -0.1585
-2 5 1 -0.2526 1.1622
-2 5 2 -6.4434 -0.6863
-2 5 3 8.0986 -0.9442
-2 5 4 13.3735 -0.2980
-2 5 5 -20.5592 -0.0943
-2 5 6 5.7830 0.3500
-2 5 7 8.3633 0.0495
-2 5 8 -3.6189 0.5089
-2 5 9 -15.6889 0.0586
-2 5 10 21.8190 -0.2398
-2 5 11 -5.9554 -0.0223
-2 5 12 -12.4257 -0.1842
-2 5 13 19.3308 -0.1251
-2 5 14 -15.7826 0.0221
-2 5 15 5.6371 0.1010
-2 5 16 3.0378 0.0363
-2 5 17 -4.3746 0.0928
-2 5 18 -0.4797 0.0706
-2 5 19 5.9362 -0.0568
-2 5 20 -3.2512 -0.0375
-2 5 21 -3.0492 -0.0388
-2 5 22 4.6318 -0.0330
-2 5 23 -2.6683 -0.0613
-2 5 24 -0.6401 0.0307
-2 5 25 -1.0211 0.0868
-2 5 26 4.5172 -0.0238
-2 5 27 -1.5575 0.0339
-2 5 28 -1.5935 -0.0046
-2 5 29 2.4176 0.0304
-2 5 30 -3.3304 -0.0122
-2 5 31 2.8216 -0.1510
-2 6 1 -1.2082 -1.6064
-2 6 2 0.7198 0.6478
-2 6 3 10.3102 0.6932
-2 6 4 -12.5491 0.3234
-2 6 5 2.6923 0.2933
-2 6 6 0.1227 -0.0679
-2 6 7 -0.9659 -0.2071
-2 6 8 6.1933 -0.4740
-2 6 9 -3.8083 0.0191
-2 6 10 -6.1290 -0.0968
-2 6 11 8.6142 0.0660
-2 6 12 -2.3568 0.2765
-2 6 13 -4.9944 0.0721
-2 6 14 13.8576 0.1055
-2 6 15 -13.8380 -0.0824
-2 6 16 4.9253 -0.0977
-2 6 17 -0.2845 -0.0672
-2 6 18 -4.3123 -0.1044
-2 6 19 6.1116 0.0394
-2 6 20 -1.1185 0.0583
-2 6 21 -1.1328 -0.0004
-2 6 22 -0.4638 0.0842
-2 6 23 1.2646 0.0271
-2 6 24 -0.2274 -0.0504
-2 6 25 0.3866 0.0097
-2 6 26 -1.0392 -0.0372
-2 6 27 0.2134 -0.0510
-2 6 28 -0.2091 0.0308
-2 6 29 -0.7178 0.0476
-2 6 30 0.3871 0.0171
-2 6 31 0.9388 -0.1381
-2 7 1 -4.1391 1.8849
-2 7 2 -13.5809 -0.0720
-2 7 3 -3.4825 -0.5338
-2 7 4 32.9683 -0.3202
-2 7 5 -20.1420 -0.5044
-2 7 6 -10.7468 0.0794
-2 7 7 22.7391 0.0064
-2 7 8 -11.7942 0.4186
-2 7 9 -3.0172 0.2015
-2 7 10 5.0369 -0.0187
-2 7 11 -2.8404 0.0737
-2 7 12 2.6088 -0.2191
-2 7 13 -2.0546 -0.1286
-2 7 14 -5.1544 -0.0714
-2 7 15 14.0951 -0.0268
-2 7 16 -11.9192 0.0263
-2 7 17 4.3543 0.1284
-2 7 18 2.4568 0.1003
-2 7 19 -7.6033 -0.0313
-2 7 20 8.1385 0.0311
-2 7 21 -5.3891 -0.0052
-2 7 22 1.3774 -0.1166
-2 7 23 1.8728 -0.0015
-2 7 24 -3.3297 -0.0384
-2 7 25 2.0127 -0.0015
-2 7 26 0.1746 0.0551
-2 7 27 -0.9962 0.0197
-2 7 28 2.4382 0.0210
-2 7 29 -1.0276 -0.0020
-2 7 30 -2.2135 0.0424
-2 7 31 0.9480 -0.0242
-2 8 1 13.8253 -1.7832
-2 8 2 -7.6365 -0.1992
-2 8 3 -5.4242 0.2823
-2 8 4 -2.2210 0.1595
-2 8 5 16.7130 0.5201
-2 8 6 -15.0598 0.3025
-2 8 7 -8.5822 -0.1623
-2 8 8 25.9055 -0.2528
-2 8 9 -15.6670 -0.0877
-2 8 10 -0.0721 -0.2797
-2 8 11 4.6373 -0.0384
-2 8 12 -4.7982 0.1751
-2 8 13 6.9762 0.1017
-2 8 14 -4.1662 0.1586
-2 8 15 -5.6834 0.0536
-2 8 16 12.7474 -0.0365
-2 8 17 -8.9553 -0.1038
-2 8 18 -4.1517 -0.0751
-2 8 19 8.9125 -0.0585
-2 8 20 -3.0052 -0.0092
-2 8 21 2.5183 0.0149
-2 8 22 -4.2167 0.0856
-2 8 23 0.6265 0.0318
-2 8 24 2.6450 0.0369
-2 8 25 -2.2093 -0.0071
-2 8 26 1.4270 -0.0228
-2 8 27 -1.1565 -0.0583
-2 8 28 0.0013 -0.0358
-2 8 29 1.1536 0.0984
-2 8 30 -3.1796 -0.0584
-2 8 31 2.8812 -0.0730
-2 9 1 3.4920 1.3929
-2 9 2 -1.1073 0.5050
-2 9 3 -9.6122 0.1571
-2 9 4 9.9964 -0.2156
-2 9 5 -1.2171 -0.5138
-2 9 6 4.4738 -0.1849
-2 9 7 -2.7932 -0.0841
-2 9 8 -9.3675 0.0694
-2 9 9 14.8987 0.2631
-2 9 10 -9.3588 0.1756
-2 9 11 -1.5736 0.0576
-2 9 12 4.2253 0.0022
-2 9 13 -2.3659 -0.1406
-2 9 14 3.7573 -0.0624
-2 9 15 -3.1312 -0.1536
-2 9 16 -2.0995 -0.0398
-2 9 17 8.2472 0.1109
-2 9 18 -4.4351 0.0509
-2 9 19 -5.4570 0.0729
-2 9 20 8.5646 0.0367
-2 9 21 -6.1141 0.0298
-2 9 22 1.2516 -0.0839
-2 9 23 2.8114 -0.0359
-2 9 24 -3.3205 -0.0316
-2 9 25 1.6024 -0.0368
-2 9 26 -0.5689 0.0293
-2 9 27 1.4814 0.0175
-2 9 28 -0.9044 -0.0097
-2 9 29 -0.0960 0.0600
-2 9 30 0.7610 0.0668
-2 10 1 4.6843 -0.8128
-2 10 2 0.5330 -0.6748
-2 10 3 -3.5589 -0.2403
-2 10 4 -1.2856 -0.0967
-2 10 5 2.1952 0.3123
-2 10 6 -4.8521 0.5227
-2 10 7 2.3787 -0.0340
-2 10 8 3.4811 0.0871
-2 10 9 -3.9184 -0.0866
-2 10 10 5.5585 -0.3075
-2 10 11 -2.7088 -0.1050
-2 10 12 -2.8855 -0.0483
-2 10 13 2.6134 0.0612
-2 10 14 -1.1420 0.1119
-2 10 15 1.3095 0.1925
-2 10 16 -0.9604 0.0008
-2 10 17 -0.1806 -0.0284
-2 10 18 1.2155 -0.0411
-2 10 19 -4.4037 -0.0996
-2 10 20 3.2596 -0.0475
-2 10 21 6.2790 -0.0243
-2 10 22 -7.8515 0.0517
-2 10 23 -0.5884 0.0234
-2 10 24 3.5000 0.0559
-2 10 25 -0.4941 0.0267
-2 10 26 -1.4407 -0.0049
-2 10 27 -0.3598 -0.0006
-2 10 28 3.9396 -0.0545
-2 10 29 -3.0998 -0.0062
-2 10 30 -0.4899 -0.0299
-2 11 1 2.1868 0.2089
-2 11 2 0.2364 0.5262
-2 11 3 -3.6045 0.7648
-2 11 4 -0.2776 0.0693
-2 11 5 4.5782 -0.3647
-2 11 6 3.9180 -0.2013
-2 11 7 -6.9582 -0.1807
-2 11 8 -1.8576 -0.1941
-2 11 9 5.5602 0.1119
-2 11 10 -1.9781 0.1749
-2 11 11 -3.6371 0.1228
-2 11 12 4.8483 0.1472
-2 11 13 -0.2598 -0.0397
-2 11 14 -3.2621 -0.0459
-2 11 15 1.5643 -0.1439
-2 11 16 0.7037 -0.0921
-2 11 17 -0.0586 0.0074
-2 11 18 0.7985 -0.0196
-2 11 19 -0.2255 0.0982
-2 11 20 -2.7590 0.0650
-2 11 21 1.5781 0.0380
-2 11 22 0.7184 -0.0078
-2 11 23 0.8335 -0.0217
-2 11 24 -2.4788 -0.0148
-2 11 25 0.4416 -0.0638
-2 11 26 2.5800 -0.0314
-2 11 27 -2.9639 0.0128
-2 11 28 1.2544 -0.0216
-2 11 29 1.3269 0.0596
-2 11 30 -2.6647 0.1167
-2 12 1 1.2055 0.5330
-2 12 2 2.2160 -0.7369
-2 12 3 -0.7922 -0.5567
-2 12 4 -3.0869 -0.1044
-2 12 5 -2.5446 -0.0892
-2 12 6 2.9351 0.3600
-2 12 7 4.4250 0.0657
-2 12 8 -6.5560 0.3488
-2 12 9 0.2127 0.0216
-2 12 10 6.5799 -0.2055
-2 12 11 -2.9248 -0.1055
-2 12 12 -4.6842 -0.1594
-2 12 13 4.7022 -0.0565
-2 12 14 1.7072 -0.0073
-2 12 15 -4.5233 0.1905
-2 12 16 0.5628 0.0586
-2 12 17 2.0056 0.0590
-2 12 18 -0.3129 0.0452
-2 12 19 -3.6001 -0.0913
-2 12 20 3.9651 -0.0466
-2 12 21 1.3866 -0.0684
-2 12 22 -2.1945 -0.0156
-2 12 23 -1.7212 -0.0230
-2 12 24 2.6088 0.0343
-2 12 25 -1.7082 0.0769
-2 12 26 -0.1607 0.0530
-2 12 27 0.6859 -0.0209
-2 12 28 0.6110 0.0362
-2 12 29 1.0833 -0.0730
-2 13 1 1.8889 -0.9272
-2 13 2 -1.3112 0.3413
-2 13 3 1.6614 0.6251
-2 13 4 0.3362 0.2677
-2 13 5 -1.1904 0.0611
-2 13 6 -0.0733 -0.1000
-2 13 7 1.3080 -0.1676
-2 13 8 1.5607 -0.3413
-2 13 9 -4.4120 0.0141
-2 13 10 0.2800 -0.0003
-2 13 11 3.4189 0.0631
-2 13 12 -1.3872 0.2398
-2 13 13 -0.7036 0.0858
-2 13 14 -1.3463 0.0131
-2 13 15 2.7947 -0.0649
-2 13 16 -0.1376 -0.1026
-2 13 17 -1.5050 -0.0928
-2 13 18 0.7359 -0.0854
-2 13 19 1.1340 0.0376
-2 13 20 -3.8139 0.0762
-2 13 21 2.1910 0.0679
-2 13 22 2.2019 0.0607
-2 13 23 -0.8828 0.0206
-2 13 24 -2.5155 -0.0003
-2 13 25 2.2277 -0.1014
-2 13 26 -0.3109 -0.0588
-2 13 27 -1.4861 0.0131
-2 13 28 0.2873 -0.0888
-2 14 1 -0.0301 1.1751
-2 14 2 6.3425 -0.3245
-2 14 3 -3.8893 -0.3834
-2 14 4 -2.6112 -0.1635
-2 14 5 -1.3096 -0.3593
-2 14 6 3.9016 0.1189
-2 14 7 -0.0299 0.0423
-2 14 8 -1.3003 0.3386
-2 14 9 1.1181 0.1333
-2 14 10 -0.7935 0.0012
-2 14 11 -2.0687 -0.0501
-2 14 12 2.0023 -0.2001
-2 14 13 2.1014 -0.0902
-2 14 14 -0.5110 -0.1004
-2 14 15 -2.6374 0.0633
-2 14 16 0.6460 0.0825
-2 14 17 -0.2584 0.1153
-2 14 18 1.1658 0.1000
-2 14 19 -0.0247 -0.0325
-2 14 20 0.0637 -0.0404
-2 14 21 -0.9346 -0.0565
-2 14 22 0.2101 -0.1080
-2 14 23 0.6517 -0.0514
-2 14 24 -0.7218 0.0549
-2 14 25 0.1863 0.0679
-2 14 26 0.9650 0.0447
-2 14 27 -1.2926 0.0270
-2 15 1 -3.4380 -1.0723
-2 15 2 -0.0773 -0.1375
-2 15 3 6.2152 0.2512
-2 15 4 -1.6118 0.2017
-2 15 5 0.3892 0.2797
-2 15 6 -5.2556 0.1270
-2 15 7 1.0551 -0.1062
-2 15 8 5.2175 -0.2091
-2 15 9 -0.7952 -0.0700
-2 15 10 -3.4631 -0.1421
-2 15 11 2.3059 -0.0147
-2 15 12 -2.4915 0.1367
-2 15 13 -1.3841 0.1290
-2 15 14 5.2634 0.0757
-2 15 15 -1.5094 0.0478
-2 15 16 -1.3694 -0.0549
-2 15 17 2.4864 -0.1247
-2 15 18 -2.4018 -0.1132
-2 15 19 -2.7329 -0.0126
-2 15 20 3.5214 0.0241
-2 15 21 0.8981 0.0746
-2 15 22 -1.6729 0.1233
-2 15 23 2.8148 -0.0089
-2 15 24 -2.3150 0.0132
-2 15 25 -2.6044 -0.0692
-2 15 26 3.8222 -0.0536
-2 16 1 -0.5907 0.8860
-2 16 2 -2.0269 0.1745
-2 16 3 2.0891 0.0350
-2 16 4 0.2361 -0.1014
-2 16 5 -4.8674 -0.3931
-2 16 6 5.5558 -0.1359
-2 16 7 -1.7840 -0.0039
-2 16 8 -3.2663 0.1045
-2 16 9 4.5820 0.1565
-2 16 10 -0.6729 0.1628
-2 16 11 -0.9797 0.0280
-2 16 12 0.3846 -0.0765
-2 16 13 -1.2618 -0.1044
-2 16 14 0.2238 -0.1095
-2 16 15 2.0045 -0.0618
-2 16 16 -1.2081 0.0500
-2 16 17 -0.8366 0.0944
-2 16 18 0.2863 0.0669
-2 16 19 3.8687 0.0307
-2 16 20 -4.6873 0.0139
-2 16 21 -0.9236 -0.0733
-2 16 22 2.7289 -0.0509
-2 16 23 -1.4395 -0.0538
-2 16 24 2.0514 0.0127
-2 16 25 -0.4780 0.0733
-2 17 1 1.1033 -0.5557
-2 17 2 -0.3258 -0.3991
-2 17 3 0.3755 -0.1329
-2 17 4 2.0064 0.0740
-2 17 5 2.2104 0.2072
-2 17 6 -3.1122 0.2344
-2 17 7 -3.9831 0.0460
-2 17 8 3.6958 -0.0191
-2 17 9 2.0123 -0.0623
-2 17 10 -0.2887 -0.1840
-2 17 11 -2.8875 -0.0435
-2 17 12 1.6388 -0.0423
-2 17 13 -1.3539 0.0595
-2 17 14 -0.0536 0.0678
-2 17 15 1.9898 0.1009
-2 17 16 -0.7828 0.0411
-2 17 17 1.3527 -0.0263
-2 17 18 -0.7570 -0.0755
-2 17 19 -5.3998 -0.0622
-2 17 20 6.2637 -0.0485
-2 17 21 0.1356 0.0469
-2 17 22 -2.6638 0.0608
-2 17 23 2.4078 -0.0201
-2 18 1 3.3245 0.3044
-2 18 2 -5.7416 0.2279
-2 18 3 1.1685 0.4061
-2 18 4 2.4312 0.0161
-2 18 5 -3.6162 -0.2326
-2 18 6 2.5568 -0.1847
-2 18 7 2.2631 -0.1509
-2 18 8 -6.3482 -0.0767
-2 18 9 2.1397 0.0872
-2 18 10 2.0243 0.1410
-2 18 11 1.9520 0.1108
-2 18 12 -2.5276 0.1039
-2 18 13 -1.6287 -0.0311
-2 18 14 1.6519 -0.0758
-2 18 15 -1.3222 -0.1461
-2 18 16 1.6072 -0.0341
-2 18 17 0.2380 0.0278
-2 18 18 -0.1031 -0.0055
-2 18 19 1.3068 0.0625
-2 18 20 -4.0299 0.0920
-2 18 21 1.0146 -0.0450
-2 19 1 4.3533 -0.0281
-2 19 2 1.6630 -0.3575
-2 19 3 -4.0358 -0.2798
-2 19 4 2.4971 -0.0126
-2 19 5 0.5392 0.0503
-2 19 6 0.0007 0.1707
-2 19 7 -0.5672 0.1562
-2 19 8 -0.6728 0.1067
-2 19 9 0.1012 -0.0232
-2 19 10 0.9115 -0.0893
-2 19 11 -0.4523 -0.1319
-2 19 12 1.1294 -0.0933
-2 19 13 -1.2145 -0.0405
-2 19 14 -1.7011 0.0368
-2 19 15 2.5389 0.0873
-2 19 16 -1.9704 0.0643
-2 19 17 2.0404 0.1257
-2 19 18 -0.1435 -0.0067
-2 20 3 -1.4833 0.2989
-2 20 4 1.8346 0.0900
-2 20 5 0.3067 0.0020
-2 20 6 -3.0195 -0.1148
-2 20 7 2.2693 -0.1773
-2 20 8 1.5186 -0.1308
-2 20 9 -4.7245 -0.0223
-2 20 10 1.6693 0.0540
-2 20 11 1.8378 0.1254
-2 20 12 0.2244 0.1377
-2 20 13 0.0443 0.0871
-1 -20 1 1.3686 0.4889
-1 -20 2 1.3750 0.1332
-1 -20 3 0.3033 -0.0995
-1 -19 1 -3.2552 -0.6823
-1 -19 2 -1.4805 -0.0126
-1 -19 3 -1.9252 0.0822
-1 -19 4 0.5804 -0.1581
-1 -19 5 4.4949 0.1171
-1 -19 6 -1.9721 0.2078
-1 -18 1 6.1277 0.6928
-1 -18 2 -1.2951 0.1769
-1 -18 3 3.3448 0.0083
-1 -18 4 -1.5354 0.0641
-1 -18 5 -3.6831 -0.2793
-1 -18 6 -1.6973 0.0328
-1 -18 7 -0.0671 0.1613
-1 -18 8 3.0374 -0.2479
-1 -18 9 1.1033 0.0362
-1 -17 1 -5.0744 -0.5007
-1 -17 2 2.3630 -0.2447
-1 -17 3 -1.5930 -0.1347
-1 -17 4 -2.1128 -0.1398
-1 -17 5 5.5530 0.1718
-1 -17 6 2.2502 0.1116
-1 -17 7 -4.9835 -0.0760
-1 -17 8 1.2763 0.1327
-1 -17 9 -1.4151 -0.0472
-1 -17 10 0.4184 -0.0020
-1 -17 11 -0.5165 0.0882
-1 -16 1 0.9727 0.2636
-1 -16 2 0.1007 0.4363
-1 -16 3 4.9392 0.1884
-1 -16 4 -3.9116 0.0193
-1 -16 5 -2.1207 -0.1001
-1 -16 6 0.5954 -0.0223
-1 -16 7 -0.7862 0.0481
-1 -16 8 -1.0240 -0.2124
-1 -16 9 4.2040 0.0227
-1 -16 10 0.3664 0.0456
-1 -16 11 -1.7723 0.0307
-1 -16 12 -0.8833 0.0225
-1 -16 13 0.8456 -0.0874
-1 -16 14 -2.0246 0.1360
-1 -15 1 1.2331 0.3919
-1 -15 2 -4.6064 -0.2905
-1 -15 3 2.7114 -0.4217
-1 -15 4 0.5130 -0.2488
-1 -15 5 -2.7559 0.0320
-1 -15 6 8.2250 0.2015
-1 -15 7 -6.1135 -0.0251
-1 -15 8 -0.4843 0.1043
-1 -15 9 0.1491 0.0159
-1 -15 10 -1.3360 0.0181
-1 -15 11 4.7253 0.0610
-1 -15 12 -1.7761 -0.1319
-1 -15 13 -0.0488 -0.0311
-1 -15 14 -2.3789 0.0030
-1 -15 15 1.4096 0.0157
-1 -15 16 -0.5615 -0.0246
-1 -14 1 -1.8166 -0.6327
-1 -14 2 4.4309 0.5161
-1 -14 3 1.7020 0.4594
-1 -14 4 0.5206 -0.0470
-1 -14 5 -7.6860 0.0566
-1 -14 6 4.5155 0.0442
-1 -14 7 5.8531 0.0035
-1 -14 8 -10.9667 -0.2359
-1 -14 9 6.6763 -0.0431
-1 -14 10 -0.4428 0.0427
-1 -14 11 -5.2510 -0.0105
-1 -14 12 7.8769 0.0473
-1 -14 13 -3.5620 -0.0126
-1 -14 14 -1.0033 0.0679
-1 -14 15 0.3845 -0.0208
-1 -14 16 4.4850 -0.0098
-1 -14 17 -6.4576 0.0170
-1 -13 1 -4.3842 1.2824
-1 -13 2 -2.0134 -0.0900
-1 -13 3 -0.9580 -0.3545
-1 -13 4 1.9625 -0.2919
-1 -13 5 4.8612 -0.2701
-1 -13 6 -7.5925 0.1138
-1 -13 7 1.9112 0.0535
-1 -13 8 5.4781 0.1709
-1 -13 9 -6.9280 -0.0215
-1 -13 10 3.5843 0.0714
-1 -13 11 0.6866 0.0906
-1 -13 12 -2.5438 -0.1277
-1 -13 13 3.8252 -0.0613
-1 -13 14 -4.6573 0.0128
-1 -13 15 0.7164 -0.0279
-1 -13 16 -0.3173 0.0088
-1 -13 17 5.0535 0.0296
-1 -13 18 -5.5386 0.0029
-1 -13 19 2.4724 -0.0393
-1 -12 1 0.2001 -1.3563
-1 -12 2 -0.7380 0.0856
-1 -12 3 2.7743 0.3825
-1 -12 4 2.4915 0.0537
-1 -12 5 -8.7839 0.2049
-1 -12 6 7.9486 0.1308
-1 -12 7 -0.7053 -0.0275
-1 -12 8 -5.1760 -0.1697
-1 -12 9 5.8477 -0.0472
-1 -12 10 -5.6180 -0.0545
-1 -12 11 -1.1059 -0.0316
-1 -12 12 5.8013 0.0486
-1 -12 13 -0.6051 0.0103
-1 -12 14 -0.4949 0.0240
-1 -12 15 -1.7177 0.0406
-1 -12 16 1.6260 -0.0082
-1 -12 17 -2.0889 0.0488
-1 -12 18 3.5015 -0.0576
-1 -12 19 -3.4318 0.0046
-1 -12 20 0.7139 0.0302
-1 -11 1 -0.1315 1.7435
-1 -11 2 -5.3313 0.3103
-1 -11 3 -3.3939 -0.1665
-1 -11 4 -0.5197 -0.0355
-1 -11 5 12.3264 -0.4796
-1 -11 6 -12.4688 -0.0989
-1 -11 7 3.6465 0.0402
-1 -11 8 3.2312 0.1207
-1 -11 9 -3.4613 0.0080
-1 -11 10 5.2827 0.1060
-1 -11 11 -3.7687 0.1267
-1 -11 12 -1.5796 -0.0957
-1 -11 13 1.6632 -0.0350
-1 -11 14 -1.7613 -0.0110
-1 -11 15 3.1036 -0.0705
-1 -11 16 -2.7354 0.0110
-1 -11 17 -0.3547 0.0299
-1 -11 18 1.8323 0.0156
-1 -11 19 0.6999 -0.0905
-1 -11 20 -0.8590 0.0404
-1 -11 21 0.5781 0.0948
-1 -11 22 -0.6752 -0.1102
-1 -10 1 9.2935 -1.0222
-1 -10 2 -0.1981 -0.3374
-1 -10 3 1.5855 -0.1852
-1 -10 4 -1.5391 -0.0573
-1 -10 5 -3.6786 0.3800
-1 -10 6 8.8046 0.2184
-1 -10 7 -11.6925 -0.0521
-1 -10 8 6.1154 0.0639
-1 -10 9 3.0760 -0.0820
-1 -10 10 -8.4158 -0.1221
-1 -10 11 2.9852 -0.0496
-1 -10 12 1.9061 0.0283
-1 -10 13 2.1646 -0.0089
-1 -10 14 -0.6586 -0.0481
-1 -10 15 -4.3727 0.0982
-1 -10 16 4.2148 0.0419
-1 -10 17 -0.2268 0.0067
-1 -10 18 -2.1747 0.0309
-1 -10 19 0.8072 -0.0364
-1 -10 20 0.8537 -0.0383
-1 -10 21 -2.3112 0.0230
-1 -10 22 -0.3698 0.0060
-1 -10 23 2.8546 -0.1437
-1 -9 1 -1.4184 0.8471
-1 -9 2 4.4625 0.8301
-1 -9 3 -6.9372 0.3450
-1 -9 4 -7.6204 0.0764
-1 -9 5 11.1518 -0.3267
-1 -9 6 4.0657 -0.2597
-1 -9 7 -4.4908 -0.0454
-1 -9 8 -6.5753 -0.0901
-1 -9 9 6.6470 0.0609
-1 -9 10 5.4037 0.1041
-1 -9 11 -7.1789 0.0997
-1 -9 12 0.7425 0.0268
-1 -9 13 -3.0064 0.0111
-1 -9 14 2.3597 0.0039
-1 -9 15 4.6525 -0.1453
-1 -9 16 -6.3891 0.0121
-1 -9 17 0.0892 0.0284
-1 -9 18 3.1614 -0.0415
-1 -9 19 0.2052 0.0192
-1 -9 20 -1.5398 -0.0455
-1 -9 21 2.5537 0.0749
-1 -9 22 0.1804 -0.0029
-1 -9 23 -4.8546 0.0658
-1 -9 24 1.6852 0.0696
-1 -8 1 -2.4106 0.2637
-1 -8 2 -12.8898 -0.4657
-1 -8 3 26.6457 -0.6990
-1 -8 4 -6.3071 -0.2389
-1 -8 5 -21.5728 0.1501
-1 -8 6 17.8370 0.3278
-1 -8 7 -1.3221 -0.0670
-1 -8 8 -7.2543 0.3291
-1 -8 9 6.5159 -0.0606
-1 -8 10 -5.6608 -0.1316
-1 -8 11 2.3938 0.0168
-1 -8 12 1.3465 -0.1314
-1 -8 13 3.5875 -0.0079
-1 -8 14 -5.7995 -0.0510
-1 -8 15 1.1710 0.0743
-1 -8 16 4.1011 0.0139
-1 -8 17 -4.5422 0.0742
-1 -8 18 0.5789 0.0519
-1 -8 19 0.6419 -0.0200
-1 -8 20 0.7613 -0.0540
-1 -8 21 -2.5258 -0.0309
-1 -8 22 -0.6591 0.0541
-1 -8 23 5.6191 -0.1576
-1 -8 24 -3.5248 0.0117
-1 -8 25 -0.7728 0.1398
-1 -7 1 34.2241 -0.9535
-1 -7 2 -11.5399 0.8998
-1 -7 3 -15.4425 0.8757
-1 -7 4 12.8949 0.1688
-1 -7 5 -4.7379 -0.0634
-1 -7 6 4.8006 -0.1518
-1 -7 7 4.5938 -0.1186
-1 -7 8 -7.7481 -0.2936
-1 -7 9 -2.9343 -0.0355
-1 -7 10 10.8642 0.0820
-1 -7 11 -5.0272 0.0866
-1 -7 12 -2.3821 0.1153
-1 -7 13 -1.5948 0.0326
-1 -7 14 3.3280 0.0247
-1 -7 15 -0.2821 -0.0665
-1 -7 16 -0.3773 -0.0350
-1 -7 17 1.0428 -0.0393
-1 -7 18 -2.3387 -0.0400
-1 -7 19 0.8156 0.0569
-1 -7 20 1.4400 -0.0181
-1 -7 21 1.5237 -0.0371
-1 -7 22 -1.3185 0.0981
-1 -7 23 -3.6937 0.0205
-1 -7 24 3.8737 -0.0173
-1 -7 25 -0.2494 0.0102
-1 -7 26 -2.1841 -0.0575
-1 -6 1 -18.8193 1.2608
-1 -6 2 4.9978 -0.3280
-1 -6 3 17.4088 -0.5849
-1 -6 4 8.1457 -0.2367
-1 -6 5 -31.5154 -0.3710
-1 -6 6 4.8958 0.1440
-1 -6 7 22.4125 0.0552
-1 -6 8 -20.3284 0.4284
-1 -6 9 7.8246 0.0095
-1 -6 10 -1.1551 -0.1092
-1 -6 11 -3.6906 0.1479
-1 -6 12 5.3836 -0.1669
-1 -6 13 2.1728 -0.0963
-1 -6 14 -4.2268 -0.0726
-1 -6 15 -0.8771 0.0329
-1 -6 16 3.5227 0.0211
-1 -6 17 -3.9970 0.0504
-1 -6 18 2.2107 0.0803
-1 -6 19 1.7217 -0.0047
-1 -6 20 -4.5706 0.0158
-1 -6 21 1.4683 -0.0603
-1 -6 22 2.4140 -0.0115
-1 -6 23 -2.2320 -0.0121
-1 -6 24 0.8617 -0.0812
-1 -6 25 0.4225 0.0639
-1 -6 26 -0.3321 0.0751
-1 -6 27 0.9018 -0.1120
-1 -5 1 1.9170 -2.3790
-1 -5 2 -18.7990 0.1444
-1 -5 3 -4.3685 0.7634
-1 -5 4 16.2218 0.3401
-1 -5 5 2.3363 0.3354
-1 -5 6 -18.0265 -0.0352
-1 -5 7 11.9941 -0.0855
-1 -5 8 10.4566 -0.2722
-1 -5 9 -24.1389 -0.0801
-1 -5 10 15.8928 -0.1829
-1 -5 11 0.8629 0.0548
-1 -5 12 -7.6714 0.2106
-1 -5 13 1.4512 0.0476
-1 -5 14 -1.4276 0.0149
-1 -5 15 6.3750 0.0121
-1 -5 16 -2.3274 0.0059
-1 -5 17 -0.4296 -0.0557
-1 -5 18 -3.5746 -0.0796
-1 -5 19 3.3737 0.0254
-1 -5 20 1.1523 -0.0069
-1 -5 21 -2.1254 -0.0464
-1 -5 22 1.5180 0.0952
-1 -5 23 -0.6859 0.0054
-1 -5 24 -1.4517 -0.0152
-1 -5 25 3.6515 -0.0011
-1 -5 26 -3.5031 0.0585
-1 -5 27 -1.0340 0.0477
-1 -5 28 2.8179 -0.2709
-1 -4 1 40.8901 1.9849
-1 -4 2 -25.2315 0.1616
-1 -4 3 -4.8523 -0.2170
-1 -4 4 31.3189 -0.1434
-1 -4 5 -16.1592 -0.4878
-1 -4 6 -15.2030 -0.2514
-1 -4 7 14.1199 -0.0189
-1 -4 8 -0.6707 0.3513
-1 -4 9 3.4674 0.0787
-1 -4 10 -6.5763 0.0550
-1 -4 11 -0.9550 0.1438
-1 -4 12 3.9167 -0.0945
-1 -4 13 5.0099 -0.0677
-1 -4 14 -6.1136 -0.0710
-1 -4 15 -6.8621 -0.1160
-1 -4 16 12.4701 0.0059
-1 -4 17 -3.2576 0.0625
-1 -4 18 -4.9930 0.0766
-1 -4 19 3.2976 0.0069
-1 -4 20 2.7571 0.0474
-1 -4 21 -5.8577 0.0030
-1 -4 22 2.6250 -0.0778
-1 -4 23 0.3988 0.0224
-1 -4 24 -0.4872 -0.0238
-1 -4 25 0.4752 -0.0445
-1 -4 26 1.8487 -0.0472
-1 -4 27 -2.1410 0.0585
-1 -4 28 -0.5005 0.2153
-1 -3 1 -46.6124 -2.1234
-1 -3 2 2.2628 -0.6996
-1 -3 3 -4.9186 0.2668
-1 -3 4 4.4710 -0.0763
-1 -3 5 8.7616 0.6985
-1 -3 6 -8.9150 0.2588
-1 -3 7 2.0862 -0.1016
-1 -3 8 4.4891 0.0288
-1 -3 9 -14.2747 -0.1532
-1 -3 10 12.4274 -0.2878
-1 -3 11 5.5228 -0.0812
-1 -3 12 -17.5248 0.1316
-1 -3 13 9.5465 0.0671
-1 -3 14 4.0428 0.0316
-1 -3 15 -7.1415 0.0947
-1 -3 16 0.5272 0.0145
-1 -3 17 7.5084 -0.0360
-1 -3 18 -6.4863 -0.0462
-1 -3 19 -2.5971 -0.0194
-1 -3 20 4.6825 -0.0345
-1 -3 21 0.8476 -0.0524
-1 -3 22 0.1405 0.0921
-1 -3 23 -3.6540 -0.0244
-1 -3 24 -0.6276 0.0014
-1 -3 25 5.5062 0.0875
-1 -3 26 -3.6908 0.0214
-1 -3 27 0.1899 -0.0632
-1 -3 28 0.2878 -0.1428
-1 -3 29 -0.7469 0.2153
-1 -2 1 108.5027 0.9688
-1 -2 2 -68.6414 0.7353
-1 -2 3 -12.7094 0.7590
-1 -2 4 40.9624 -0.0989
-1 -2 5 -4.5337 -0.5399
-1 -2 6 -21.5059 -0.2809
-1 -2 7 1.5493 -0.1804
-1 -2 8 19.1737 -0.0086
-1 -2 9 -4.0145 0.1139
-1 -2 10 -14.1530 0.1516
-1 -2 11 5.7343 0.1569
-1 -2 12 11.8314 0.0475
-1 -2 13 -14.9375 -0.0195
-1 -2 14 4.3498 -0.0289
-1 -2 15 3.3477 -0.1985
-1 -2 16 -5.1351 -0.0188
-1 -2 17 3.0420 0.0254
-1 -2 18 4.3795 0.0039
-1 -2 19 -5.6826 0.0549
-1 -2 20 0.3031 0.0522
-1 -2 21 0.4377 0.0380
-1 -2 22 -2.3624 -0.0606
-1 -2 23 7.4743 0.0318
-1 -2 24 -6.6661 -0.0518
-1 -2 25 -0.5810 -0.0536
-1 -2 26 5.9017 0.0349
-1 -2 27 -3.6691 -0.0010
-1 -2 28 -0.1107 0.0668
-1 -2 29 1.5149 -0.0712
-1 -2 30 -1.1813 0.0581
-1 -1 1 82.9853 -1.0404
-1 -1 2 5.7906 -1.0953
-1 -1 3 -69.3019 -0.2631
-1 -1 4 24.8545 -0.2319
-1 -1 5 19.9059 0.2646
-1 -1 6 -4.2040 0.5253
-1 -1 7 -10.2241 -0.0346
-1 -1 8 -7.3864 0.3832
-1 -1 9 13.8998 -0.0856
-1 -1 10 -2.5625 -0.3620
-1 -1 11 0.6070 -0.0583
-1 -1 12 -9.9468 -0.1018
-1 -1 13 16.0710 0.0281
-1 -1 14 -6.3200 0.0292
-1 -1 15 -8.0925 0.1380
-1 -1 16 9.5388 -0.0025
-1 -1 17 -3.4301 0.0463
-1 -1 18 -2.6934 0.0256
-1 -1 19 4.4229 -0.0527
-1 -1 20 -0.5687 -0.0544
-1 -1 21 -0.7171 -0.0365
-1 -1 22 1.6831 0.0308
-1 -1 23 -6.0091 -0.0372
-1 -1 24 6.5410 0.0181
-1 -1 25 -2.7177 0.0531
-1 -1 26 -1.9802 0.0431
-1 -1 27 6.1410 -0.0289
-1 -1 28 -4.5806 -0.0412
-1 -1 29 -2.6576 0.0266
-1 -1 30 4.8939 -0.1017
-1 0 1 0.2599 -1.3167
-1 0 2 102.6599 0.4697
-1 0 3 -51.8554 1.4138
-1 0 4 -9.5994 0.1367
-1 0 5 2.1363 -0.0873
-1 0 6 15.4889 -0.3576
-1 0 7 4.7025 -0.2282
-1 0 8 -25.2652 -0.3083
-1 0 9 14.6246 0.0629
-1 0 10 12.3144 0.0888
-1 0 11 -25.1286 0.0757
-1 0 12 17.8138 0.2592
-1 0 13 -10.0385 0.0189
-1 0 14 5.2779 0.0415
-1 0 15 2.6538 -0.1589
-1 0 16 -10.7911 -0.0539
-1 0 17 10.8188 -0.0589
-1 0 18 -0.3226 -0.0735
-1 0 19 -5.9250 0.0881
-1 0 20 2.2013 0.0439
-1 0 21 -0.2289 0.0074
-1 0 22 0.7139 0.0410
-1 0 23 2.2053 0.0192
-1 0 24 -5.6224 -0.0230
-1 0 25 5.3087 -0.0738
-1 0 26 -3.3340 0.0237
-1 0 27 -0.2693 0.0231
-1 0 28 5.6368 -0.0420
-1 0 29 -4.3588 0.1028
-1 0 30 -1.2163 -0.1127
-1 0 31 2.2659 -0.1026
-1 1 1 -49.2267 1.1326
-1 1 2 1.6281 -1.4363
-1 1 3 13.1059 -0.4285
-1 1 4 -13.7593 -0.3577
-1 1 5 21.1155 -0.1337
-1 1 6 -46.7807 0.2698
-1 1 7 49.4329 0.1152
-1 1 8 -0.6057 0.5189
-1 1 9 -50.0200 0.0254
-1 1 10 38.0737 -0.1624
-1 1 11 12.3504 -0.0719
-1 1 12 -34.7815 -0.1778
-1 1 13 22.8301 -0.0950
-1 1 14 -3.7190 -0.0461
-1 1 15 -4.5812 0.1223
-1 1 16 5.8511 0.0347
-1 1 17 -10.9128 0.0777
-1 1 18 8.0131 0.0758
-1 1 19 1.7943 -0.0575
-1 1 20 -2.4975 0.0208
-1 1 21 -0.0705 -0.0299
-1 1 22 -0.1331 -0.0971
-1 1 23 0.6013 -0.0110
-1 1 24 -1.3067 0.0082
-1 1 25 0.4936 0.0322
-1 1 26 1.0650 0.0094
-1 1 27 -1.3312 0.0460
-1 1 28 0.8919 0.0035
-1 1 29 -0.7651 -0.0034
-1 1 30 -0.4813 0.0028
-1 1 31 1.9483 -0.1140
-1 2 1 10.7149 -1.6518
-1 2 2 48.9113 -0.4741
-1 2 3 -24.8519 1.1276
-1 2 4 10.8577 0.2295
-1 2 5 -16.6239 0.3842
-1 2 6 20.2336 0.0097
-1 2 7 -20.6158 -0.2902
-1 2 8 14.0138 -0.3267
-1 2 9 3.9650 -0.0477
-1 2 10 -16.2422 -0.0653
-1 2 11 8.8645 -0.1025
-1 2 12 3.4641 0.3288
-1 2 13 -7.5508 0.1452
-1 2 14 5.0773 0.0298
-1 2 15 -2.2914 -0.0273
-1 2 16 0.7705 -0.0509
-1 2 17 3.9181 -0.0913
-1 2 18 -8.0589 -0.1166
-1 2 19 5.5348 0.0384
-1 2 20 -0.4109 -0.0151
-1 2 21 -2.2710 0.0538
-1 2 22 1.7151 0.0851
-1 2 23 1.4418 0.0077
-1 2 24 -2.5680 0.0002
-1 2 25 -0.8353 -0.0459
-1 2 26 2.4437 0.0071
-1 2 27 -1.1409 -0.0215
-1 2 28 1.8486 -0.0497
-1 2 29 -1.3085 0.0973
-1 2 30 -0.3526 0.0186
-1 2 31 -0.6376 -0.1580
-1 3 1 -85.9138 2.5626
-1 3 2 40.5377 -0.2434
-1 3 3 2.1482 -0.3187
-1 3 4 -33.0187 -0.3795
-1 3 5 55.6709 -0.6010
-1 3 6 -60.8123 0.0428
-1 3 7 27.8759 -0.0521
-1 3 8 25.1777 0.4914
-1 3 9 -42.1751 0.0776
-1 3 10 11.1376 0.1560
-1 3 11 17.6706 -0.0038
-1 3 12 -13.0831 -0.2079
-1 3 13 -6.0288 -0.0707
-1 3 14 14.2889 -0.1208
-1 3 15 -3.5139 -0.0048
-1 3 16 -8.2791 0.0168
-1 3 17 4.6581 0.0826
-1 3 18 3.2075 0.0923
-1 3 19 -7.0194 0.0214
-1 3 20 6.1218 0.0046
-1 3 21 -0.7595 0.0227
-1 3 22 -3.0196 -0.1093
-1 3 23 3.6950 -0.0265
-1 3 24 -1.0860 -0.0036
-1 3 25 -1.3793 -0.0217
-1 3 26 -0.5701 0.0033
-1 3 27 1.0409 0.0506
-1 3 28 0.4053 0.0625
-1 3 29 -0.4930 -0.0604
-1 3 30 0.0709 0.0810
-1 3 31 1.7112 -0.0568
-1 4 1 -8.6782 -2.2858
-1 4 2 -39.6655 -0.6550
-1 4 3 44.1661 0.3797
-1 4 4 0.4751 0.1596
-1 4 5 -27.2644 0.5656
-1 4 6 36.2741 0.3021
-1 4 7 -42.2201 -0.1184
-1 4 8 22.4224 -0.0972
-1 4 9 12.6240 -0.1364
-1 4 10 -23.0839 -0.2621
-1 4 11 7.7463 -0.1419
-1 4 12 2.2257 0.1317
-1 4 13 3.6613 0.1488
-1 4 14 -15.1014 0.0527
-1 4 15 15.2765 0.1626
-1 4 16 1.7833 -0.0099
-1 4 17 -13.9329 -0.0980
-1 4 18 7.2693 -0.1079
-1 4 19 4.3491 -0.0167
-1 4 20 -6.8293 -0.0328
-1 4 21 1.5953 -0.0213
-1 4 22 1.1875 0.1169
-1 4 23 0.4517 -0.0182
-1 4 24 -0.4435 0.0631
-1 4 25 -2.5130 0.0085
-1 4 26 3.7062 -0.0329
-1 4 27 -0.7787 -0.0534
-1 4 28 -1.0925 -0.0076
-1 4 29 0.9337 0.0224
-1 4 30 -1.4358 0.0407
-1 4 31 -0.2905 0.0282
-1 4 32 1.7232 -0.2191
-1 5 1 17.6287 1.3831
-1 5 2 -0.0590 0.5334
-1 5 3 -22.7299 0.4277
-1 5 4 -1.9721 -0.0872
-1 5 5 27.0137 -0.6880
-1 5 6 -13.8231 -0.3155
-1 5 7 -3.1302 -0.1067
-1 5 8 3.0850 0.0113
-1 5 9 6.9737 0.2314
-1 5 10 -13.2660 0.2718
-1 5 11 7.1978 0.1215
-1 5 12 3.5748 -0.0571
-1 5 13 -10.2804 -0.0266
-1 5 14 14.1940 -0.1375
-1 5 15 -16.5087 -0.1550
-1 5 16 12.5861 0.0008
-1 5 17 1.0850 0.0364
-1 5 18 -13.1123 0.0391
-1 5 19 8.3937 0.0541
-1 5 20 2.6155 0.0632
-1 5 21 -3.7121 0.0576
-1 5 22 -1.7648 -0.0701
-1 5 23 3.7854 -0.0237
-1 5 24 1.6939 -0.0285
-1 5 25 -4.1130 -0.0681
-1 5 26 -1.4608 0.0319
-1 5 27 2.7569 0.0029
-1 5 28 -0.5741 0.0314
-1 5 29 0.5916 -0.0211
-1 5 30 0.9041 0.0486
-1 5 31 -1.1783 0.1108
-1 5 32 -0.9148 -0.1165
-1 6 1 -21.5704 -1.0342
-1 6 2 11.7371 -1.2290
-1 6 3 0.4559 -0.2354
-1 6 4 -0.1719 -0.0215
-1 6 5 -7.3758 0.4110
-1 6 6 9.2770 0.4195
-1 6 7 -1.9340 0.1306
-1 6 8 -8.7507 0.1813
-1 6 9 9.2505 -0.1807
-1 6 10 1.2109 -0.2496
-1 6 11 -6.0950 -0.1673
-1 6 12 0.6940 -0.1049
-1 6 13 2.2928 0.0628
-1 6 14 -4.4780 0.0485
-1 6 15 9.1127 0.2240
-1 6 16 -9.7265 0.0751
-1 6 17 8.0197 -0.0421
-1 6 18 0.1257 0.0045
-1 6 19 -11.0106 -0.1007
-1 6 20 9.3473 -0.0925
-1 6 21 -0.4073 -0.0309
-1 6 22 -2.6348 0.0690
-1 6 23 -0.8378 -0.0255
-1 6 24 1.5523 0.0592
-1 6 25 2.0950 0.0636
-1 6 26 -2.0468 -0.0147
-1 6 27 0.2349 -0.0059
-1 6 28 1.3527 -0.0407
-1 6 29 -3.0121 -0.0180
-1 6 30 1.6545 -0.0436
-1 6 31 -0.4723 0.1506
-1 6 32 0.1625 -0.0886
-1 7 1 16.3466 -0.0752
-1 7 2 -6.9398 0.5697
-1 7 3 1.8438 0.8321
-1 7 4 -18.4668 0.0744
-1 7 5 15.9202 -0.1456
-1 7 6 3.5086 -0.4279
-1 7 7 -10.9592 -0.2319
-1 7 8 10.2120 -0.2694
-1 7 9 -4.3305 0.1050
-1 7 10 -2.6455 0.2759
-1 7 11 2.7260 0.0630
-1 7 12 3.8841 0.2136
-1 7 13 -5.9889 0.0285
-1 7 14 1.9444 -0.0779
-1 7 15 -3.6738 -0.1755
-1 7 16 6.0231 -0.0566
-1 7 17 -3.8239 -0.0606
-1 7 18 0.8566 -0.0165
-1 7 19 4.4975 0.0920
-1 7 20 -8.4191 0.0522
-1 7 21 6.6517 0.0534
-1 7 22 -2.6483 0.0243
-1 7 23 0.3260 0.0156
-1 7 24 1.7120 -0.0524
-1 7 25 -3.7219 -0.0635
-1 7 26 2.6761 -0.0226
-1 7 27 -0.4057 -0.0134
-1 7 28 -2.7628 0.0182
-1 7 29 4.6904 0.0500
-1 7 30 -1.4327 -0.0481
-1 7 31 -0.5814 0.0302
-1 7 32 -1.0206 0.1419
-1 8 1 -6.1218 0.7379
-1 8 2 21.6963 -0.8040
-1 8 3 -8.5753 -0.6608
-1 8 4 -1.5185 -0.2479
-1 8 5 -2.3801 -0.0531
-1 8 6 2.1621 0.3360
-1 8 7 1.7341 0.2406
-1 8 8 -7.0680 0.3660
-1 8 9 8.2864 -0.0750
-1 8 10 -2.2534 -0.0978
-1 8 11 -2.5149 -0.0939
-1 8 12 -0.6877 -0.3050
-1 8 13 3.7423 -0.0232
-1 8 14 -1.7063 -0.0176
-1 8 15 1.2654 0.1633
-1 8 16 -2.9818 0.1097
-1 8 17 4.4513 0.0615
-1 8 18 0.0962 0.0684
-1 8 19 -6.8552 -0.0709
-1 8 20 4.1819 -0.0889
-1 8 21 -0.6233 -0.0466
-1 8 22 3.0725 -0.0611
-1 8 23 -3.8475 0.0029
-1 8 24 0.7541 0.0417
-1 8 25 1.5864 0.0534
-1 8 26 -1.5223 0.0492
-1 8 27 2.0572 0.0163
-1 8 28 -0.9799 -0.0302
-1 8 29 -2.2818 -0.0820
-1 8 30 3.7091 0.0710
-1 8 31 -3.2778 0.0357
-1 9 1 -16.4024 -1.4774
-1 9 2 4.1356 0.2831
-1 9 3 19.8214 0.8245
-1 9 4 -22.5716 0.2007
-1 9 5 -0.8695 0.1999
-1 9 6 12.8249 -0.1298
-1 9 7 -7.7342 -0.1631
-1 9 8 5.0123 -0.4430
-1 9 9 -3.5934 -0.0268
-1 9 10 0.5293 0.0786
-1 9 11 5.5918 0.0227
-1 9 12 -4.3806 0.2318
-1 9 13 -5.3110 0.1376
-1 9 14 8.0922 0.0201
-1 9 15 -4.1503 -0.0833
-1 9 16 -2.1210 -0.0473
-1 9 17 2.3388 -0.1561
-1 9 18 1.4362 -0.0692
-1 9 19 2.9994 0.0665
-1 9 20 -6.0420 0.0034
-1 9 21 2.4463 0.0651
-1 9 22 0.4272 0.0981
-1 9 23 -1.2790 0.0081
-1 9 24 0.8922 -0.0024
-1 9 25 0.1389 -0.0736
-1 9 26 -2.0687 -0.0313
-1 9 27 1.7417 0.0080
-1 9 28 0.6665 -0.0445
-1 9 29 -1.2646 0.0074
-1 9 30 0.4675 0.0031
-1 9 31 2.0624 0.0173
-1 10 1 2.7565 1.3347
-1 10 2 -7.3114 -0.1162
-1 10 3 5.9037 -0.2845
-1 10 4 8.9553 -0.3453
-1 10 5 -7.0040 -0.4623
-1 10 6 -4.5938 -0.0215
-1 10 7 3.4685 0.2498
-1 10 8 -1.8258 0.3018
-1 10 9 1.4265 0.0346
-1 10 10 -1.8081 0.1800
-1 10 11 -0.2420 -0.0060
-1 10 12 6.0262 -0.2666
-1 10 13 -3.6974 -0.1294
-1 10 14 -5.1310 -0.0957
-1 10 15 10.0220 0.0175
-1 10 16 -5.5378 0.0972
-1 10 17 -1.9130 0.0945
-1 10 18 5.0193 0.1161
-1 10 19 -3.5146 0.0082
-1 10 20 -1.0481 -0.0406
-1 10 21 -0.8547 -0.0513
-1 10 22 5.0986 -0.1080
-1 10 23 -0.1919 -0.0136
-1 10 24 -3.9936 0.0094
-1 10 25 1.2205 0.0332
-1 10 26 2.0244 0.0181
-1 10 27 -2.9992 0.0510
-1 10 28 0.5903 0.0616
-1 10 29 2.6113 -0.1052
-1 10 30 -1.7843 0.0333
-1 10 31 -0.2896 0.0779
-1 11 1 -5.1746 -1.8947
-1 11 2 3.7137 -0.4597
-1 11 3 1.7247 0.4563
-1 11 4 -4.3980 0.2492
-1 11 5 -0.7541 0.4582
-1 11 6 4.4542 0.0308
-1 11 7 -3.6948 0.0549
-1 11 8 4.2495 -0.2693
-1 11 9 -0.9275 -0.1851
-1 11 10 -3.6532 -0.1439
-1 11 11 5.4736 -0.0561
-1 11 12 -4.6175 0.1697
-1 11 13 1.7256 0.1263
-1 11 14 1.6980 0.0982
-1 11 15 -6.2425 0.0411
-1 11 16 6.6780 0.0271
-1 11 17 -4.0551 -0.1501
-1 11 18 0.0693 -0.1048
-1 11 19 5.3812 -0.0091
-1 11 20 -3.6221 -0.0218
-1 11 21 -0.4311 0.0254
-1 11 22 -0.4723 0.0882
-1 11 23 -0.8685 0.0330
-1 11 24 4.4115 0.0205
-1 11 25 -3.3694 0.0034
-1 11 26 -1.3821 -0.0237
-1 11 27 4.5766 -0.0436
-1 11 28 -4.2577 -0.0095
-1 11 29 0.5713 -0.0281
-1 11 30 2.9413 -0.0884
-1 12 1 1.5904 1.3645
-1 12 2 -5.7561 0.2104
-1 12 3 4.4203 0.0917
-1 12 4 4.8146 -0.1374
-1 12 5 -0.8059 -0.4408
-1 12 6 -4.5313 -0.3150
-1 12 7 0.2023 0.0402
-1 12 8 0.9602 0.0725
-1 12 9 -0.5763 0.1496
-1 12 10 -2.3053 0.2939
-1 12 11 3.5990 0.0490
-1 12 12 1.8680 -0.0546
-1 12 13 -4.9470 -0.0929
-1 12 14 2.4959 -0.1418
-1 12 15 2.4018 -0.1654
-1 12 16 -4.1088 0.0512
-1 12 17 1.9256 0.0726
-1 12 18 -0.1798 0.0538
-1 12 19 1.4291 0.1166
-1 12 20 -3.9265 0.0083
-1 12 21 -0.6859 0.0227
-1 12 22 6.2363 -0.1000
-1 12 23 -2.6338 -0.0292
-1 12 24 -2.6538 -0.0325
-1 12 25 5.8539 -0.0409
-1 12 26 -5.6840 0.0065
-1 12 27 0.2649 0.0607
-1 12 28 2.4572 0.0299
-1 12 29 -1.9415 0.0337
-1 12 30 2.0531 0.0470
-1 13 1 -3.3763 -0.6447
-1 13 2 1.9789 -0.7731
-1 13 3 -3.0290 -0.2066
-1 13 4 0.5727 0.0536
-1 13 5 1.9183 0.4263
-1 13 6 -0.6270 0.2176
-1 13 7 -2.0918 0.1323
-1 13 8 4.4455 0.0660
-1 13 9 1.3035 -0.2321
-1 13 10 -6.8085 -0.1602
-1 13 11 1.2734 -0.1536
-1 13 12 5.4968 -0.0510
-1 13 13 -4.2531 0.1128
-1 13 14 0.1883 0.0956
-1 13 15 0.7611 0.1330
-1 13 16 -1.1136 0.0739
-1 13 17 0.5924 -0.0302
-1 13 18 -0.5458 -0.0623
-1 13 19 1.4909 -0.0929
-1 13 20 3.6142 -0.0787
-1 13 21 -7.5355 -0.0243
-1 13 22 1.1719 0.0432
-1 13 23 4.5166 0.0373
-1 13 24 -3.9072 0.0493
-1 13 25 1.1097 0.0774
-1 13 26 3.7331 0.0186
-1 13 27 -4.4600 -0.0615
-1 13 28 0.7960 -0.0109
-1 13 29 -0.6988 -0.1002
-1 14 1 0.7894 0.3964
-1 14 2 -7.3201 0.5730
-1 14 3 7.0045 0.3643
-1 14 4 0.5001 -0.0259
-1 14 5 0.1231 -0.1425
-1 14 6 -1.0987 -0.3369
-1 14 7 -3.1669 -0.1202
-1 14 8 0.3455 -0.1777
-1 14 9 3.8920 0.0891
-1 14 10 -0.7759 0.2843
-1 14 11 -3.0350 0.0749
-1 14 12 0.7680 0.1185
-1 14 13 2.3648 0.0047
-1 14 14 -1.9665 -0.0892
-1 14 15 0.4964 -0.2115
-1 14 16 2.5081 -0.0532
-1 14 17 -3.2017 -0.0254
-1 14 18 0.1990 0.0210
-1 14 19 0.8345 0.1386
-1 14 20 -0.6815 0.0570
-1 14 21 2.1801 0.0805
-1 14 22 -3.3297 -0.0159
-1 14 23 1.6208 -0.0492
-1 14 24 1.3949 -0.0808
-1 14 25 -2.4515 -0.0846
-1 14 26 0.5697 -0.0101
-1 14 27 1.8646 0.0359
-1 14 28 -1.9753 0.0539
-1 15 1 3.5955 0.3560
-1 15 2 -3.3210 -0.3996
-1 15 3 -7.2338 -0.4750
-1 15 4 6.9667 -0.1592
-1 15 5 -1.9469 0.0737
-1 15 6 4.5548 0.2142
-1 15 7 -1.1815 0.1855
-1 15 8 -6.8062 0.2275
-1 15 9 5.5323 -0.0946
-1 15 10 1.7945 -0.0905
-1 15 11 -3.4414 -0.1074
-1 15 12 1.1869 -0.2044
-1 15 13 0.4467 -0.0136
-1 15 14 -1.5954 0.0618
-1 15 15 1.0457 0.1168
-1 15 16 -1.7813 0.1173
-1 15 17 2.1160 0.0686
-1 15 18 -0.4355 -0.0040
-1 15 19 1.8469 -0.0813
-1 15 20 -1.5173 -0.1264
-1 15 21 -3.0329 -0.0608
-1 15 22 3.0831 -0.0132
-1 15 23 -1.2225 0.0374
-1 15 24 1.5663 0.0817
-1 15 25 0.2971 0.0778
-1 15 26 -1.3406 0.0285
-1 15 27 1.0289 -0.0204
-1 16 1 4.1605 -0.6237
-1 16 2 1.2563 0.3304
-1 16 3 -3.6711 0.4578
-1 16 4 0.7060 0.1485
-1 16 5 4.2022 0.1283
-1 16 6 -6.6574 -0.1547
-1 16 7 4.0497 -0.1708
-1 16 8 1.8227 -0.2551
-1 16 9 -6.7845 -0.0266
-1 16 10 4.5055 0.0879
-1 16 11 -0.5482 0.0602
-1 16 12 1.2638 0.1851
-1 16 13 -1.1491 0.1081
-1 16 14 -1.1706 -0.0188
-1 16 15 1.5845 -0.1316
-1 16 16 0.3133 -0.0864
-1 16 17 -1.4417 -0.1004
-1 16 18 1.1559 -0.0304
-1 16 19 -4.0950 0.1059
-1 16 20 7.0908 0.0680
-1 16 21 0.0987 0.0718
-1 16 22 -7.2207 0.0321
-1 16 23 3.5267 -0.0059
-1 16 24 -0.6612 -0.1036
-1 16 25 0.4870 -0.0766
-1 16 26 0.0342 0.0223
-1 17 1 -5.0004 0.7888
-1 17 2 2.5594 -0.0351
-1 17 3 -1.9440 -0.3327
-1 17 4 -2.9661 -0.2265
-1 17 5 1.2913 -0.1676
-1 17 6 5.1166 0.0010
-1 17 7 -0.3067 0.1406
-1 17 8 -4.6844 0.2460
-1 17 9 1.7036 -0.0194
-1 17 10 0.4659 0.1194
-1 17 11 1.0613 -0.0547
-1 17 12 -4.0695 -0.1882
-1 17 13 6.0843 -0.0639
-1 17 14 -2.1324 -0.0515
-1 17 15 -4.4062 0.0398
-1 17 16 4.3983 0.0728
-1 17 17 -1.6134 0.0895
-1 17 18 0.6434 0.0602
-1 17 19 3.8030 -0.0147
-1 17 20 -8.5896 -0.0762
-1 17 21 4.0646 -0.0617
-1 17 22 3.4845 -0.0404
-1 17 23 -4.6819 0.0153
-1 17 24 2.9733 0.0340
-1 18 1 1.4892 -0.8639
-1 18 2 2.1686 -0.0265
-1 18 3 0.7350 0.1271
-1 18 4 -2.7662 0.2522
-1 18 5 0.3653 0.2951
-1 18 6 -1.8457 0.0328
-1 18 7 1.8043 -0.0590
-1 18 8 3.4172 -0.1841
-1 18 9 -4.9980 -0.1108
-1 18 10 0.4966 -0.1291
-1 18 11 0.5876 0.0156
-1 18 12 1.8597 0.0798
-1 18 13 -2.0910 0.1421
-1 18 14 1.8833 0.1106
-1 18 15 0.8240 -0.0147
-1 18 16 -5.2549 -0.0345
-1 18 17 3.6296 -0.1215
-1 18 18 0.1235 -0.0421
-1 18 19 -2.3028 -0.0104
-1 18 20 5.5941 -0.0022
-1 18 21 -2.4589 0.0730
-1 18 22 -2.8486 0.0353
-1 19 1 -2.2994 0.7060
-1 19 2 -1.2424 0.1885
-1 19 3 1.1314 -0.1017
-1 19 4 1.2801 -0.1954
-1 19 5 -3.1810 -0.1979
-1 19 6 0.6374 -0.1389
-1 19 7 2.9273 0.0017
-1 19 8 -0.6720 0.1289
-1 19 9 -0.5895 0.0844
-1 19 10 -0.4854 0.1860
-1 19 11 -1.0717 0.0562
-1 19 12 0.8041 -0.0908
-1 19 13 1.3526 -0.0881
-1 19 14 -0.7649 -0.1061
-1 19 15 0.3416 -0.0360
-1 19 16 1.2283 -0.0185
-1 19 17 -4.9057 0.0224
-1 19 18 3.7352 0.1097
-1 19 19 0.6418 0.0881
-1 19 20 -3.7969 -0.0293
-1 20 1 -2.8469 -0.5194
-1 20 2 2.9544 -0.1270
-1 20 3 -0.0614 -0.0794
-1 20 4 -2.3330 0.0938
-1 20 5 3.9350 0.2276
-1 20 6 -3.7839 0.1692
-1 20 7 -0.6013 0.0475
-1 20 8 1.9965 -0.0250
-1 20 9 2.1436 -0.1524
-1 20 10 -2.3401 -0.1879
-1 20 11 -0.9127 -0.0224
-1 20 12 -0.8033 -0.0619
-1 20 13 1.8725 0.1066
-1 20 14 0.1927 0.1301
-1 20 15 0.8813 0.0649
-1 20 16 -1.2257 0.1304
0 -20 1 -2.7219 -0.1027
0 -19 1 6.4697 0.2606
0 -19 2 -1.7893 -0.1419
0 -19 3 -1.6867 -0.0401
0 -19 4 -0.5006 -0.0816
0 -19 5 0.2026 -0.1160
0 -18 1 -0.8065 -0.5524
0 -18 2 1.8923 0.0540
0 -18 3 -5.3253 0.2518
0 -18 4 9.0635 0.1102
0 -18 5 -0.0615 0.0732
0 -18 6 -1.7273 -0.1530
0 -18 7 -0.9074 0.0302
0 -18 8 -4.0261 0.1459
0 -17 1 -2.7681 0.8135
0 -17 2 5.2603 0.0166
0 -17 3 -3.4546 -0.1921
0 -17 4 -5.3881 -0.0001
0 -17 5 5.3477 -0.1584
0 -17 6 -3.7625 -0.0749
0 -17 7 3.6235 0.0128
0 -17 8 1.6241 0.1060
0 -17 9 0.5968 0.0134
0 -17 10 -4.4422 -0.0880
0 -17 11 0.3627 0.0451
0 -16 1 1.0035 -1.0924
0 -16 2 -3.1683 -0.1176
0 -16 3 2.0244 0.2567
0 -16 4 2.3967 0.0696
0 -16 5 0.5964 0.1718
0 -16 6 2.7804 -0.0368
0 -16 7 -6.2040 0.0024
0 -16 8 0.4750 0.0470
0 -16 9 -1.7147 -0.0412
0 -16 10 2.9807 -0.0162
0 -16 11 0.9577 -0.1156
0 -16 12 -2.4960 0.0277
0 -16 13 4.5418 0.1490
0 -15 1 0.8247 0.8105
0 -15 2 4.2176 0.3211
0 -15 3 -6.4210 0.0346
0 -15 4 -0.0263 0.0425
0 -15 5 1.6242 -0.2609
0 -15 6 -3.5540 -0.1579
0 -15 7 7.3015 0.0022
0 -15 8 -3.4399 0.0630
0 -15 9 2.9433 -0.0587
0 -15 10 -2.8265 0.0221
0 -15 11 -4.4221 0.1354
0 -15 12 5.9757 -0.0340
0 -15 13 -4.0623 0.0185
0 -15 14 6.2071 0.0499
0 -15 15 -4.0506 -0.1284
0 -14 1 -1.9520 -1.2589
0 -14 2 -3.2364 -0.4564
0 -14 3 2.2597 0.0764
0 -14 4 0.6690 0.0298
0 -14 5 3.8051 0.1980
0 -14 6 -5.1107 0.0368
0 -14 7 0.5833 0.0756
0 -14 8 4.4075 0.1075
0 -14 9 -9.2783 -0.0412
0 -14 10 8.8204 -0.1088
0 -14 11 -0.0054 -0.0549
0 -14 12 -8.9023 0.0347
0 -14 13 8.1650 -0.0354
0 -14 14 -2.4191 -0.0200
0 -14 15 0.7181 0.0899
0 -14 16 -3.8114 -0.0665
0 -14 17 7.1194 0.0248
0 -13 1 0.6507 0.0032
0 -13 2 1.5673 0.3307
0 -13 3 -0.4734 0.4818
0 -13 4 -5.1304 0.1872
0 -13 5 1.3436 -0.2277
0 -13 6 5.2561 -0.2845
0 -13 7 -5.5025 -0.0008
0 -13 8 2.6433 -0.0803
0 -13 9 1.5018 -0.0080
0 -13 10 -4.9961 0.0276
0 -13 11 4.9360 0.0937
0 -13 12 -1.4985 0.0588
0 -13 13 -3.2391 0.0320
0 -13 14 6.4541 -0.0171
0 -13 15 -3.0419 -0.0422
0 -13 16 -0.2809 -0.0008
0 -13 17 -3.8028 -0.0495
0 -13 18 5.2750 0.0481
0 -13 19 -2.5020 0.0005
0 -12 1 4.0286 -0.0543
0 -12 2 -7.3463 -0.8442
0 -12 3 3.2518 -0.2580
0 -12 4 0.1214 -0.0150
0 -12 5 0.9638 0.0931
0 -12 6 -1.3371 0.0408
0 -12 7 1.4696 0.1222
0 -12 8 -0.4827 0.2676
0 -12 9 -0.0777 -0.1043
0 -12 10 1.2720 -0.0981
0 -12 11 -1.1802 -0.0105
0 -12 12 -1.9666 -0.0142
0 -12 13 -1.4067 -0.0540
0 -12 14 3.8499 -0.0428
0 -12 15 1.2040 0.0634
0 -12 16 -3.9654 0.0010
0 -12 17 4.3426 -0.0262
0 -12 18 -3.3683 0.0728
0 -12 19 1.4205 -0.0025
0 -12 20 -0.9642 -0.0299
0 -11 1 2.7782 -1.0008
0 -11 2 5.3614 0.1259
0 -11 3 -4.7583 0.6732
0 -11 4 3.3885 0.2186
0 -11 5 -10.5880 0.1522
0 -11 6 6.7640 -0.3080
0 -11 7 4.1218 -0.0669
0 -11 8 -4.7968 -0.1581
0 -11 9 -2.9242 -0.0003
0 -11 10 4.3723 -0.0029
0 -11 11 1.0653 -0.0253
0 -11 12 -0.6457 0.1705
0 -11 13 1.1767 0.0474
0 -11 14 -5.4066 0.0043
0 -11 15 3.8841 -0.0467
0 -11 16 2.5887 -0.0016
0 -11 17 -6.0574 -0.0186
0 -11 18 2.7080 -0.0556
0 -11 19 -0.0606 0.0903
0 -11 20 -0.2645 -0.0613
0 -11 21 1.3274 -0.1167
0 -11 22 -1.4285 0.1360
0 -10 1 -1.6536 1.2527
0 -10 2 -2.7574 -0.3898
0 -10 3 2.2601 -0.4419
0 -10 4 -0.3161 -0.1301
0 -10 5 6.1813 -0.1830
0 -10 6 -7.2990 0.0018
0 -10 7 0.9747 0.0924
0 -10 8 3.7866 0.3005
0 -10 9 -0.7478 -0.0407
0 -10 10 -2.0944 -0.0380
0 -10 11 1.3720 0.0595
0 -10 12 -3.8484 -0.1107
0 -10 13 -0.3738 -0.0058
0 -10 14 7.7384 -0.0292
0 -10 15 -6.2574 -0.0366
0 -10 16 -0.0810 -0.0164
0 -10 17 5.3055 0.0384
0 -10 18 -3.6366 0.0628
0 -10 19 -0.4242 -0.0412
0 -10 20 -0.1661 0.0636
0 -10 21 2.1387 0.0245
0 -10 22 0.5871 -0.0571
0 -10 23 -5.6584 0.0824
0 -9 1 -4.8622 -1.9998
0 -9 2 9.8277 -0.2887
0 -9 3 -3.8518 0.5860
0 -9 4 4.0159 0.1433
0 -9 5 -13.5837 0.4604
0 -9 6 0.8786 -0.0511
0 -9 7 15.6002 -0.1010
0 -9 8 -10.2991 -0.1353
0 -9 9 -3.1290 -0.0375
0 -9 10 6.1559 -0.0881
0 -9 11 -1.1335 -0.1228
0 -9 12 1.2994 0.1688
0 -9 13 1.2319 0.0626
0 -9 14 -6.9348 0.0359
0 -9 15 4.7599 0.0406
0 -9 16 1.1822 -0.0267
0 -9 17 -2.9437 -0.0517
0 -9 18 0.8864 -0.0181
0 -9 19 0.0402 0.0332
0 -9 20 -1.4137 -0.0393
0 -9 21 -1.1955 -0.0711
0 -9 22 4.8633 0.0539
0 -9 23 1.6058 -0.0170
0 -9 24 -5.7624 0.0456
0 -8 1 3.1893 1.4005
0 -8 2 -8.6764 0.2639
0 -8 3 -3.7936 0.0005
0 -8 4 7.8155 -0.2302
0 -8 5 17.7401 -0.3708
0 -8 6 -24.8232 -0.1587
0 -8 7 -0.9755 0.0171
0 -8 8 21.2870 0.1121
0 -8 9 -18.8986 0.0779
0 -8 10 7.8422 0.1183
0 -8 11 2.2666 0.0516
0 -8 12 -10.8680 -0.0619
0 -8 13 5.4906 -0.0277
0 -8 14 6.5946 0.0158
0 -8 15 -8.9800 -0.1129
0 -8 16 2.9926 -0.0349
0 -8 17 3.3862 0.0154
0 -8 18 -2.5196 0.0593
0 -8 19 0.9581 -0.0015
0 -8 20 -0.3820 0.0327
0 -8 21 -1.0870 0.0709
0 -8 22 -0.1534 -0.0655
0 -8 23 -1.0420 0.0815
0 -8 24 2.6784 -0.1029
0 -8 25 -0.9333 -0.1032
0 -7 1 -3.2633 -1.9610
0 -7 2 24.5393 -1.0165
0 -7 3 -11.5145 0.2496
0 -7 4 -10.5871 -0.0293
0 -7 5 8.4790 0.5074
0 -7 6 -0.5459 0.2171
0 -7 7 -7.0580 0.0689
0 -7 8 7.8277 0.0069
0 -7 9 6.5237 -0.1389
0 -7 10 -19.7249 -0.1606
0 -7 11 15.3545 -0.1325
0 -7 12 3.2450 0.0548
0 -7 13 -10.9426 0.0156
0 -7 14 5.0986 0.0657
0 -7 15 0.1664 0.1296
0 -7 16 -4.2774 -0.0205
0 -7 17 4.4763 -0.0326
0 -7 18 -0.3990 -0.0131
0 -7 19 -3.0093 -0.0039
0 -7 20 1.3758 -0.0483
0 -7 21 -0.0412 -0.0261
0 -7 22 0.7705 0.0130
0 -7 23 2.3864 -0.0136
0 -7 24 -3.1439 0.0558
0 -7 25 0.8878 0.0288
0 -7 26 1.4536 -0.0134
0 -6 1 -23.8303 1.0509
0 -6 2 3.0976 0.2889
0 -6 3 1.7245 0.5177
0 -6 4 -7.4307 0.1293
0 -6 5 24.1551 -0.4115
0 -6 6 -8.0560 -0.3440
0 -6 7 -19.5765 -0.0683
0 -6 8 16.6591 -0.0943
0 -6 9 -5.0401 0.0744
0 -6 10 5.8667 0.2018
0 -6 11 -5.8038 0.0241
0 -6 12 -2.6286 0.0835
0 -6 13 3.0288 0.0175
0 -6 14 0.3386 -0.0272
0 -6 15 4.1317 -0.1120
0 -6 16 -6.9799 -0.0262
0 -6 17 3.1172 -0.0338
0 -6 18 2.9525 -0.0264
0 -6 19 -2.5817 0.0776
0 -6 20 1.1398 0.0130
0 -6 21 -2.3829 0.0485
0 -6 22 -1.1176 -0.0236
0 -6 23 3.2287 0.0525
0 -6 24 -1.6272 0.0067
0 -6 25 -0.5542 -0.1342
0 -6 26 1.4474 -0.0014
0 -6 27 0.6014 0.0441
0 -5 1 32.7978 0.2927
0 -5 2 -5.9023 -1.2570
0 -5 3 4.6812 -0.6525
0 -5 4 -18.9259 -0.0522
0 -5 5 4.4535 0.2826
0 -5 6 16.9779 0.2834
0 -5 7 -16.0995 0.1158
0 -5 8 -1.8284 0.3399
0 -5 9 19.5232 -0.1270
0 -5 10 -21.5829 -0.1600
0 -5 11 6.9840 -0.1701
0 -5 12 10.3115 -0.0727
0 -5 13 -8.1837 0.0106
0 -5 14 -2.2224 -0.0182
0 -5 15 -0.6669 0.1671
0 -5 16 6.0960 0.0073
0 -5 17 -7.1298 0.0262
0 -5 18 4.6684 0.0329
0 -5 19 0.1035 -0.0524
0 -5 20 -2.7628 -0.0330
0 -5 21 3.4983 -0.0150
0 -5 22 -3.0102 -0.0273
0 -5 23 0.2369 -0.0311
0 -5 24 4.0593 0.0450
0 -5 25 -4.8357 0.0746
0 -5 26 2.3830 -0.0699
0 -5 27 0.9961 -0.0275
0 -5 28 -2.2903 0.1778
0 -4 1 -29.5288 -0.6637
0 -4 2 40.9759 0.7905
0 -4 3 -23.6625 0.5301
0 -4 4 -4.1589 0.2668
0 -4 5 7.9605 0.0816
0 -4 6 15.5624 -0.2868
0 -4 7 -14.1271 -0.1816
0 -4 8 -11.9272 -0.3801
0 -4 9 11.4911 0.1278
0 -4 10 9.3206 0.1350
0 -4 11 -12.7107 -0.0665
0 -4 12 -1.8194 0.1709
0 -4 13 5.2278 0.1300
0 -4 14 3.3333 -0.0001
0 -4 15 -1.0028 -0.0989
0 -4 16 -8.2967 -0.0195
0 -4 17 10.1070 -0.0885
0 -4 18 -4.5777 -0.0686
0 -4 19 -1.2406 0.0660
0 -4 20 3.2243 0.0175
0 -4 21 0.0709 0.0188
0 -4 22 -3.0425 0.0432
0 -4 23 0.4482 0.0330
0 -4 24 0.9283 -0.0087
0 -4 25 0.1087 -0.0277
0 -4 26 -1.8410 0.0290
0 -4 27 1.9966 -0.1278
0 -4 28 1.4640 -0.0805
0 -4 29 -1.2502 0.2891
0 -3 1 -14.7675 1.4918
0 -3 2 39.0508 -0.2353
0 -3 3 2.8030 -1.0605
0 -3 4 -31.5195 -0.2374
0 -3 5 16.6267 -0.2012
0 -3 6 -13.6039 0.1717
0 -3 7 20.4515 0.1852
0 -3 8 -0.8686 0.3657
0 -3 9 -17.1520 0.0190
0 -3 10 8.7652 0.0103
0 -3 11 1.6677 -0.0263
0 -3 12 2.3191 -0.3031
0 -3 13 -5.7872 -0.0348
0 -3 14 0.3575 -0.0076
0 -3 15 5.3326 0.0639
0 -3 16 -4.7928 0.0341
0 -3 17 -5.2674 0.0585
0 -3 18 13.4742 0.0800
0 -3 19 -6.4392 -0.0297
0 -3 20 -5.7223 -0.0267
0 -3 21 7.4528 -0.0017
0 -3 22 -1.4318 -0.0768
0 -3 23 -1.4170 -0.0299
0 -3 24 1.1660 0.0298
0 -3 25 -1.6239 0.0082
0 -3 26 2.0968 0.0214
0 -3 27 -0.8102 0.0411
0 -3 28 -0.5297 0.0519
0 -3 29 0.5138 -0.1608
0 -2 1 -57.1199 -2.5355
0 -2 2 -7.8962 0.3647
0 -2 3 48.1813 0.5374
0 -2 4 -41.2041 0.2528
0 -2 5 3.0012 0.5348
0 -2 6 36.4796 -0.0711
0 -2 7 -44.1245 -0.0448
0 -2 8 14.5462 -0.4480
0 -2 9 13.2465 -0.0147
0 -2 10 -16.7125 -0.0313
0 -2 11 11.4333 -0.1451
0 -2 12 -8.0183 0.2276
0 -2 13 4.3283 0.1213
0 -2 14 -0.8475 0.0440
0 -2 15 0.1699 0.0269
0 -2 16 3.4206 -0.0139
0 -2 17 -6.6377 -0.0998
0 -2 18 -3.1765 -0.1007
0 -2 19 12.7419 0.0295
0 -2 20 -5.7682 -0.0008
0 -2 21 -3.8151 -0.0097
0 -2 22 5.8843 0.0861
0 -2 23 -5.2288 0.0320
0 -2 24 3.5343 -0.0163
0 -2 25 -1.9370 -0.0036
0 -2 26 -0.6627 0.0037
0 -2 27 1.5392 -0.0591
0 -2 28 -0.4928 -0.0538
0 -2 29 1.9904 0.1160
0 -2 30 -1.1176 -0.0476
0 -1 1 -44.1049 2.0535
0 -1 2 107.1507 -0.1771
0 -1 3 -36.8021 -0.2571
0 -1 4 -16.4774 -0.3351
0 -1 5 9.8960 -0.5626
0 -1 6 -7.4415 -0.2253
0 -1 7 17.5408 0.2229
0 -1 8 -9.3512 0.1580
0 -1 9 -2.6099 0.1552
0 -1 10 5.2120 0.2997
0 -1 11 -12.3520 -0.0092
0 -1 12 17.6238 -0.2113
0 -1 13 -12.8992 -0.1013
0 -1 14 2.9499 -0.0400
0 -1 15 5.7398 -0.0635
0 -1 16 -6.7125 0.0193
0 -1 17 4.6884 0.0382
0 -1 18 -1.3488 0.1076
0 -1 19 -5.6440 -0.0042
0 -1 20 6.2281 0.0378
0 -1 21 -0.6539 -0.0029
0 -1 22 -2.4723 -0.0942
0 -1 23 4.2650 0.0291
0 -1 24 -3.4229 -0.0366
0 -1 25 1.3645 -0.0337
0 -1 26 -1.5604 0.0531
0 -1 27 0.8032 0.0033
0 -1 28 1.4099 0.0468
0 -1 29 -1.7345 -0.0162
0 -1 30 -0.0950 -0.0394
0 0 1 -186.0969 -0.7923
0 0 2 -120.3138 -0.7201
0 0 3 211.9339 -0.4342
0 0 4 -98.6926 0.4833
0 0 5 -14.5814 0.5758
0 0 6 42.7022 0.2595
0 0 7 -33.2312 0.0954
0 0 8 19.5081 -0.2139
0 0 9 -6.4065 -0.1629
0 0 10 -7.6988 -0.1606
0 0 11 24.2112 -0.1773
0 0 12 -23.7762 0.0530
0 0 13 8.6376 0.1060
0 0 14 -0.6144 0.0694
0 0 15 -0.9409 0.1871
0 0 16 3.9787 0.0030
0 0 17 -7.7890 -0.0840
0 0 18 5.5492 -0.0444
0 0 19 1.7569 -0.0335
0 0 20 -3.9341 -0.0610
0 0 21 1.7264 -0.0175
0 0 22 -0.2046 0.0479
0 0 23 -1.8717 0.0343
0 0 24 3.5911 0.0331
0 0 25 -2.9877 0.0044
0 0 26 2.2775 -0.0086
0 0 27 -2.4008 -0.0170
0 0 28 -1.7314 -0.0631
0 0 29 6.2822 0.0853
0 0 30 -3.4712 0.0511
0 0 31 0.0027 -0.1413
0 1 0 -124.4858 -1.0186
0 1 1 194.8938 1.7349
0 1 2 -104.4652 1.2533
0 1 3 -40.2273 -0.3016
0 1 4 114.5032 0.0156
0 1 5 -85.3842 -0.5023
0 1 6 33.9309 -0.5355
0 1 7 -12.3257 0.0840
0 1 8 -7.6647 -0.1278
0 1 9 40.9486 0.1983
0 1 10 -44.7346 0.3789
0 1 11 -3.1243 0.0770
0 1 12 41.0443 -0.0076
0 1 13 -28.2373 -0.0538
0 1 14 -1.7310 -0.1154
0 1 15 13.0581 -0.1654
0 1 16 -4.3223 0.0286
0 1 17 -0.0037 -0.0302
0 1 18 -4.5026 0.0244
0 1 19 2.9074 0.0781
0 1 20 -1.2671 0.0664
0 1 21 1.8646 0.0579
0 1 22 0.9910 -0.0947
0 1 23 -2.1330 0.0567
0 1 24 1.5900 -0.0543
0 1 25 -0.7972 -0.0841
0 1 26 -1.2926 0.0601
0 1 27 2.0777 -0.0198
0 1 28 -0.6415 -0.0138
0 1 29 -1.1433 -0.0183
0 1 30 1.8070 0.1439
0 1 31 -3.1896 0.0004
0 2 0 72.1132 -0.5861
0 2 1 -20.1974 -0.3368
0 2 2 0.8746 0.0287
0 2 3 -23.6088 -1.1409
0 2 4 0.3295 -0.0357
0 2 5 43.0473 0.5432
0 2 6 -43.3031 0.2210
0 2 7 25.2321 0.2716
0 2 8 -18.8468 0.1260
0 2 9 2.6749 -0.1695
0 2 10 25.0208 -0.1176
0 2 11 -23.7183 -0.2148
0 2 12 -4.0244 -0.1674
0 2 13 17.8546 0.0663
0 2 14 -7.1852 0.0493
0 2 15 -9.2480 0.1989
0 2 16 9.5642 0.0706
0 2 17 1.1369 -0.0016
0 2 18 -3.3574 0.0289
0 2 19 -0.6480 -0.0953
0 2 20 3.6152 -0.0936
0 2 21 -4.5073 -0.0343
0 2 22 1.3096 0.0103
0 2 23 -0.1568 -0.0160
0 2 24 2.0147 0.1084
0 2 25 0.7975 -0.0072
0 2 26 -2.9859 -0.0013
0 2 27 1.0129 0.0582
0 2 28 -2.9521 -0.0627
0 2 29 5.1059 -0.0492
0 2 30 -1.5538 0.0066
0 2 31 -0.3422 0.1558
0 3 0 -39.1592 -0.0154
0 3 1 37.1810 -1.3859
0 3 2 -9.0953 1.4710
0 3 3 9.4304 0.7983
0 3 4 -5.6228 -0.0463
0 3 5 -27.1748 -0.0120
0 3 6 56.2264 -0.4823
0 3 7 -46.3086 -0.0242
0 3 8 4.8225 -0.5611
0 3 9 27.6495 0.1776
0 3 10 -25.0857 0.3144
0 3 11 0.1825 0.0507
0 3 12 13.7698 0.1592
0 3 13 -6.7016 0.0580
0 3 14 -6.7000 -0.0374
0 3 15 13.9286 -0.2089
0 3 16 -9.7119 0.0031
0 3 17 -0.2601 -0.1033
0 3 18 6.9623 -0.0431
0 3 19 -5.3809 0.1071
0 3 20 -3.0908 0.0581
0 3 21 7.0202 0.0422
0 3 22 -1.3075 0.0130
0 3 23 -3.9321 0.0362
0 3 24 0.7392 -0.0370
0 3 25 3.3187 -0.0638
0 3 26 -0.8532 -0.0289
0 3 27 -1.1194 0.0225
0 3 28 0.7274 -0.0558
0 3 29 -2.4736 0.0417
0 3 30 2.5925 0.0316
0 3 31 -1.7909 -0.0396
0 3 32 2.0795 0.1442
0 4 0 -15.1484 0.5390
0 4 1 51.2613 1.4362
0 4 2 -24.6916 -0.9136
0 4 3 -20.7257 -0.7154
0 4 4 18.8011 -0.2660
0 4 5 -1.6659 -0.0902
0 4 6 -9.1607 0.1734
0 4 7 33.9130 0.2660
0 4 8 -45.0299 0.3652
0 4 9 16.2828 -0.0816
0 4 10 20.7719 0.0415
0 4 11 -26.4064 -0.0760
0 4 12 8.7123 -0.2985
0 4 13 1.5266 -0.1008
0 4 14 2.3248 0.0249
0 4 15 -9.9126 0.0828
0 4 16 9.4693 0.1065
0 4 17 -0.3465 0.1022
0 4 18 -6.3310 0.0503
0 4 19 5.7689 -0.0573
0 4 20 -0.1901 -0.0614
0 4 21 -4.6020 -0.0331
0 4 22 2.8711 -0.0741
0 4 23 0.7560 -0.0234
0 4 24 -0.7825 0.0356
0 4 25 0.1882 0.0924
0 4 26 -0.6963 -0.0216
0 4 27 1.0123 0.0354
0 4 28 -1.6896 0.0221
0 4 29 2.3507 -0.1031
0 4 30 -0.4862 0.0447
0 4 31 -1.6910 0.0181
0 4 32 0.4264 -0.0123
0 5 0 -20.1678 -1.0929
0 5 1 -39.7129 -1.1512
0 5 2 54.9283 0.5888
0 5 3 -4.4810 0.2578
0 5 4 -11.6068 0.4839
0 5 5 -14.0883 0.4879
0 5 6 6.7431 -0.1590
0 5 7 15.7814 -0.1260
0 5 8 -8.9341 -0.5409
0 5 9 -15.7082 -0.0790
0 5 10 27.0476 0.0817
0 5 11 -10.8981 -0.0819
0 5 12 -13.5480 0.3158
0 5 13 21.6908 0.1232
0 5 14 -13.8799 0.0353
0 5 15 4.9316 -0.0487
0 5 16 -4.1690 -0.0580
0 5 17 3.4301 -0.1009
0 5 18 5.0091 -0.1017
0 5 19 -9.1822 0.0319
0 5 20 2.4987 0.0217
0 5 21 4.4129 0.0169
0 5 22 -2.2796 0.0975
0 5 23 -4.4756 0.0535
0 5 24 2.6205 -0.0560
0 5 25 3.8910 -0.0015
0 5 26 -2.8403 -0.0120
0 5 27 -0.1708 -0.0425
0 5 28 1.4341 -0.0229
0 5 29 -4.0651 -0.0000
0 5 30 3.6951 -0.0106
0 5 31 -0.6360 -0.0071
0 5 32 -0.4050 0.0930
0 6 0 22.5687 0.3666
0 6 1 12.3096 2.0039
0 6 2 -42.8745 0.0796
0 6 3 29.8444 -0.6745
0 6 4 1.9184 -0.4089
0 6 5 -5.4131 -0.4716
0 6 6 -6.5648 -0.1169
0 6 7 3.5140 0.2541
0 6 8 10.3959 0.2754
0 6 9 -11.2889 0.1012
0 6 10 -5.9611 0.2907
0 6 11 15.9432 -0.0367
0 6 12 -1.5525 -0.2588
0 6 13 -16.7061 -0.0890
0 6 14 15.8448 -0.1175
0 6 15 -2.9002 -0.0699
0 6 16 -4.9515 0.0572
0 6 17 0.9854 0.1452
0 6 18 3.8142 0.1021
0 6 19 1.5523 0.0109
0 6 20 -7.0386 0.0002
0 6 21 2.5356 -0.0071
0 6 22 3.6452 -0.1517
0 6 23 0.1268 0.0159
0 6 24 -5.9494 -0.0207
0 6 25 1.6768 -0.0249
0 6 26 3.4208 0.0713
0 6 27 -2.4966 0.0324
0 6 28 0.1689 0.0462
0 6 29 3.5555 -0.0502
0 6 30 -4.7893 0.0321
0 6 31 1.9961 -0.0814
0 6 32 -0.5655 0.0350
0 7 0 -15.1378 -2.0450
0 7 1 11.5793 -0.9218
0 7 2 -0.2594 0.3693
0 7 3 -13.9904 -0.4038
0 7 4 28.6882 0.4718
0 7 5 -18.3738 0.5745
0 7 6 -8.5860 0.2349
0 7 7 12.9050 -0.0190
0 7 8 -5.8429 -0.3175
0 7 9 3.9737 -0.2234
0 7 10 2.9430 -0.1574
0 7 11 -9.7804 -0.0751
0 7 12 3.3152 0.0600
0 7 13 12.4986 0.1931
0 7 14 -18.7475 0.1356
0 7 15 10.4420 0.1208
0 7 16 2.6820 -0.0472
0 7 17 -11.6493 -0.1017
0 7 18 8.5275 -0.0823
0 7 19 0.3799 -0.0400
0 7 20 -1.9296 -0.0650
0 7 21 -1.1488 -0.0013
0 7 22 1.0725 0.1198
0 7 23 -0.9188 0.0010
0 7 24 2.5653 0.0636
0 7 25 -1.1526 0.0146
0 7 26 -1.6286 -0.0153
0 7 27 1.2749 -0.0418
0 7 28 1.6376 -0.0528
0 7 29 -4.5583 0.0157
0 7 30 3.7961 -0.0181
0 7 31 -0.8530 -0.0061
0 7 32 0.4737 -0.0299
0 8 0 5.1558 0.3043
0 8 1 -4.0803 0.6342
0 8 2 -4.9674 0.8909
0 8 3 1.3930 0.1271
0 8 4 2.3141 -0.3746
0 8 5 7.0051 -0.4670
0 8 6 -2.4120 -0.4001
0 8 7 -5.6563 0.0531
0 8 8 0.2528 0.0550
0 8 9 0.6135 0.1961
0 8 10 3.1747 0.3285
0 8 11 0.5761 0.1070
0 8 12 -3.7310 -0.0488
0 8 13 -1.5516 -0.1186
0 8 14 8.2905 -0.1506
0 8 15 -11.6255 -0.1823
0 8 16 7.8474 0.0196
0 8 17 1.7673 0.0510
0 8 18 -8.4765 0.0694
0 8 19 9.1188 0.1080
0 8 20 -3.9363 0.0858
0 8 21 -1.6620 -0.0081
0 8 22 1.6165 -0.0848
0 8 23 1.4794 -0.0228
0 8 24 -2.3090 -0.0693
0 8 25 0.7009 -0.0521
0 8 26 -0.6220 0.0228
0 8 27 0.1805 0.0615
0 8 28 0.2608 0.0484
0 8 29 2.8798 0.0034
0 8 30 -3.7208 -0.0019
0 8 31 1.4318 -0.0514
0 8 32 -0.2252 0.0756
0 9 0 -2.8615 -0.9710
0 9 1 15.8046 -0.1352
0 9 2 -14.5983 -0.4284
0 9 3 -9.1277 -0.6304
0 9 4 18.6269 0.2513
0 9 5 -1.0680 0.4005
0 9 6 -14.2999 0.2855
0 9 7 13.1522 0.1177
0 9 8 -5.2113 0.1047
0 9 9 -3.6219 -0.2557
0 9 10 5.1714 -0.2043
0 9 11 -3.6370 -0.1213
0 9 12 4.2530 -0.0981
0 9 13 1.6465 0.0736
0 9 14 -6.8030 0.1149
0 9 15 7.8777 0.2108
0 9 16 -5.9315 0.0135
0 9 17 -1.0283 0.0116
0 9 18 3.7345 -0.0360
0 9 19 -4.5783 -0.1356
0 9 20 5.8393 -0.0587
0 9 21 -1.8799 -0.0575
0 9 22 -1.8278 0.0548
0 9 23 0.9354 0.0225
0 9 24 0.6430 0.0662
0 9 25 0.3522 0.0799
0 9 26 1.0977 -0.0384
0 9 27 -4.6540 -0.0066
0 9 28 2.3236 -0.0203
0 9 29 1.2727 -0.0275
0 9 30 -1.0262 -0.0332
0 9 31 -1.0545 0.0278
0 9 32 2.5025 -0.0906
0 10 0 -0.6821 -0.2418
0 10 1 2.1888 -0.2072
0 10 2 7.0229 0.8388
0 10 3 -13.1927 0.3525
0 10 4 -0.8102 0.1695
0 10 5 6.7629 -0.1859
0 10 6 7.6360 -0.3780
0 10 7 -7.3385 -0.1283
0 10 8 -2.5974 -0.2897
0 10 9 3.8914 0.1483
0 10 10 -0.0394 0.2177
0 10 11 -4.0369 0.1561
0 10 12 0.5538 0.1546
0 10 13 4.2574 0.0121
0 10 14 -2.4764 -0.1084
0 10 15 -4.9111 -0.2011
0 10 16 9.8156 -0.0514
0 10 17 -4.2770 -0.0617
0 10 18 -3.4710 -0.0038
0 10 19 6.9165 0.1398
0 10 20 -4.9348 0.0967
0 10 21 0.9823 0.0408
0 10 22 -1.4253 0.0034
0 10 23 0.6316 -0.0256
0 10 24 2.4207 -0.0859
0 10 25 -2.6105 -0.0527
0 10 26 1.2701 -0.0265
0 10 27 1.9099 0.0194
0 10 28 -4.4844 0.0373
0 10 29 0.9410 0.0499
0 10 30 3.8606 0.0087
0 10 31 -2.0298 -0.0913
0 11 0 -6.0292 -0.3756
0 11 1 4.3619 1.1733
0 11 2 1.2684 -0.5746
0 11 3 -3.4772 -0.8770
0 11 4 -0.8089 0.0295
0 11 5 5.2775 -0.0265
0 11 6 -10.3374 0.2188
0 11 7 11.5228 0.1681
0 11 8 -5.1499 0.4043
0 11 9 -6.5087 -0.1206
0 11 10 13.4452 -0.1399
0 11 11 -8.9086 -0.0508
0 11 12 -2.2335 -0.2700
0 11 13 9.1795 -0.0180
0 11 14 -2.1277 0.0115
0 11 15 -3.6579 0.1579
0 11 16 -1.9772 0.0721
0 11 17 5.8358 0.1022
0 11 18 -3.9995 0.0573
0 11 19 -2.6081 -0.1385
0 11 20 5.6404 -0.0527
0 11 21 -0.8968 -0.0552
0 11 22 0.4077 -0.0558
0 11 23 -2.4318 0.0224
0 11 24 -1.0075 0.0462
0 11 25 4.3184 0.0757
0 11 26 -2.6079 0.0059
0 11 27 -0.3362 -0.0224
0 11 28 2.6690 0.0534
0 11 29 -3.6564 -0.0301
0 11 30 -0.4184 -0.0155
0 11 31 3.7263 -0.0480
0 12 0 1.1381 -1.1424
0 12 1 -4.0470 -0.8617
0 12 2 7.0183 0.8804
0 12 3 -4.2922 0.0640
0 12 4 -4.9961 0.4102
0 12 5 1.4898 0.2928
0 12 6 5.8386 -0.2339
0 12 7 -0.2471 -0.1523
0 12 8 1.5517 -0.3795
0 12 9 -6.0080 -0.0269
0 12 10 1.4388 0.0052
0 12 11 4.0862 0.0951
0 12 12 -6.7093 0.2393
0 12 13 0.2642 0.1157
0 12 14 5.0456 0.0263
0 12 15 -0.3813 -0.0870
0 12 16 -2.3603 -0.1105
0 12 17 0.1551 -0.1228
0 12 18 1.8920 -0.0628
0 12 19 -0.9563 0.0430
0 12 20 1.6241 0.0741
0 12 21 -2.8844 0.0535
0 12 22 -1.4548 0.0988
0 12 23 4.2409 -0.0133
0 12 24 -2.5284 -0.0333
0 12 25 -1.6939 -0.0407
0 12 26 7.1184 -0.0225
0 12 27 -5.7103 -0.0592
0 12 28 -0.0047 -0.0332
0 12 29 2.4108 0.0835
0 12 30 -3.2639 -0.0227
0 13 0 0.4874 0.2002
0 13 1 -0.3454 0.9572
0 13 2 -1.8853 0.1185
0 13 3 6.1439 -0.5406
0 13 4 -2.8897 -0.2979
0 13 5 -2.4776 -0.2539
0 13 6 -0.5321 -0.0541
0 13 7 0.0860 0.1616
0 13 8 0.1267 0.3362
0 13 9 1.2516 0.1119
0 13 10 3.6831 0.0446
0 13 11 -4.3671 0.0084
0 13 12 -1.7693 -0.2519
0 13 13 5.1567 -0.1207
0 13 14 -3.3370 -0.0626
0 13 15 0.2382 -0.0026
0 13 16 3.1831 0.0818
0 13 17 -4.1447 0.1329
0 13 18 0.8559 0.1034
0 13 19 -0.7378 -0.0245
0 13 20 -1.1728 -0.0013
0 13 21 7.9658 -0.0820
0 13 22 -6.4335 -0.0779
0 13 23 -0.5283 -0.0225
0 13 24 4.5204 -0.0152
0 13 25 -7.1160 0.0325
0 13 26 2.1620 0.0091
0 13 27 7.1099 0.0839
0 13 28 -6.3972 0.0381
0 13 29 1.6615 -0.0083
0 13 30 -0.4093 0.0267
0 14 0 2.0294 -1.0086
0 14 1 0.5908 -1.0452
0 14 2 3.1771 0.2544
0 14 3 -7.6046 -0.0260
0 14 4 2.8697 0.3629
0 14 5 0.4348 0.4331
0 14 6 0.1416 0.0573
0 14 7 4.7596 -0.0935
0 14 8 -3.7340 -0.2206
0 14 9 -3.8834 -0.1639
0 14 10 3.3383 -0.1933
0 14 11 4.4340 0.0560
0 14 12 -6.0844 0.1064
0 14 13 -1.6150 0.1379
0 14 14 4.6445 0.1463
0 14 15 -0.7999 0.0553
0 14 16 -2.8441 -0.0634
0 14 17 4.6310 -0.1222
0 14 18 -2.4404 -0.0937
0 14 19 -0.0263 -0.0755
0 14 20 1.5325 0.0047
0 14 21 -4.1188 0.0393
0 14 22 5.2642 0.1017
0 14 23 -4.3534 0.0703
0 14 24 1.8193 0.0310
0 14 25 2.0646 0.0058
0 14 26 -4.3438 -0.0531
0 14 27 1.7884 -0.0926
0 14 28 2.3414 -0.0785
0 14 29 -2.5789 0.0475
0 15 0 -0.7152 0.6472
0 15 1 -3.9401 0.3460
0 15 2 6.6087 0.2768
0 15 3 4.4890 0.1101
0 15 4 -10.1528 -0.2781
0 15 5 3.7258 -0.2926
0 15 6 -3.0893 -0.2261
0 15 7 0.3374 0.0162
0 15 8 7.3527 0.1303
0 15 9 -8.6966 0.1446
0 15 10 2.2631 0.1968
0 15 11 3.8656 0.0818
0 15 12 -1.8548 -0.0658
0 15 13 -2.0516 -0.1479
0 15 14 1.3627 -0.1191
0 15 15 -0.0363 -0.1148
0 15 16 2.7545 -0.0046
0 15 17 -4.4107 0.1122
0 15 18 0.5226 0.1116
0 15 19 0.7992 0.0690
0 15 20 -0.2693 0.0681
0 15 21 2.9362 -0.0525
0 15 22 -2.9858 -0.0834
0 15 23 1.4295 -0.0693
0 15 24 -1.9707 -0.0882
0 15 25 0.9070 0.0316
0 15 26 -0.1303 0.0235
0 15 27 0.0162 0.0536
0 15 28 1.8735 0.1138
0 16 0 -1.4486 -0.3360
0 16 1 -0.2242 -0.2755
0 16 2 -2.5738 -0.4002
0 16 3 4.6214 -0.3128
0 16 4 -0.4911 0.2011
0 16 5 -3.2747 0.3137
0 16 6 4.9326 0.2241
0 16 7 -3.7658 0.0640
0 16 8 0.4782 -0.0132
0 16 9 5.2923 -0.1417
0 16 10 -8.6453 -0.2382
0 16 11 4.1118 -0.0583
0 16 12 0.6458 -0.0148
0 16 13 0.3571 0.0481
0 16 14 -2.0171 0.1727
0 16 15 -0.6608 0.1573
0 16 16 1.3125 -0.0291
0 16 17 2.8235 -0.0185
0 16 18 -3.0288 -0.0770
0 16 19 0.5783 -0.1532
0 16 20 -1.4729 -0.0339
0 16 21 0.0407 -0.0098
0 16 22 4.1589 0.0788
0 16 23 -2.7927 0.0902
0 16 24 0.7370 0.0778
0 16 25 -1.2831 0.0181
0 16 26 0.0011 -0.0477
0 16 27 -0.4831 -0.0591
0 17 0 0.9915 0.2503
0 17 1 1.2082 -0.0702
0 17 2 0.0982 0.3954
0 17 3 1.1840 0.2981
0 17 4 0.2514 -0.0382
0 17 5 -1.8315 -0.1536
0 17 6 -3.5854 -0.2217
0 17 7 1.4142 -0.0865
0 17 8 4.6153 -0.1121
0 17 9 -3.7847 0.0941
0 17 10 1.9560 0.1379
0 17 11 -0.7914 0.1309
0 17 12 0.3567 0.1038
0 17 13 -2.6243 -0.0534
0 17 14 4.2955 -0.0951
0 17 15 -1.0832 -0.1406
0 17 16 -2.7158 -0.0593
0 17 17 2.7581 0.0016
0 17 18 -1.2853 0.0696
0 17 19 -1.5154 0.0872
0 17 20 4.9523 0.1112
0 17 21 -4.1782 -0.0127
0 17 22 -0.9743 -0.0789
0 17 23 2.9985 -0.0077
0 17 24 -1.6580 -0.0953
0 17 25 1.0444 -0.0382
0 18 0 -1.0142 -0.0221
0 18 1 -1.0945 0.4024
0 18 2 -2.7974 -0.4327
0 18 3 2.6859 -0.3802
0 18 4 2.6877 -0.0945
0 18 5 -1.1659 0.0553
0 18 6 2.1499 0.1956
0 18 7 -3.7663 0.1564
0 18 8 -1.3026 0.1935
0 18 9 5.4710 -0.0589
0 18 10 -4.0473 -0.1033
0 18 11 0.9390 -0.1153
0 18 12 -0.0134 -0.1355
0 18 13 -0.3275 -0.0447
0 18 14 0.2645 0.0698
0 18 15 -0.2475 0.1507
0 18 16 2.1088 0.0307
0 18 17 -2.0233 0.0699
0 18 18 -0.3283 -0.0168
0 18 19 1.0450 -0.0982
0 18 20 -2.6379 -0.0569
0 18 21 2.5285 -0.0355
0 18 22 1.5736 -0.0038
0 18 23 -0.7189 0.0318
0 18 24 -0.9422 0.0785
0 19 0 -6.6282 -0.1635
0 19 1 5.2724 -0.3903
0 19 2 1.3215 0.3737
0 19 3 -4.9844 0.2696
0 19 4 1.1309 0.1160
0 19 5 3.5553 0.0727
0 19 6 -4.7873 -0.1519
0 19 7 0.4380 -0.1280
0 19 8 1.5860 -0.1771
0 19 9 -0.5360 -0.0521
0 19 10 1.0286 0.0317
0 19 11 1.1581 0.0908
0 19 12 -1.9178 0.1996
0 19 13 -1.0099 0.0386
0 19 14 0.5530 -0.0181
0 19 15 0.6299 -0.0470
0 19 16 -0.8228 -0.0911
0 19 17 3.7089 -0.0843
0 19 18 -3.1703 -0.0350
0 19 19 -1.0481 0.0452
0 19 20 3.1478 0.0885
0 19 21 -3.0884 0.0134
0 20 0 1.9909 0.1673
0 20 1 -2.0871 0.3689
0 20 2 -0.4022 -0.1887
0 20 3 1.7692 -0.1650
0 20 4 -1.5086 -0.1955
0 20 5 0.2052 -0.1709
0 20 6 6.5480 0.0727
0 20 7 -6.7587 0.1293
0 20 8 0.1339 0.2071
0 20 9 0.6413 0.1055
0 20 10 0.1920 0.0028
0 20 11 0.4293 -0.0961
0 20 12 1.5002 -0.1074
0 20 13 -2.1835 -0.1299
0 20 14 0.5282 -0.0548
0 20 15 -0.9332 0.0544
0 20 16 1.0913 0.0263
0 20 17 0.3839 0.1789
0 20 18 -0.4473 0.0481
0 21 5 -3.2390 0.1722
0 21 6 1.6846 -0.0274
0 21 7 4.1672 -0.1200
0 21 8 -5.2980 -0.1270
0 21 9 2.2177 -0.1218
0 21 10 -1.6365 -0.0423
0 21 11 1.9116 0.0221
0 21 12 -0.1321 0.0968
0 21 13 -0.2562 0.1859
1 -20 0 1.1530 -0.2237
1 -19 0 2.2679 0.3444
1 -19 1 -1.3142 0.1059
1 -19 2 4.2364 -0.0185
1 -19 3 -2.7311 0.0455
1 -19 4 -1.2163 0.2556
1 -18 0 0.8255 -0.2103
1 -18 1 -4.9730 0.0075
1 -18 2 2.1424 -0.2138
1 -18 3 3.9979 -0.2574
1 -18 4 -10.3760 0.0110
1 -18 5 3.5741 0.2253
1 -18 6 3.6340 -0.0197
1 -18 7 2.9165 -0.0656
1 -18 8 -2.0157 0.1216
1 -17 0 1.8091 0.1804
1 -17 1 6.1447 -0.2166
1 -17 2 -8.0694 0.2367
1 -17 3 6.8830 0.1372
1 -17 4 2.4296 0.0752
1 -17 5 -8.2977 0.0176
1 -17 6 2.7213 -0.0335
1 -17 7 -2.1483 -0.0826
1 -17 8 2.6980 -0.1037
1 -17 9 -2.4622 0.1342
1 -17 10 5.0156 -0.1098
1 -16 0 -1.4347 0.1924
1 -16 1 -3.3524 0.5129
1 -16 2 3.1198 -0.4124
1 -16 3 -1.1043 -0.3190
1 -16 4 -3.3887 -0.1089
1 -16 5 -0.2864 0.0887
1 -16 6 5.0985 0.1009
1 -16 7 0.3221 -0.0171
1 -16 8 -1.7012 0.0300
1 -16 9 4.4328 0.0271
1 -16 10 -8.8095 0.0584
1 -16 11 1.6852 -0.0741
1 -16 12 4.1328 0.0402
1 -16 13 -4.0980 -0.0847
1 -15 0 0.1417 -0.2060
1 -15 1 -0.3205 -0.6091
1 -15 2 -0.2307 0.2738
1 -15 3 3.9486 0.1619
1 -15 4 1.7616 0.1336
1 -15 5 -6.7249 0.0853
1 -15 6 -0.3836 0.0217
1 -15 7 3.4118 -0.0109
1 -15 8 -4.9487 -0.1647
1 -15 9 1.3148 0.0399
1 -15 10 10.0199 -0.0451
1 -15 11 -6.4501 -0.0532
1 -15 12 -5.0074 0.0617
1 -15 13 6.8776 0.0182
1 -15 14 -5.6870 -0.0170
1 -15 15 3.0197 0.0678
1 -14 0 2.4057 0.4675
1 -14 1 -1.7959 1.2637
1 -14 2 0.2206 -0.4099
1 -14 3 0.8076 -0.3296
1 -14 4 -2.6812 -0.1086
1 -14 5 1.4134 -0.1786
1 -14 6 0.9635 0.0297
1 -14 7 -1.6024 0.0076
1 -14 8 5.4687 0.0992
1 -14 9 -4.4928 0.0643
1 -14 10 -4.5730 0.0581
1 -14 11 7.1275 -0.0074
1 -14 12 -0.6611 -0.0398
1 -14 13 -3.7916 -0.0164
1 -14 14 3.2917 -0.0145
1 -14 15 -2.1924 -0.0102
1 -14 16 2.3916 -0.0002
1 -14 17 -3.8686 -0.0165
1 -13 0 1.4130 -0.9493
1 -13 1 2.1141 -0.4697
1 -13 2 -3.7388 0.0989
1 -13 3 3.4674 -0.1870
1 -13 4 4.8546 0.2645
1 -13 5 -6.5116 0.2978
1 -13 6 -1.2342 0.0913
1 -13 7 2.0434 -0.0601
1 -13 8 -2.3228 -0.1022
1 -13 9 5.5934 -0.0247
1 -13 10 -4.2483 -0.0545
1 -13 11 0.7211 -0.1100
1 -13 12 2.2450 0.0648
1 -13 13 -3.6906 0.0061
1 -13 14 0.9513 0.0059
1 -13 15 1.2752 0.1081
1 -13 16 -0.5901 -0.0067
1 -13 17 2.2743 -0.0542
1 -13 18 -2.1001 -0.0052
1 -12 0 -1.3105 0.2344
1 -12 1 -2.3406 1.2005
1 -12 2 7.3959 0.2958
1 -12 3 -7.5518 -0.3014
1 -12 4 2.7049 -0.0597
1 -12 5 1.5701 -0.3063
1 -12 6 -2.5470 -0.1416
1 -12 7 1.1528 0.0215
1 -12 8 -0.7155 0.0013
1 -12 9 0.4888 0.1803
1 -12 10 2.2926 0.0767
1 -12 11 -4.0796 0.0233
1 -12 12 4.9326 -0.0584
1 -12 13 -0.8335 0.0351
1 -12 14 -5.9042 -0.0288
1 -12 15 3.7378 -0.0847
1 -12 16 0.8334 0.0405
1 -12 17 -2.1393 -0.0280
1 -12 18 1.4542 -0.0146
1 -12 19 2.3805 0.0243
1 -12 20 -2.3447 -0.0242
1 -11 0 1.7158 -1.3181
1 -11 1 -0.0879 -0.0662
1 -11 2 -3.1622 0.0184
1 -11 3 6.2146 -0.7289
1 -11 4 -4.7912 0.1989
1 -11 5 10.2976 0.4281
1 -11 6 -8.3065 0.2099
1 -11 7 -7.1471 -0.0872
1 -11 8 11.0453 0.0088
1 -11 9 -0.5993 -0.0304
1 -11 10 -7.5451 -0.0878
1 -11 11 4.2644 -0.1061
1 -11 12 -0.6970 -0.0213
1 -11 13 1.6137 0.0061
1 -11 14 2.7406 0.0130
1 -11 15 -6.3898 0.1432
1 -11 16 2.4036 -0.0052
1 -11 17 3.3237 -0.0527
1 -11 18 -2.5984 0.0232
1 -11 19 -2.6317 0.0312
1 -11 20 3.8417 -0.0109
1 -11 21 -1.8484 -0.0125
1 -10 0 -1.7996 -0.0985
1 -10 1 -1.5005 -0.0037
1 -10 2 5.7902 0.9484
1 -10 3 -6.2793 0.1589
1 -10 4 0.3368 -0.1394
1 -10 5 -3.2725 -0.1405
1 -10 6 11.4807 -0.1973
1 -10 7 -4.1487 -0.0473
1 -10 8 -11.0465 -0.2060
1 -10 9 11.2699 0.2003
1 -10 10 1.3085 0.1388
1 -10 11 -5.1960 0.0050
1 -10 12 4.8112 0.0117
1 -10 13 -5.1332 0.0091
1 -10 14 -1.7200 0.0238
1 -10 15 6.9021 -0.1003
1 -10 16 -5.7677 0.0244
1 -10 17 0.1277 -0.0322
1 -10 18 4.5295 -0.0641
1 -10 19 -1.2444 0.0542
1 -10 20 -2.5231 -0.0185
1 -10 21 2.0849 0.0104
1 -10 22 -1.4273 0.0898
1 -10 23 1.5560 -0.0340
1 -9 0 11.2802 -0.3691
1 -9 1 -1.6356 0.7692
1 -9 2 -12.1457 -0.4082
1 -9 3 16.3415 -0.7949
1 -9 4 -4.2863 -0.0705
1 -9 5 2.5772 0.1575
1 -9 6 -2.9261 0.2797
1 -9 7 -6.5513 0.0134
1 -9 8 9.8015 0.1546
1 -9 9 -5.9618 -0.0322
1 -9 10 -0.1887 -0.0489
1 -9 11 1.0318 -0.0426
1 -9 12 -0.0339 -0.1360
1 -9 13 2.1479 -0.0427
1 -9 14 1.2164 0.0058
1 -9 15 -3.7591 0.1293
1 -9 16 1.0642 0.0064
1 -9 17 -0.1216 0.0171
1 -9 18 0.5557 0.0111
1 -9 19 0.7841 -0.0048
1 -9 20 0.1499 0.0263
1 -9 21 -1.9084 -0.0526
1 -9 22 -1.7275 -0.0297
1 -9 23 2.0705 -0.0085
1 -9 24 1.2173 -0.0775
1 -8 0 -13.4701 -0.7495
1 -8 1 13.3071 -0.8534
1 -8 2 2.7020 0.9005
1 -8 3 -14.8172 0.2772
1 -8 4 4.0404 0.2164
1 -8 5 -3.0820 0.0254
1 -8 6 13.4885 -0.0705
1 -8 7 -1.5980 -0.0607
1 -8 8 -14.6491 -0.4324
1 -8 9 15.1536 0.1414
1 -8 10 -10.4603 0.0799
1 -8 11 6.4946 -0.0110
1 -8 12 3.3639 0.0964
1 -8 13 -9.3350 0.0363
1 -8 14 1.3040 0.0019
1 -8 15 5.5555 -0.0086
1 -8 16 -3.2667 0.0033
1 -8 17 -1.9521 -0.0629
1 -8 18 1.4241 -0.0734
1 -8 19 0.6049 0.0245
1 -8 20 1.6060 0.0367
1 -8 21 0.5274 -0.0502
1 -8 22 -2.2789 0.0571
1 -8 23 -0.3597 0.0461
1 -8 24 1.7019 0.0552
1 -8 25 -1.8323 -0.0477
1 -7 0 -0.6383 0.0876
1 -7 1 -12.4808 1.8671
1 -7 2 -1.7944 -0.3474
1 -7 3 14.0255 -0.7367
1 -7 4 1.3563 -0.1841
1 -7 5 -12.6253 -0.3407
1 -7 6 6.4237 0.1119
1 -7 7 1.9172 0.1274
1 -7 8 -8.0715 0.2625
1 -7 9 4.1815 0.0361
1 -7 10 9.5033 0.0446
1 -7 11 -21.0888 0.0406
1 -7 12 13.7595 -0.1854
1 -7 13 4.8655 -0.0969
1 -7 14 -10.5990 -0.0424
1 -7 15 6.8768 0.0562
1 -7 16 -1.7924 0.0287
1 -7 17 -1.6423 0.0332
1 -7 18 1.2368 0.0820
1 -7 19 0.4728 -0.0530
1 -7 20 -1.1325 0.0332
1 -7 21 0.0421 0.0009
1 -7 22 0.1065 -0.0918
1 -7 23 -1.3985 0.0359
1 -7 24 0.3469 -0.0717
1 -7 25 2.3877 0.0103
1 -7 26 0.0504 0.1082
1 -6 0 15.2876 -1.6387
1 -6 1 3.2557 -1.2878
1 -6 2 -7.3337 0.6821
1 -6 3 1.0262 -0.1016
1 -6 4 -5.4994 0.4253
1 -6 5 1.2731 0.4531
1 -6 6 -2.0971 -0.0019
1 -6 7 19.6707 -0.0214
1 -6 8 -13.5075 -0.3967
1 -6 9 -7.5237 0.0044
1 -6 10 6.5564 -0.0808
1 -6 11 6.8615 -0.0560
1 -6 12 -8.0521 0.1554
1 -6 13 2.7822 0.0340
1 -6 14 -1.8811 0.0225
1 -6 15 -3.0347 0.0714
1 -6 16 10.0648 0.0270
1 -6 17 -10.6622 -0.0791
1 -6 18 2.3506 -0.0811
1 -6 19 3.4433 0.0019
1 -6 20 -0.8096 0.0299
1 -6 21 1.6558 -0.0324
1 -6 22 -1.1907 -0.0091
1 -6 23 -1.2064 0.0222
1 -6 24 1.1411 0.1148
1 -6 25 -2.8765 -0.0318
1 -6 26 0.7344 -0.0544
1 -6 27 2.0103 0.0581
1 -5 0 -0.9694 0.6085
1 -5 1 -4.0217 1.3565
1 -5 2 -13.5238 0.4925
1 -5 3 11.6758 -0.3406
1 -5 4 20.2837 -0.2986
1 -5 5 -29.9227 -0.4682
1 -5 6 8.6609 -0.2387
1 -5 7 0.5335 0.1041
1 -5 8 2.6049 0.1104
1 -5 9 -2.5178 0.2153
1 -5 10 4.4106 0.1847
1 -5 11 -7.1680 0.0618
1 -5 12 -1.9988 -0.1346
1 -5 13 9.2258 -0.0622
1 -5 14 0.0153 -0.0748
1 -5 15 -5.6671 -0.1403
1 -5 16 0.9093 0.0725
1 -5 17 9.0094 0.0607
1 -5 18 -14.3817 0.0431
1 -5 19 5.4377 -0.0315
1 -5 20 3.7316 0.0697
1 -5 21 -5.1928 0.0537
1 -5 22 2.8667 -0.0905
1 -5 23 0.2717 -0.0231
1 -5 24 -2.0956 -0.0143
1 -5 25 2.8781 -0.0339
1 -5 26 -2.4059 0.0262
1 -5 27 1.2603 0.0959
1 -5 28 1.5510 -0.1211
1 -4 0 21.9080 -1.3630
1 -4 1 -1.4867 -0.7865
1 -4 2 -4.9396 -0.1788
1 -4 3 -0.1890 -0.3571
1 -4 4 -0.0133 0.1749
1 -4 5 6.8962 0.6073
1 -4 6 -26.1874 0.3134
1 -4 7 32.9934 -0.0583
1 -4 8 -3.9131 -0.1277
1 -4 9 -19.1932 -0.1254
1 -4 10 7.8898 -0.1336
1 -4 11 8.8453 -0.1306
1 -4 12 -3.9684 0.0493
1 -4 13 -7.2824 0.0261
1 -4 14 3.7113 0.0580
1 -4 15 1.1964 0.1685
1 -4 16 -0.2150 -0.0210
1 -4 17 -1.9487 -0.0059
1 -4 18 6.8404 -0.0216
1 -4 19 -8.9195 -0.0583
1 -4 20 3.0341 -0.0628
1 -4 21 3.9984 0.0065
1 -4 22 -2.1433 0.0258
1 -4 23 -1.4155 -0.0396
1 -4 24 0.3511 0.0590
1 -4 25 1.5845 0.0623
1 -4 26 -2.3443 -0.0619
1 -4 27 -1.5754 0.0728
1 -4 28 2.3733 0.0465
1 -4 29 0.8328 -0.2300
1 -3 0 82.6709 0.4939
1 -3 1 1.9795 0.5289
1 -3 2 -82.7212 0.6471
1 -3 3 60.2952 0.6638
1 -3 4 12.6826 -0.3410
1 -3 5 -32.9297 -0.4444
1 -3 6 25.6881 -0.2103
1 -3 7 -37.2313 -0.0986
1 -3 8 24.3374 -0.1963
1 -3 9 15.6735 0.1884
1 -3 10 -27.5355 0.3131
1 -3 11 8.7575 0.0880
1 -3 12 2.7745 0.0384
1 -3 13 -0.6959 -0.0514
1 -3 14 -0.3483 -0.0692
1 -3 15 1.0906 -0.1929
1 -3 16 0.0686 0.0174
1 -3 17 -1.0673 0.0130
1 -3 18 -3.5294 -0.0062
1 -3 19 5.9480 0.0471
1 -3 20 -2.8711 0.0810
1 -3 21 -2.6752 0.0414
1 -3 22 3.0565 -0.0342
1 -3 23 2.5319 0.0135
1 -3 24 -3.9521 -0.0637
1 -3 25 -0.2432 -0.0417
1 -3 26 3.8729 -0.0165
1 -3 27 -2.6442 0.0226
1 -3 28 -0.3704 0.0264
1 -3 29 1.6962 0.0506
1 -2 0 -142.1503 -0.6470
1 -2 1 156.7554 0.9032
1 -2 2 -9.9456 -1.0026
1 -2 3 -114.6388 -0.7514
1 -2 4 102.3162 0.1709
1 -2 5 -22.9586 0.0257
1 -2 6 -33.9484 0.4568
1 -2 7 54.4645 0.1148
1 -2 8 -42.3950 0.2219
1 -2 9 9.1509 -0.1396
1 -2 10 17.4036 -0.1802
1 -2 11 -25.6986 -0.0466
1 -2 12 20.0214 -0.1604
1 -2 13 -5.0172 -0.0220
1 -2 14 -7.1624 0.0406
1 -2 15 1.8515 0.1739
1 -2 16 6.0060 -0.0048
1 -2 17 0.6047 0.0824
1 -2 18 -4.1761 0.0313
1 -2 19 -2.5116 -0.1127
1 -2 20 4.3169 -0.0542
1 -2 21 0.4143 -0.0231
1 -2 22 -3.8069 0.0216
1 -2 23 2.9626 -0.0618
1 -2 24 1.3276 0.0707
1 -2 25 -1.5532 0.0706
1 -2 26 -2.2107 -0.0583
1 -2 27 2.5141 0.0449
1 -2 28 -1.9598 0.0226
1 -2 29 -1.3530 -0.0752
1 -2 30 4.4442 0.0322
1 -1 0 110.2472 -2.0165
1 -1 1 -91.5179 0.1025
1 -1 2 -1.0466 1.1240
1 -1 3 53.1850 0.3111
1 -1 4 -45.3313 0.4275
1 -1 5 26.6052 -0.1153
1 -1 6 -7.0424 -0.2329
1 -1 7 -8.6602 -0.2268
1 -1 8 6.1284 -0.4341
1 -1 9 -4.5483 0.1002
1 -1 10 15.0086 0.1529
1 -1 11 -6.5718 0.1026
1 -1 12 -19.6121 0.2127
1 -1 13 25.9172 0.0480
1 -1 14 -6.9978 -0.0575
1 -1 15 -8.0792 -0.1227
1 -1 16 3.7233 -0.0391
1 -1 17 3.0440 -0.0534
1 -1 18 0.2193 -0.0657
1 -1 19 -2.6298 0.0759
1 -1 20 0.8516 0.0414
1 -1 21 -0.3089 0.0455
1 -1 22 -0.0766 0.0244
1 -1 23 -1.4757 0.0209
1 -1 24 1.9126 -0.0465
1 -1 25 1.4148 -0.0364
1 -1 26 -1.2471 -0.0099
1 -1 27 -1.3027 -0.0179
1 -1 28 2.6315 -0.0024
1 -1 29 -1.5468 0.0028
1 -1 30 -1.5377 0.0961
1 0 0 -194.0639 0.1369
1 0 1 214.9337 0.9023
1 0 2 -18.4751 -0.1710
1 0 3 -141.4184 -0.8027
1 0 4 122.5657 -0.2816
1 0 5 -26.6270 -0.3236
1 0 6 -32.2495 0.2290
1 0 7 38.9969 0.2339
1 0 8 -8.6839 0.3882
1 0 9 -20.9569 -0.0281
1 0 10 12.6510 -0.0120
1 0 11 2.1011 0.0318
1 0 12 4.1864 -0.2898
1 0 13 -10.3286 -0.0931
1 0 14 6.9493 -0.0493
1 0 15 -0.5273 0.0848
1 0 16 -3.0116 0.0432
1 0 17 1.6356 0.1108
1 0 18 0.3697 0.0927
1 0 19 0.5362 -0.0872
1 0 20 -4.4576 0.0030
1 0 21 5.8210 -0.0417
1 0 22 -1.3465 -0.0464
1 0 23 -1.8087 -0.0386
1 0 24 0.0634 0.0252
1 0 25 1.5259 0.0599
1 0 26 0.0167 -0.0299
1 0 27 -1.5174 0.0360
1 0 28 1.6359 0.0281
1 0 29 -3.4787 -0.0960
1 0 30 2.6827 0.0554
1 0 31 0.5967 0.0845
1 1 0 -32.9803 -1.7802
1 1 1 -91.9975 -1.8247
1 1 2 125.7800 0.8994
1 1 3 -46.8726 0.5149
1 1 4 -54.1170 0.3629
1 1 5 85.8690 0.5456
1 1 6 -50.8906 -0.1523
1 1 7 13.2576 -0.1954
1 1 8 -0.7160 -0.4193
1 1 9 -7.1533 -0.1039
1 1 10 24.5505 -0.1240
1 1 11 -16.8090 0.0632
1 1 12 -17.4977 0.2975
1 1 13 26.8375 0.1045
1 1 14 -6.2677 0.0428
1 1 15 -11.6786 -0.0262
1 1 16 10.5816 -0.0331
1 1 17 -0.3407 -0.0850
1 1 18 -3.3222 -0.1044
1 1 19 2.6679 -0.0022
1 1 20 2.4750 0.0007
1 1 21 -9.3843 0.0157
1 1 22 5.8535 0.1213
1 1 23 1.7451 -0.0200
1 1 24 -4.3762 0.0142
1 1 25 3.1789 0.0062
1 1 26 0.4142 -0.0265
1 1 27 -1.6786 -0.0245
1 1 28 0.1093 0.0087
1 1 29 2.8403 -0.0377
1 1 30 -4.1636 -0.0936
1 1 31 1.6848 0.1654
1 2 0 -52.5496 1.5572
1 2 1 -61.2035 1.0571
1 2 2 101.2328 -0.4551
1 2 3 -12.5436 0.0621
1 2 4 -59.8289 -0.4382
1 2 5 32.0518 -0.5566
1 2 6 9.6920 0.0209
1 2 7 -21.8796 -0.0181
1 2 8 38.7745 0.3995
1 2 9 -47.8061 0.1201
1 2 10 9.6097 0.1247
1 2 11 34.2648 0.1532
1 2 12 -27.1148 -0.2541
1 2 13 -5.1895 -0.1200
1 2 14 17.5141 -0.0944
1 2 15 -2.6799 -0.1278
1 2 16 -13.5432 0.0506
1 2 17 9.8019 0.1445
1 2 18 0.9694 0.0857
1 2 19 -5.6849 0.0167
1 2 20 2.9063 0.0453
1 2 21 6.1582 -0.0123
1 2 22 -8.1553 -0.1141
1 2 23 2.1721 -0.0193
1 2 24 -0.3611 -0.0322
1 2 25 -1.1728 0.0252
1 2 26 4.4096 -0.0223
1 2 27 -3.2562 0.0395
1 2 28 2.1561 0.0757
1 2 29 -3.9304 -0.0208
1 2 30 2.7370 -0.0496
1 2 31 0.3917 -0.0206
1 2 32 -0.8058 0.1539
1 3 0 97.4128 -1.4957
1 3 1 -39.0588 -0.8088
1 3 2 -85.4112 -0.4104
1 3 3 105.8461 -0.1074
1 3 4 -23.4135 0.4609
1 3 5 -28.0885 0.5083
1 3 6 16.4087 0.3528
1 3 7 1.0748 -0.1455
1 3 8 -3.8329 -0.0983
1 3 9 10.7498 -0.2706
1 3 10 -16.3020 -0.3473
1 3 11 10.0644 0.0354
1 3 12 2.8431 0.1435
1 3 13 -13.4471 0.0764
1 3 14 9.7107 0.1490
1 3 15 -2.1561 0.1390
1 3 16 5.0616 -0.0655
1 3 17 -7.7257 -0.0414
1 3 18 2.2038 -0.0872
1 3 19 5.6487 -0.0781
1 3 20 -5.5664 -0.0546
1 3 21 -3.5370 -0.0163
1 3 22 6.1594 0.1408
1 3 23 1.9255 -0.0314
1 3 24 -3.8931 0.0436
1 3 25 -3.0642 0.0872
1 3 26 4.4842 -0.0557
1 3 27 -0.2000 -0.0477
1 3 28 -2.2517 0.0164
1 3 29 4.6260 -0.0156
1 3 30 -4.6273 -0.0506
1 3 31 0.9471 -0.0256
1 3 32 0.0453 -0.0027
1 4 0 -43.1640 0.5703
1 4 1 8.8470 0.7815
1 4 2 40.6015 0.4609
1 4 3 -50.6901 0.3434
1 4 4 36.3233 -0.1903
1 4 5 -16.9453 -0.5944
1 4 6 -10.7848 -0.1647
1 4 7 16.9259 -0.1028
1 4 8 2.4165 -0.0099
1 4 9 -14.9077 0.2282
1 4 10 8.4428 0.1699
1 4 11 0.9032 0.1908
1 4 12 -2.3125 0.0103
1 4 13 8.2318 -0.1010
1 4 14 -13.9399 -0.1130
1 4 15 6.3939 -0.2220
1 4 16 1.2655 -0.0126
1 4 17 0.8354 0.0897
1 4 18 -4.7459 0.0341
1 4 19 1.7428 0.0819
1 4 20 4.2560 0.1105
1 4 21 -1.5379 -0.0047
1 4 22 -4.1133 -0.0739
1 4 23 0.7392 -0.0052
1 4 24 4.7328 -0.0754
1 4 25 -3.9889 -0.0622
1 4 26 -0.5267 0.0553
1 4 27 3.1330 -0.0003
1 4 28 -0.8816 0.0549
1 4 29 -2.8780 -0.0019
1 4 30 3.5915 -0.0018
1 4 31 -0.1657 0.0833
1 4 32 -2.6768 -0.1356
1 5 0 28.8302 -0.0251
1 5 1 -8.9006 -0.7534
1 5 2 -30.5472 -0.5079
1 5 3 15.7052 -0.5296
1 5 4 2.4953 0.1210
1 5 5 31.5668 0.1278
1 5 6 -41.6362 0.4017
1 5 7 -2.0981 0.2815
1 5 8 34.2839 0.1611
1 5 9 -23.2820 -0.1620
1 5 10 -9.3682 -0.4019
1 5 11 24.7633 -0.0185
1 5 12 -10.5931 -0.1109
1 5 13 -11.6732 -0.0069
1 5 14 22.4317 0.1516
1 5 15 -14.6809 0.1927
1 5 16 -1.5743 -0.0331
1 5 17 9.0274 0.0718
1 5 18 -6.0455 0.0006
1 5 19 0.1035 -0.1552
1 5 20 3.2633 -0.0548
1 5 21 -3.9795 -0.0499
1 5 22 2.8641 0.0609
1 5 23 2.7902 -0.0322
1 5 24 -5.7068 0.0662
1 5 25 2.1967 0.1002
1 5 26 0.3555 -0.0487
1 5 27 -2.7701 -0.0176
1 5 28 2.9465 0.0282
1 5 29 2.4892 0.0360
1 5 30 -5.7720 -0.1775
1 5 31 3.9613 0.0530
1 5 32 -0.7325 0.1031
1 6 0 -5.7070 -0.6025
1 6 1 15.9629 -0.2204
1 6 2 14.0295 0.6979
1 6 3 -28.1915 0.8368
1 6 4 -0.2098 0.0839
1 6 5 11.9483 -0.0304
1 6 6 12.5626 -0.4709
1 6 7 -29.2409 -0.2776
1 6 8 13.2463 -0.1923
1 6 9 17.0690 0.0865
1 6 10 -24.4560 0.0993
1 6 11 4.2341 0.1960
1 6 12 9.3212 0.2396
1 6 13 0.4763 -0.0283
1 6 14 -12.0431 -0.0108
1 6 15 7.8806 -0.1908
1 6 16 1.9559 -0.0965
1 6 17 -4.8918 -0.0756
1 6 18 2.6207 0.0009
1 6 19 -1.0791 0.0987
1 6 20 2.0706 0.0928
1 6 21 -0.9549 0.0269
1 6 22 -4.7023 0.0276
1 6 23 3.8556 0.0213
1 6 24 5.0485 -0.0891
1 6 25 -7.4842 -0.0655
1 6 26 2.7264 0.0146
1 6 27 2.0550 -0.0345
1 6 28 -4.6918 -0.0166
1 6 29 1.1453 0.1121
1 6 30 4.5492 -0.0134
1 6 31 -4.0795 -0.0096
1 6 32 2.0197 0.0465
1 7 0 -27.0369 1.9252
1 7 1 -1.8521 -0.2526
1 7 2 24.4504 -1.0286
1 7 3 -14.4277 -0.1784
1 7 4 -14.8741 -0.3581
1 7 5 20.4303 -0.1793
1 7 6 6.2057 0.3318
1 7 7 -12.4099 0.2600
1 7 8 -10.8067 0.4478
1 7 9 15.3849 -0.0883
1 7 10 1.2149 -0.1376
1 7 11 -11.9300 -0.0275
1 7 12 9.2781 -0.2691
1 7 13 -6.2466 -0.1511
1 7 14 11.1575 0.0457
1 7 15 -9.0960 0.1327
1 7 16 -3.5975 0.0741
1 7 17 12.6299 0.1225
1 7 18 -11.2434 0.0623
1 7 19 0.7079 -0.0887
1 7 20 6.9038 -0.0282
1 7 21 -2.9113 -0.0712
1 7 22 -1.1729 -0.0961
1 7 23 -0.0846 0.0129
1 7 24 -1.1388 0.0411
1 7 25 4.2691 0.0551
1 7 26 -3.6628 0.0032
1 7 27 0.4538 0.0674
1 7 28 0.6438 -0.0164
1 7 29 0.9242 -0.0263
1 7 30 -2.8677 0.0225
1 7 31 2.5308 -0.1050
1 7 32 -0.3959 0.0571
1 8 0 14.8914 -0.8882
1 8 1 -24.2953 -0.7306
1 8 2 14.0605 0.2129
1 8 3 13.5707 0.7099
1 8 4 -27.7535 0.3658
1 8 5 6.8043 0.2906
1 8 6 4.6669 -0.1682
1 8 7 6.3833 -0.2873
1 8 8 4.0709 -0.3483
1 8 9 -20.1092 -0.0538
1 8 10 9.7441 -0.1473
1 8 11 9.5160 0.1384
1 8 12 -16.4002 0.3838
1 8 13 9.9687 0.0287
1 8 14 -1.2527 0.1094
1 8 15 1.1106 -0.0805
1 8 16 -5.2319 -0.1330
1 8 17 1.4477 -0.0957
1 8 18 8.5555 -0.1330
1 8 19 -11.4457 0.0469
1 8 20 3.8610 0.0435
1 8 21 3.5049 0.0782
1 8 22 -3.9762 0.1023
1 8 23 0.1866 0.0037
1 8 24 2.3292 -0.0072
1 8 25 -1.6139 -0.0376
1 8 26 2.1717 -0.0497
1 8 27 -2.1706 -0.0630
1 8 28 -0.1874 -0.0287
1 8 29 -1.2062 0.0592
1 8 30 2.8930 0.0360
1 8 31 -0.6147 0.0258
1 8 32 -0.4882 -0.0534
1 9 0 0.6408 1.9749
1 9 1 -2.1801 0.8046
1 9 2 3.5839 -0.8961
1 9 3 8.5298 0.0351
1 9 4 -10.5818 -0.3957
1 9 5 -7.6934 -0.5223
1 9 6 21.7369 0.1980
1 9 7 -21.9872 0.1026
1 9 8 8.4211 0.3713
1 9 9 15.3490 0.1419
1 9 10 -24.5683 0.0384
1 9 11 8.5860 0.0114
1 9 12 8.8249 -0.2159
1 9 13 -16.4528 -0.1710
1 9 14 12.2279 -0.0728
1 9 15 1.3578 -0.0235
1 9 16 -5.3715 0.0403
1 9 17 1.4905 0.1852
1 9 18 -1.6451 0.0907
1 9 19 3.3776 0.0052
1 9 20 -4.0501 0.0217
1 9 21 1.8496 -0.0587
1 9 22 2.3067 -0.1503
1 9 23 -2.1145 -0.0032
1 9 24 -2.2697 -0.0120
1 9 25 1.9634 0.0024
1 9 26 0.3548 0.0640
1 9 27 3.0666 0.0475
1 9 28 -3.2300 0.0448
1 9 29 -1.6792 -0.0596
1 9 30 1.7053 0.0309
1 9 31 0.5197 -0.0230
1 9 32 -1.2658 0.0043
1 10 0 -6.2871 -0.8318
1 10 1 -8.1752 -0.8499
1 10 2 3.1553 -0.0701
1 10 3 10.2449 0.1699
1 10 4 -4.2510 0.2816
1 10 5 -5.7051 0.3768
1 10 6 -6.1050 0.1213
1 10 7 14.8219 -0.0109
1 10 8 -4.7998 -0.1747
1 10 9 -4.0671 -0.2331
1 10 10 7.4996 -0.2826
1 10 11 -4.9327 -0.0181
1 10 12 -0.5182 0.2432
1 10 13 4.0142 0.0805
1 10 14 -6.4229 0.1624
1 10 15 4.7848 0.1313
1 10 16 -2.2772 -0.1057
1 10 17 -0.8148 -0.0935
1 10 18 5.0395 -0.1241
1 10 19 -6.4297 -0.0875
1 10 20 5.5966 -0.0034
1 10 21 -2.3069 0.0455
1 10 22 -1.7270 0.1207
1 10 23 3.3654 0.0133
1 10 24 -1.9465 0.0703
1 10 25 -0.7777 0.0080
1 10 26 0.3503 -0.0606
1 10 27 0.5333 -0.0841
1 10 28 2.3280 -0.0212
1 10 29 -2.3285 0.0153
1 10 30 -2.8902 -0.0212
1 10 31 3.8921 0.0892
1 10 32 0.9446 -0.1067
1 11 0 10.8575 1.1951
1 11 1 -6.9684 0.6433
1 11 2 -4.2059 -0.1433
1 11 3 7.5189 0.4142
1 11 4 1.8185 -0.2915
1 11 5 -7.4955 -0.3846
1 11 6 7.8410 -0.2356
1 11 7 -10.4557 -0.0701
1 11 8 6.8356 0.1428
1 11 9 4.3293 0.2457
1 11 10 -11.8537 0.1869
1 11 11 10.9952 0.0264
1 11 12 -4.0297 0.0145
1 11 13 -8.5207 -0.1537
1 11 14 11.0486 -0.1086
1 11 15 0.1921 -0.1624
1 11 16 -1.8257 -0.0144
1 11 17 -3.0818 0.1125
1 11 18 1.2935 0.0628
1 11 19 3.5499 0.1066
1 11 20 -6.7752 0.0710
1 11 21 3.2686 -0.0163
1 11 22 1.8365 -0.0937
1 11 23 -1.2464 -0.0511
1 11 24 0.0677 -0.0726
1 11 25 -1.0780 -0.0102
1 11 26 0.1290 0.0669
1 11 27 0.4908 0.0146
1 11 28 1.8911 -0.0012
1 11 29 -0.2915 0.0669
1 11 30 -2.1052 -0.0331
1 11 31 -1.2415 0.0488
1 12 0 -0.6618 0.0664
1 12 1 0.5377 -0.5009
1 12 2 -4.4533 -0.5779
1 12 3 4.1638 -0.1746
1 12 4 3.5958 0.0324
1 12 5 -2.8358 0.2381
1 12 6 -4.1148 0.3628
1 12 7 -1.8945 0.0762
1 12 8 3.7385 0.1187
1 12 9 7.2255 -0.1587
1 12 10 -9.3130 -0.3036
1 12 11 0.9975 -0.1249
1 12 12 11.6024 -0.0277
1 12 13 -10.9119 0.0432
1 12 14 -5.1098 0.1509
1 12 15 6.9344 0.2043
1 12 16 1.2017 0.0079
1 12 17 -1.2265 0.0088
1 12 18 -1.9574 -0.0718
1 12 19 0.4988 -0.1475
1 12 20 3.4506 -0.0837
1 12 21 -1.4649 0.0059
1 12 22 -2.6055 0.0505
1 12 23 2.5190 0.0399
1 12 24 -0.1788 0.0752
1 12 25 -0.9584 0.0365
1 12 26 -1.5257 0.0038
1 12 27 1.9199 -0.0102
1 12 28 0.2411 -0.0797
1 12 29 0.6516 -0.0281
1 12 30 -0.1839 0.0262
1 12 31 -2.4936 -0.1073
1 13 0 6.3367 -0.0757
1 13 1 1.4004 0.2700
1 13 2 -3.9622 0.2797
1 13 3 -4.2727 0.6112
1 13 4 6.6916 -0.1190
1 13 5 0.9547 -0.0858
1 13 6 0.4824 -0.2184
1 13 7 0.0437 -0.3331
1 13 8 -9.2999 -0.1140
1 13 9 8.6841 0.1574
1 13 10 -2.3408 0.1888
1 13 11 -4.1554 0.1011
1 13 12 7.7147 0.1764
1 13 13 -2.5656 -0.0421
1 13 14 -3.4006 -0.0823
1 13 15 3.5351 -0.1570
1 13 16 -1.1796 -0.1241
1 13 17 1.3420 -0.0098
1 13 18 -0.1296 0.0286
1 13 19 -2.1808 0.1153
1 13 20 1.6852 0.0829
1 13 21 -3.3974 0.0583
1 13 22 3.8707 -0.0196
1 13 23 -1.1914 -0.0279
1 13 24 1.0354 -0.0759
1 13 25 1.4502 -0.0569
1 13 26 -4.7328 0.0081
1 13 27 0.0912 -0.0132
1 13 28 3.9850 0.0188
1 13 29 -1.7090 0.0122
1 13 30 1.5353 0.0492
1 14 0 -5.7114 0.9603
1 14 1 4.5693 0.0388
1 14 2 -0.3300 -0.6748
1 14 3 1.9111 -0.2660
1 14 4 -2.5469 -0.2430
1 14 5 -0.6706 -0.1041
1 14 6 0.0940 0.4240
1 14 7 -1.9219 0.1628
1 14 8 5.0336 0.2399
1 14 9 -2.4994 -0.0251
1 14 10 2.6527 -0.1469
1 14 11 -6.1003 -0.1465
1 14 12 4.1557 -0.1668
1 14 13 5.7299 -0.0869
1 14 14 -8.7531 0.0651
1 14 15 -1.7992 0.1730
1 14 16 7.4790 0.0697
1 14 17 -4.1241 0.1111
1 14 18 0.2725 0.0049
1 14 19 1.2520 -0.0793
1 14 20 -2.3303 -0.0957
1 14 21 5.9627 -0.0758
1 14 22 -6.1673 -0.0389
1 14 23 2.2294 0.0028
1 14 24 -1.3603 0.0650
1 14 25 2.3655 0.0564
1 14 26 0.6267 0.0688
1 14 27 -4.8578 0.0250
1 14 28 3.2155 0.0250
1 14 29 0.4679 -0.1123
1 14 30 -1.2688 -0.0666
1 15 0 -0.3191 -0.7932
1 15 1 2.5856 -0.1630
1 15 2 -4.7288 0.3741
1 15 3 -1.3858 0.4019
1 15 4 7.4725 0.1735
1 15 5 -1.6852 0.0702
1 15 6 -0.1420 -0.1006
1 15 7 -0.6462 -0.2201
1 15 8 -4.7148 -0.2647
1 15 9 8.2537 0.0462
1 15 10 -7.7564 -0.0652
1 15 11 1.9019 0.1157
1 15 12 2.6231 0.2732
1 15 13 -1.7625 0.0521
1 15 14 2.3499 0.0039
1 15 15 -1.7707 -0.0624
1 15 16 -3.5297 -0.1229
1 15 17 6.7327 -0.1377
1 15 18 -1.1771 -0.0678
1 15 19 -3.7324 0.0815
1 15 20 1.9946 0.0639
1 15 21 -2.1501 0.0896
1 15 22 2.2389 0.0950
1 15 23 -0.4125 -0.0101
1 15 24 1.0474 -0.0278
1 15 25 -1.2840 -0.0999
1 15 26 1.8203 -0.0353
1 15 27 -2.9049 -0.0408
1 15 28 -1.2098 -0.0714
1 15 29 4.0030 0.1468
1 16 0 0.9426 0.8906
1 16 1 -4.1044 0.5172
1 16 2 4.8882 -0.3601
1 16 3 -4.6997 -0.1283
1 16 4 0.5245 -0.2878
1 16 5 2.1848 -0.3495
1 16 6 -2.4406 0.1645
1 16 7 1.4855 0.1241
1 16 8 -0.7103 0.2421
1 16 9 -0.8299 0.1225
1 16 10 8.3863 0.0624
1 16 11 -11.2722 -0.1095
1 16 12 1.7321 -0.1819
1 16 13 6.0103 -0.1231
1 16 14 -2.0539 -0.0653
1 16 15 -1.8690 0.0559
1 16 16 -0.1724 0.0914
1 16 17 -1.6466 0.1268
1 16 18 3.6529 0.0842
1 16 19 -0.5254 -0.0024
1 16 20 -2.1873 -0.0472
1 16 21 3.1434 -0.0837
1 16 22 -1.5135 -0.1253
1 16 23 -2.1186 -0.0242
1 16 24 1.6890 0.0118
1 16 25 1.8868 0.0646
1 16 26 -1.2460 0.0882
1 16 27 0.3748 0.0635
1 16 28 -0.8241 0.0755
1 17 0 1.7604 -0.7837
1 17 1 2.2247 -0.5048
1 17 2 -2.9810 0.2119
1 17 3 0.7975 0.1008
1 17 4 0.2459 0.2431
1 17 5 2.3700 0.2092
1 17 6 1.7313 0.0171
1 17 7 -3.0804 -0.0644
1 17 8 -3.5051 -0.1593
1 17 9 3.8535 -0.0787
1 17 10 -1.6791 -0.1840
1 17 11 2.9041 0.0114
1 17 12 -2.6038 0.1705
1 17 13 -1.0612 0.0948
1 17 14 1.7439 0.0907
1 17 15 1.7492 0.0634
1 17 16 -1.8141 -0.0707
1 17 17 -1.1249 -0.1334
1 17 18 2.8133 -0.1124
1 17 19 -0.3424 -0.0337
1 17 20 -3.7123 0.0185
1 17 21 3.1664 0.1157
1 17 22 -0.6304 0.1071
1 17 23 0.4689 -0.0032
1 17 24 -1.1569 0.0439
1 17 25 -0.6443 -0.0583
1 17 26 2.3966 -0.1147
1 18 0 -4.0432 0.5865
1 18 1 1.1513 0.3488
1 18 2 0.7070 0.0244
1 18 3 -2.5891 0.1508
1 18 4 -1.4777 -0.1991
1 18 5 -0.1735 -0.2909
1 18 6 1.0781 -0.1268
1 18 7 4.8068 -0.0239
1 18 8 -4.2944 0.0777
1 18 9 -1.0704 0.2070
1 18 10 4.5299 0.1586
1 18 11 -4.5274 0.0166
1 18 12 2.8350 -0.0357
1 18 13 -0.8018 -0.1500
1 18 14 -2.1783 -0.1073
1 18 15 3.6999 -0.0793
1 18 16 -2.6533 0.0492
1 18 17 0.0700 0.0871
1 18 18 1.3554 0.0731
1 18 19 -0.6078 0.0767
1 18 20 0.3099 -0.0113
1 18 21 -0.8060 -0.0265
1 18 22 0.8422 -0.0740
1 18 23 -2.6017 -0.0724
1 18 24 3.7359 -0.0317
1 18 25 -0.3519 0.0162
1 19 0 6.6318 -0.2911
1 19 1 -7.0336 -0.3476
1 19 2 3.6388 -0.1652
1 19 3 2.9196 -0.1194
1 19 4 -2.2818 0.1707
1 19 5 -0.9210 0.1520
1 19 6 2.6786 0.2036
1 19 7 -2.4472 0.0377
1 19 8 1.4245 -0.0306
1 19 9 -2.4648 -0.0661
1 19 10 0.7051 -0.2171
1 19 11 0.1122 -0.0657
1 19 12 1.3545 -0.0107
1 19 13 1.3371 0.0752
1 19 14 -3.2469 0.0958
1 19 15 1.0590 0.1091
1 19 16 1.5174 0.0477
1 19 17 -4.8791 -0.0457
1 19 18 5.1766 -0.0804
1 19 19 1.0621 -0.0910
1 19 20 -4.9117 -0.0484
1 19 21 2.4963 0.0155
1 19 22 1.7592 0.0819
1 19 23 -1.9928 0.0538
1 20 0 0.4090 0.1756
1 20 1 0.5103 0.1390
1 20 2 -2.7848 0.1561
1 20 3 0.6456 0.2292
1 20 4 0.5166 -0.0233
1 20 5 -2.4682 -0.1224
1 20 6 -2.0915 -0.2188
1 20 7 7.9480 -0.1232
1 20 8 -3.6686 -0.0789
1 20 9 0.8621 0.1374
1 20 10 -0.6657 0.1431
1 20 11 -0.4305 0.0934
1 20 12 -1.9091 0.1148
1 20 13 2.2434 -0.0528
1 20 14 0.4447 -0.1013
1 20 15 -0.3753 -0.1305
1 20 16 0.0258 -0.0369
1 20 17 -0.6003 -0.0394
1 20 18 -0.7441 0.0720
1 20 19 1.5687 0.1066
1 20 20 -0.3844 -0.0214
1 21 2 -2.4045 -0.2518
1 21 3 1.6176 -0.1599
1 21 4 1.3660 -0.0195
1 21 5 0.9487 0.0429
1 21 6 -3.7139 0.2245
1 21 7 -1.7013 0.1378
1 21 8 5.2060 0.0142
1 21 9 -3.2989 -0.0136
1 21 10 1.7665 -0.0821
1 21 11 -2.5675 -0.1467
1 21 12 3.0200 -0.1097
1 21 13 -0.3640 -0.0371
1 21 14 -1.7978 0.1185
1 21 15 1.1447 0.0756
1 21 16 0.1036 0.0817
2 -19 0 -8.0463 -0.5807
2 -19 1 2.0219 0.0690
2 -19 2 1.6819 0.1258
2 -19 3 2.0258 -0.1198
2 -18 0 3.1174 0.4734
2 -18 1 -2.5755 0.2934
2 -18 2 -1.4845 -0.0041
2 -18 3 0.4407 -0.0066
2 -18 4 6.9324 -0.1364
2 -18 5 -6.6661 -0.1765
2 -18 6 -3.2557 0.1063
2 -18 7 2.1396 -0.0635
2 -17 0 -3.4495 -0.6671
2 -17 1 -1.6770 -0.2767
2 -17 2 5.0275 0.1733
2 -17 3 -5.1999 -0.0470
2 -17 4 0.9061 -0.0780
2 -17 5 8.9331 0.1570
2 -17 6 -6.2110 0.0782
2 -17 7 -2.2850 -0.0303
2 -17 8 2.0452 -0.0191
2 -17 9 1.0874 0.0928
2 -17 10 -4.4359 -0.0564
2 -16 0 2.3405 0.3393
2 -16 1 1.6737 0.3915
2 -16 2 -2.9077 0.1024
2 -16 3 -0.1924 0.1741
2 -16 4 3.6904 -0.0893
2 -16 5 -4.2920 -0.2715
2 -16 6 0.0360 0.0319
2 -16 7 1.6004 -0.0087
2 -16 8 -4.6038 -0.0311
2 -16 9 5.1506 0.0222
2 -16 10 5.2183 0.0743
2 -16 11 -6.9575 0.0359
2 -16 12 -1.2078 -0.1243
2 -15 0 0.5442 -0.2554
2 -15 1 -0.5825 -0.3685
2 -15 2 -1.8307 -0.1074
2 -15 3 -0.0257 -0.1040
2 -15 4 1.3699 -0.0133
2 -15 5 5.6288 0.0998
2 -15 6 -4.5041 0.0574
2 -15 7 0.8527 0.0045
2 -15 8 2.8303 0.0886
2 -15 9 -10.5490 0.0168
2 -15 10 3.0797 -0.0679
2 -15 11 7.5318 -0.0201
2 -15 12 -2.6016 -0.0070
2 -15 13 -3.5845 -0.0332
2 -15 14 4.9019 0.0161
2 -14 0 -3.6146 -0.2348
2 -14 1 4.3592 0.1458
2 -14 2 0.6978 0.3682
2 -14 3 -6.0459 0.3125
2 -14 4 3.5781 -0.0047
2 -14 5 0.4629 -0.0739
2 -14 6 -2.0471 -0.1016
2 -14 7 -0.2035 -0.0628
2 -14 8 0.6294 -0.1683
2 -14 9 3.8135 0.0615
2 -14 10 -2.8814 0.0940
2 -14 11 -0.7576 -0.0086
2 -14 12 0.1988 0.0119
2 -14 13 -0.0771 0.0478
2 -14 14 0.0282 0.0094
2 -14 15 1.3881 -0.0669
2 -14 16 -1.7511 0.0381
2 -13 0 -1.2872 0.6628
2 -13 1 -2.2605 -0.2006
2 -13 2 2.8509 -0.3641
2 -13 3 -3.4597 -0.1766
2 -13 4 -0.6459 -0.1489
2 -13 5 6.0624 -0.0316
2 -13 6 -0.6053 0.1404
2 -13 7 -2.3695 0.0825
2 -13 8 0.4560 0.1402
2 -13 9 -2.7422 -0.0415
2 -13 10 1.2301 -0.0163
2 -13 11 1.1462 0.0346
2 -13 12 1.3371 -0.0793
2 -13 13 -1.3753 -0.0158
2 -13 14 -0.1390 -0.0533
2 -13 15 0.5199 -0.0177
2 -13 16 -1.2535 0.0433
2 -13 17 -0.3354 0.0760
2 -13 18 0.2718 -0.0873
2 -12 0 0.0403 -0.9238
2 -12 1 1.5996 -0.3084
2 -12 2 -3.8554 0.3614
2 -12 3 4.3612 0.4847
2 -12 4 -4.5011 0.0278
2 -12 5 0.4174 0.1979
2 -12 6 2.2071 -0.1099
2 -12 7 0.1403 -0.1604
2 -12 8 -1.4084 -0.1620
2 -12 9 -0.1785 -0.0254
2 -12 10 1.5086 0.0340
2 -12 11 -2.3928 -0.0123
2 -12 12 0.7586 0.1028
2 -12 13 2.1077 0.0353
2 -12 14 -1.3193 0.0540
2 -12 15 1.4031 -0.0831
2 -12 16 -1.6514 0.0086
2 -12 17 -0.7127 0.0756
2 -12 18 1.7376 -0.0784
2 -12 19 -4.0031 -0.0705
2 -12 20 5.4919 0.0968
2 -11 0 -1.2974 1.3539
2 -11 1 -1.0638 0.3509
2 -11 2 3.7393 -0.4798
2 -11 3 -6.2221 -0.0025
2 -11 4 3.4078 -0.3718
2 -11 5 -3.9421 -0.2475
2 -11 6 6.4982 0.1978
2 -11 7 2.1414 0.0604
2 -11 8 -6.6996 0.1742
2 -11 9 -0.3949 -0.0074
2 -11 10 5.7135 0.0537
2 -11 11 -1.5270 0.0467
2 -11 12 -5.7520 -0.1338
2 -11 13 3.7644 -0.0055
2 -11 14 0.5421 -0.0415
2 -11 15 -0.1902 -0.0701
2 -11 16 0.8306 0.0093
2 -11 17 -2.2988 0.1029
2 -11 18 0.8707 -0.0004
2 -11 19 3.6270 -0.0790
2 -11 20 -5.2280 0.0915
2 -11 21 2.7319 0.0681
2 -10 0 -0.1722 -1.1209
2 -10 1 -0.6681 -0.8254
2 -10 2 -3.9059 0.1898
2 -10 3 8.8498 0.3632
2 -10 4 -4.1197 0.0727
2 -10 5 -3.6552 0.2625
2 -10 6 -3.5521 0.0906
2 -10 7 8.0244 -0.1063
2 -10 8 3.0107 -0.1593
2 -10 9 -10.0434 -0.0880
2 -10 10 1.7295 -0.0805
2 -10 11 3.5621 -0.0096
2 -10 12 1.5560 0.1314
2 -10 13 -1.0614 0.0215
2 -10 14 -1.1574 0.0283
2 -10 15 -0.8584 0.0366
2 -10 16 2.9365 -0.0249
2 -10 17 -3.3845 0.0200
2 -10 18 -1.0249 -0.0120
2 -10 19 3.3936 -0.0572
2 -10 20 -0.6651 -0.0122
2 -10 21 -1.6814 -0.0425
2 -10 22 3.6035 -0.0202
2 -9 0 -2.7811 1.1323
2 -9 1 2.8624 0.6627
2 -9 2 4.5842 -0.2279
2 -9 3 -17.0728 0.3822
2 -9 4 11.8737 -0.2914
2 -9 5 4.2861 -0.5065
2 -9 6 -9.2952 0.0828
2 -9 7 6.2290 -0.0087
2 -9 8 0.9039 0.0994
2 -9 9 -2.5589 0.0628
2 -9 10 -0.2064 0.1017
2 -9 11 2.2528 0.0888
2 -9 12 -7.4921 -0.0936
2 -9 13 5.1872 -0.0118
2 -9 14 -0.5890 -0.0338
2 -9 15 1.4878 -0.1393
2 -9 16 0.8032 0.0207
2 -9 17 -1.3312 0.0625
2 -9 18 -1.6869 0.0238
2 -9 19 0.0629 -0.0299
2 -9 20 3.6363 0.0422
2 -9 21 -3.0078 0.1097
2 -9 22 1.2415 -0.0923
2 -9 23 -0.1085 -0.0036
2 -9 24 -0.8576 0.0629
2 -8 0 -1.7220 -0.3965
2 -8 1 -8.0168 -0.8834
2 -8 2 6.0757 -0.3427
2 -8 3 12.3014 0.0644
2 -8 4 -17.7388 0.0372
2 -8 5 2.3418 0.2170
2 -8 6 4.3885 0.1896
2 -8 7 -11.4279 0.1005
2 -8 8 14.9397 0.0189
2 -8 9 -2.5898 -0.1952
2 -8 10 -4.8704 -0.1353
2 -8 11 -1.8837 -0.0318
2 -8 12 7.5087 0.0678
2 -8 13 -1.4864 -0.0055
2 -8 14 -1.8214 0.0323
2 -8 15 -3.4018 0.0783
2 -8 16 4.2955 -0.0139
2 -8 17 1.1069 0.0396
2 -8 18 -3.9373 -0.0183
2 -8 19 1.7688 -0.0268
2 -8 20 -2.5896 -0.0634
2 -8 21 2.7620 -0.0162
2 -8 22 0.4497 0.0321
2 -8 23 0.3657 -0.0659
2 -8 24 -2.3489 0.0429
2 -8 25 2.6821 0.1328
2 -7 0 10.9696 0.2341
2 -7 1 -1.2631 0.2200
2 -7 2 -1.8985 0.3244
2 -7 3 -7.4365 0.6853
2 -7 4 6.6564 -0.0496
2 -7 5 7.4368 -0.2886
2 -7 6 -10.3051 -0.2397
2 -7 7 8.6118 -0.1033
2 -7 8 -7.5905 -0.0794
2 -7 9 -0.2930 0.0675
2 -7 10 6.3228 0.1252
2 -7 11 2.4660 0.0902
2 -7 12 -15.2637 0.0639
2 -7 13 8.4413 0.0170
2 -7 14 4.6895 -0.0459
2 -7 15 -6.4583 -0.1542
2 -7 16 3.3112 0.0079
2 -7 17 -0.1698 0.0028
2 -7 18 0.6157 -0.0287
2 -7 19 -3.0016 0.0739
2 -7 20 3.3686 0.0261
2 -7 21 -1.5623 0.0085
2 -7 22 0.1404 0.0333
2 -7 23 1.1605 0.0000
2 -7 24 -1.0457 -0.0325
2 -7 25 -3.0417 -0.0661
2 -7 26 1.9320 -0.0361
2 -6 0 -6.4856 1.0822
2 -6 1 6.3419 -0.4333
2 -6 2 -0.8494 -0.8900
2 -6 3 5.5581 -0.1895
2 -6 4 -1.0903 -0.1301
2 -6 5 -11.6100 -0.0376
2 -6 6 12.3054 0.3083
2 -6 7 -19.1648 0.1568
2 -6 8 19.3625 0.3376
2 -6 9 1.6037 -0.2015
2 -6 10 -12.6833 -0.1673
2 -6 11 4.3046 0.0077
2 -6 12 5.0822 -0.0940
2 -6 13 -4.8045 -0.0155
2 -6 14 1.8673 -0.0139
2 -6 15 0.0925 0.0913
2 -6 16 -3.9388 0.0056
2 -6 17 7.2639 0.0829
2 -6 18 -5.7004 0.0053
2 -6 19 1.7740 -0.0666
2 -6 20 -3.1193 -0.0096
2 -6 21 1.4316 -0.0035
2 -6 22 1.9628 0.0007
2 -6 23 -0.0816 -0.0715
2 -6 24 1.3316 -0.0062
2 -6 25 -0.1046 0.1300
2 -6 26 -1.7983 -0.0130
2 -6 27 -1.3169 -0.0999
2 -5 0 -13.8834 -1.0463
2 -5 1 14.1552 -0.2595
2 -5 2 9.9280 0.4980
2 -5 3 -26.0187 0.7725
2 -5 4 5.6278 0.1119
2 -5 5 24.8778 0.1957
2 -5 6 -20.6055 -0.2644
2 -5 7 9.8517 -0.3077
2 -5 8 -13.5290 -0.1744
2 -5 9 5.6811 -0.0131
2 -5 10 5.9083 0.0006
2 -5 11 -1.4976 0.0808
2 -5 12 -1.7891 0.2115
2 -5 13 -7.0924 0.0754
2 -5 14 7.9225 0.0091
2 -5 15 -0.2289 -0.1304
2 -5 16 -4.7837 -0.0372
2 -5 17 3.0912 -0.0235
2 -5 18 6.5886 -0.0626
2 -5 19 -8.3978 0.0599
2 -5 20 2.7011 -0.0173
2 -5 21 0.6361 0.0141
2 -5 22 -1.9921 0.0840
2 -5 23 -1.0218 0.0358
2 -5 24 2.2695 -0.0886
2 -5 25 0.6492 0.0044
2 -5 26 -2.8478 0.0332
2 -5 27 1.2155 -0.1311
2 -5 28 1.6991 0.1246
2 -4 0 -10.6306 1.9698
2 -4 1 -23.5357 0.1865
2 -4 2 27.2272 -0.7160
2 -4 3 2.5708 -0.1539
2 -4 4 -15.7474 -0.4548
2 -4 5 3.3329 -0.3722
2 -4 6 12.0148 0.3033
2 -4 7 -22.8255 0.1757
2 -4 8 17.2408 0.3704
2 -4 9 1.1165 -0.0288
2 -4 10 -7.5386 -0.0307
2 -4 11 -0.2516 0.0450
2 -4 12 2.7252 -0.2595
2 -4 13 6.4289 -0.0465
2 -4 14 -9.3922 0.0146
2 -4 15 6.5772 -0.0331
2 -4 16 -4.6283 0.0233
2 -4 17 -3.3143 0.1069
2 -4 18 7.0461 0.0656
2 -4 19 -0.4398 -0.0387
2 -4 20 -5.7317 0.0171
2 -4 21 2.6026 -0.0285
2 -4 22 2.4263 -0.0371
2 -4 23 -0.1866 -0.0182
2 -4 24 -2.7087 -0.0026
2 -4 25 2.1750 -0.0356
2 -4 26 3.6992 0.0756
2 -4 27 -5.5648 -0.0296
2 -4 28 -1.4881 -0.0690
2 -4 29 2.9279 0.2282
2 -3 0 -45.2364 -1.4918
2 -3 1 31.3919 -1.3354
2 -3 2 21.6569 0.5101
2 -3 3 -43.7049 0.5182
2 -3 4 2.3724 0.3362
2 -3 5 28.3161 0.3031
2 -3 6 -12.1223 -0.0514
2 -3 7 7.1663 -0.0992
2 -3 8 -15.3560 -0.2438
2 -3 9 -0.5992 -0.1585
2 -3 10 15.1502 -0.2291
2 -3 11 -5.2045 0.1030
2 -3 12 -4.1103 0.2493
2 -3 13 -1.3931 0.0481
2 -3 14 4.1809 0.0759
2 -3 15 -4.4928 0.0517
2 -3 16 8.5324 -0.0767
2 -3 17 -6.0319 -0.0824
2 -3 18 -2.1797 -0.0793
2 -3 19 9.2874 0.0293
2 -3 20 -6.1342 -0.0534
2 -3 21 -2.1466 -0.0076
2 -3 22 2.7937 0.1233
2 -3 23 -2.6919 0.0004
2 -3 24 3.2864 0.0168
2 -3 25 -1.7598 0.0098
2 -3 26 -1.6966 0.0238
2 -3 27 4.9616 -0.0810
2 -3 28 -2.7190 -0.0836
2 -3 29 -0.6483 0.0898
2 -2 0 20.8172 2.4643
2 -2 1 -132.9838 0.2831
2 -2 2 91.2589 -0.5099
2 -2 3 46.2554 0.5393
2 -2 4 -95.8211 -0.5156
2 -2 5 36.5249 -0.5221
2 -2 6 19.4115 -0.0850
2 -2 7 -29.3686 0.0859
2 -2 8 20.2588 0.2798
2 -2 9 -4.1446 0.1274
2 -2 10 -9.1786 0.1189
2 -2 11 11.0416 0.0586
2 -2 12 -9.7915 -0.1464
2 -2 13 8.5767 -0.0970
2 -2 14 0.1537 -0.0306
2 -2 15 -2.5022 -0.1570
2 -2 16 -8.1523 0.0419
2 -2 17 9.4759 0.0831
2 -2 18 -1.5473 0.0805
2 -2 19 -5.1988 0.0249
2 -2 20 10.1203 0.0498
2 -2 21 -8.0054 -0.0110
2 -2 22 1.9064 -0.1033
2 -2 23 1.5566 0.0328
2 -2 24 -3.7368 -0.0663
2 -2 25 4.3369 -0.0216
2 -2 26 -1.0202 0.0421
2 -2 27 -0.4932 0.0423
2 -2 28 0.9491 -0.0430
2 -2 29 -2.7729 -0.0083
2 -2 30 -0.3388 0.1334
2 -1 0 59.0603 -0.1112
2 -1 1 -2.8448 -1.5993
2 -1 2 -53.7621 -0.4473
2 -1 3 44.7550 0.1831
2 -1 4 -3.8704 0.1918
2 -1 5 -26.4175 0.5001
2 -1 6 23.6099 0.1150
2 -1 7 -5.0649 0.1274
2 -1 8 9.2308 0.0065
2 -1 9 -21.9682 -0.3190
2 -1 10 3.4433 -0.2820
2 -1 11 22.2602 -0.0416
2 -1 12 -11.4988 0.1241
2 -1 13 -16.6607 0.0336
2 -1 14 18.2175 0.1405
2 -1 15 -0.1028 0.1525
2 -1 16 -2.8793 -0.0553
2 -1 17 -5.9430 -0.0467
2 -1 18 7.0435 -0.0561
2 -1 19 -0.7785 -0.0438
2 -1 20 -6.6283 -0.0800
2 -1 21 10.4653 -0.0044
2 -1 22 -6.1693 0.0984
2 -1 23 0.2937 -0.0232
2 -1 24 -0.1013 0.0653
2 -1 25 -0.8494 0.0210
2 -1 26 2.2855 -0.0003
2 -1 27 -2.6466 -0.0094
2 -1 28 2.8517 -0.0495
2 -1 29 1.2004 -0.0089
2 -1 30 -2.4127 -0.1106
2 -1 31 -0.2707 0.1345
2 0 0 62.8231 1.2945
2 0 1 -61.4861 0.5759
2 0 2 -17.6520 -0.0404
2 0 3 82.4854 0.8134
2 0 4 -47.9516 -0.3258
2 0 5 -16.8254 -0.2489
2 0 6 39.0788 -0.3907
2 0 7 -35.3737 -0.1784
2 0 8 6.6479 0.0884
2 0 9 47.0471 0.1349
2 0 10 -57.4485 0.1567
2 0 11 9.3695 0.1512
2 0 12 24.9766 0.0551
2 0 13 -16.0158 -0.0755
2 0 14 -4.9805 -0.0414
2 0 15 10.5110 -0.2191
2 0 16 -2.5594 0.0042
2 0 17 -2.9319 0.0011
2 0 18 -0.9071 0.0149
2 0 19 5.9509 0.1292
2 0 20 -0.8006 0.0403
2 0 21 -10.0768 0.0128
2 0 22 11.5711 -0.0548
2 0 23 -2.7186 0.0183
2 0 24 -3.4991 -0.0498
2 0 25 2.0942 -0.0699
2 0 26 0.4580 0.0321
2 0 27 1.4108 0.0423
2 0 28 -4.0332 -0.0100
2 0 29 3.8134 0.0132
2 0 30 -2.1399 -0.0075
2 0 31 -1.3041 -0.0244
2 1 0 -3.2217 1.2702
2 1 1 32.3912 -0.6187
2 1 2 -25.7878 -1.3920
2 1 3 -20.9284 -0.0747
2 1 4 44.4841 -0.1280
2 1 5 -30.6388 0.1296
2 1 6 5.3820 0.5183
2 1 7 13.0603 0.1064
2 1 8 -16.3002 0.4082
2 1 9 -4.6060 -0.2533
2 1 10 21.5553 -0.2802
2 1 11 -14.3800 -0.1425
2 1 12 7.8771 -0.1064
2 1 13 -3.9034 0.0033
2 1 14 -4.3584 0.0971
2 1 15 5.8653 0.1929
2 1 16 -2.1413 -0.0035
2 1 17 2.4750 0.0657
2 1 18 -4.7391 -0.0222
2 1 19 -1.0815 -0.0644
2 1 20 6.8271 -0.0722
2 1 21 0.9979 -0.0290
2 1 22 -9.4333 -0.0118
2 1 23 7.2711 -0.0043
2 1 24 0.0789 0.0626
2 1 25 -5.4773 0.0481
2 1 26 2.5635 -0.0412
2 1 27 1.3903 0.0478
2 1 28 -0.4790 0.0115
2 1 29 -1.1555 -0.0271
2 1 30 4.5074 0.0100
2 1 31 -3.7457 -0.1660
2 2 0 101.2055 -0.4830
2 2 1 -10.8773 0.2654
2 2 2 -100.7491 0.5601
2 2 3 103.1228 0.7935
2 2 4 -13.5977 -0.0572
2 2 5 -32.7368 -0.0900
2 2 6 22.5093 -0.1586
2 2 7 -15.5697 -0.3950
2 2 8 3.6299 -0.2524
2 2 9 29.4576 0.1791
2 2 10 -37.0561 0.0357
2 2 11 3.2344 0.1108
2 2 12 17.3648 0.2566
2 2 13 -7.9790 0.0455
2 2 14 -3.5261 -0.0111
2 2 15 3.8335 -0.1547
2 2 16 3.2310 -0.0980
2 2 17 -7.8695 -0.0775
2 2 18 9.0167 -0.0534
2 2 19 -4.7008 0.0916
2 2 20 -4.6491 0.0720
2 2 21 4.2264 0.0420
2 2 22 3.0668 0.0539
2 2 23 -3.3660 -0.0078
2 2 24 1.0160 -0.0455
2 2 25 0.8675 -0.0432
2 2 26 -2.8826 0.0020
2 2 27 2.3217 -0.0551
2 2 28 -1.4014 0.0182
2 2 29 0.9250 0.0248
2 2 30 -0.4121 0.0193
2 2 31 0.3201 0.0448
2 2 32 -0.4559 -0.0850
2 3 0 -68.8735 2.2201
2 3 1 97.8930 0.1813
2 3 2 9.8322 -1.1994
2 3 3 -113.6628 -0.1592
2 3 4 83.9255 -0.2458
2 3 5 -11.8567 -0.4503
2 3 6 -4.9871 0.3471
2 3 7 6.3412 0.3469
2 3 8 -28.0926 0.3300
2 3 9 27.1881 0.0781
2 3 10 4.9074 -0.0804
2 3 11 -24.9573 -0.1549
2 3 12 18.7944 -0.2992
2 3 13 3.7304 -0.0920
2 3 14 -16.4018 0.0611
2 3 15 6.8575 0.0853
2 3 16 0.3215 0.0647
2 3 17 3.5389 0.1327
2 3 18 -8.0667 0.0735
2 3 19 6.1697 -0.0640
2 3 20 2.6703 -0.0436
2 3 21 -5.0978 -0.0450
2 3 22 -0.6296 -0.0985
2 3 23 -0.0493 -0.0075
2 3 24 5.1127 0.0248
2 3 25 -3.1942 0.0462
2 3 26 -2.6187 0.0115
2 3 27 4.6476 0.0276
2 3 28 -2.8406 0.0646
2 3 29 -1.7532 -0.0570
2 3 30 5.4197 0.0267
2 3 31 -2.4106 -0.0357
[truncated: 2,346,357 more chars]
